# Supplementary material for: Archaeal Mo-Containing Glyceraldehyde Oxidoreductase Isozymes Exhibit Diverse Substrate Specificities through Unique Subunit Assemblies
Source: PLoS One. 2016 Jan 25;11(1):e0147333. doi: 10.1371/journal.pone.0147333 (PMC4726530; doi:10.1371/journal.pone.0147333)
Supplement: S1 File — (PDB) [file pone.0147333.s008.pdb]

HEADER    SWISS-MODEL SERVER (http://swissmodel.expasy.org)    
TITLE  SWISS-MODEL
EXPDTA    THEORETICAL MODEL (SWISS-MODEL SERVER)                                    
AUTHOR    SWISS-MODEL SERVER (SEE REFERENCE IN JRNL Records)                         
REVDAT   1   Tue Aug 16 06:50:05 2011
JRNL        AUTH   T.SCHWEDE,J.KOPP,N.GUEX,M.C.PEITSCH                          
JRNL        TITL   SWISS_MODEL: AN AUTOMATED PROTEIN HOMOLOGY-MODELING          
JRNL        TITL 2 SERVER                                                       
JRNL        REF    NUCLEIC ACIDS RESEARCH        V.  31  3381 2003              
JRNL        REFN   ASTM NARHAD  UK ISSN 0305-1048                               
REMARK   1                                                                      
REMARK   1 REFERENCE 1                                                          
REMARK   1  AUTH   M.C.PEITSCH                                                  
REMARK   1  TITL   PROTEIN MODELING BY EMAIL                                    
REMARK   1  REF    BIO/TECHNOLOGY                V.  13   658 1995              
REMARK   1  REFN   ISSN 0733-222X                                               
REMARK   1 REFERENCE 2                                                          
REMARK   1  AUTH   M.C.PEITSCH,N.GUEX                                           
REMARK   1  TITL   SWISS-MODEL AND THE SWISS-PDBVIEWER: AN ENVIRONMENT          
REMARK   1  TITL 2 FOR COMPARATIVE PROTEIN MODELLING                            
REMARK   1  REF    ELECTROPHORESIS               V.  18  2714 1997              
REMARK   1 REFERENCE 3                                                          
REMARK   1  AUTH   T.SCHWEDE,J.KOPP,N.GUEX,M.C.PEITSCH                          
REMARK   1  TITL   SWISS_MODEL: AN AUTOMATED PROTEIN HOMOLOGY-MODELING          
REMARK   1  TITL 2 SERVER                                                       
REMARK   1  REF    NUCLEIC ACIDS RESEARCH        V.  31  3381 2003              
REMARK   1  REFN   ASTM NARHAD  UK ISSN 0305-1048                               
REMARK   1 ---------------------------------------------------------------------
REMARK   1 DISCLAIMER                                                           
REMARK   1                                                                      
REMARK   1 The SWISS-MODEL SERVER produces theoretical  moldels for proteins. The
REMARK   1 results of any  theoretical  modelling  procedure is  NON-EXPERIMENTAL
REMARK   1 and MUST be considered with care. These models may contain significant
REMARK   1 errors. This  is  especially true  for  automated modeling since there
REMARK   1 is no human intervention during model building.                       
REMARK   1 Please read the header section and the logfile carefully to  know what
REMARK   1 templates and alignments were used during the model building  process.
REMARK   1 All information by the SWISS-MODEL SERVER is provided "AS-IS", without
REMARK   1 any warranty, expressed or implied.
REMARK   1                                                                      
REMARK   1 ---------------------------------------------------------------------
REMARK   2 ---------------------------------------------------------------------
REMARK   2 COPYRIGHT NOTICE                                                     
REMARK   2                                                                      
REMARK   2 This  SWISS-MODEL protein model is  copyright. It is produced by the 
REMARK   2 SWISS-MODEL Server Group at Swiss Institute of Bioinformatics.       
REMARK   2 There are no restrictions on the use of individual models  for your
REMARK   2 or your employer's research projects. If you publish or patent any 
REMARK   2 results obtained from this model, please cite the papers mentioned
REMARK   2 under JRNL.
REMARK   2 
REMARK   2 FAIR USE NOTICE   
REMARK   2 Downloading the entire data-base or substantial portions of it, 
REMARK   2 systematic or automatic submission of data, mirroring the repository, 
REMARK   2 or further redistribution of substantial portions data obtained from 
REMARK   2 SWISS-MODEL is prohibited and requires written permission from the 
REMARK   2 SWISS-MODEL Server Group at Swiss Institute of Bioinformatics.
REMARK   2 ---------------------------------------------------------------------
REMARK 999
REMARK 999 SEQUENCE
REMARK 999 SPAC SWS  SPAC       1 -     3 NOT IN ATOMS LIST
DBREF  SPAC      1    741 SWS  SPAC     4    744
IPREF  SPAC  SPAC 4 744 
CRYST1    1.000    1.000    1.000  90.00  90.00  90.00 P 1           1
ORIGX1      1.000000  0.000000  0.000000        0.00000
ORIGX2      0.000000  1.000000  0.000000        0.00000
ORIGX3      0.000000  0.000000  1.000000        0.00000
SCALE1      1.000000  0.000000  0.000000        0.00000
SCALE2      0.000000  1.000000  0.000000        0.00000
SCALE3      0.000000  0.000000  1.000000        0.00000
ATOM      1  N   VAL     4       2.665  92.924  72.603  1.00 50.00
ATOM      2  CA  VAL     4       2.430  93.897  73.681  1.00 50.00
ATOM      3  C   VAL     4       0.972  93.824  74.151  1.00 50.00
ATOM      4  O   VAL     4       0.048  93.802  73.341  1.00 50.00
ATOM      5  CB  VAL     4       2.712  95.307  73.158  1.00 50.00
ATOM      6  CG1 VAL     4       1.788  95.609  72.006  1.00 50.00
ATOM      7  CG2 VAL     4       2.512  96.342  74.268  1.00 50.00
ATOM      8  N   GLY     5       0.807  93.801  75.469  1.00 50.00
ATOM      9  CA  GLY     5      -0.527  93.887  76.085  1.00 50.00
ATOM     10  C   GLY     5      -1.130  92.519  76.414  1.00 50.00
ATOM     11  O   GLY     5      -1.957  92.410  77.317  1.00 50.00
ATOM     12  N   GLN     6      -0.773  91.503  75.631  1.00 50.00
ATOM     13  CA  GLN     6      -1.367  90.168  75.805  1.00 50.00
ATOM     14  C   GLN     6      -0.857  89.486  77.077  1.00 50.00
ATOM     15  O   GLN     6       0.299  89.651  77.470  1.00 50.00
ATOM     16  CB  GLN     6      -1.083  89.287  74.587  1.00 50.00
ATOM     17  CG  GLN     6       0.412  89.017  74.400  1.00 50.00
ATOM     18  CD  GLN     6       0.647  88.140  73.171  1.00 50.00
ATOM     19  OE1 GLN     6       0.281  88.505  72.057  1.00 50.00
ATOM     20  NE2 GLN     6       1.249  86.983  73.407  1.00 50.00
ATOM     21  N   ALA     7      -1.742  88.694  77.674  1.00 50.00
ATOM     22  CA  ALA     7      -1.413  87.904  78.870  1.00 50.00
ATOM     23  C   ALA     7      -1.107  86.465  78.446  1.00 50.00
ATOM     24  O   ALA     7      -1.742  85.517  78.907  1.00 50.00
ATOM     25  CB  ALA     7      -2.605  87.910  79.830  1.00 50.00
ATOM     26  N   VAL     8      -0.157  86.343  77.524  1.00 50.00
ATOM     27  CA  VAL     8       0.242  85.035  76.981  1.00 50.00
ATOM     28  C   VAL     8       0.984  84.217  78.044  1.00 50.00
ATOM     29  O   VAL     8       1.646  84.772  78.921  1.00 50.00
ATOM     30  CB  VAL     8       1.141  85.231  75.760  1.00 50.00
ATOM     31  CG1 VAL     8       2.414  85.992  76.145  1.00 50.00
ATOM     32  CG2 VAL     8       1.485  83.880  75.129  1.00 50.00
ATOM     33  N   LYS     9       0.840  82.901  77.935  1.00 50.00
ATOM     34  CA  LYS     9       1.523  81.955  78.832  1.00 50.00
ATOM     35  C   LYS     9       3.030  82.022  78.573  1.00 50.00
ATOM     36  O   LYS     9       3.462  82.385  77.479  1.00 50.00
ATOM     37  CB  LYS     9       1.002  80.541  78.568  1.00 50.00
ATOM     38  CG  LYS     9      -0.499  80.446  78.857  1.00 50.00
ATOM     39  CD  LYS     9      -0.801  80.634  80.346  1.00 50.00
ATOM     40  CE  LYS     9      -0.199  79.496  81.175  1.00 50.00
ATOM     41  NZ  LYS     9      -0.512  79.648  82.602  1.00 50.00
ATOM     42  N   ARG    10       3.809  81.705  79.603  1.00 50.00
ATOM     43  CA  ARG    10       5.274  81.818  79.518  1.00 50.00
ATOM     44  C   ARG    10       5.894  80.720  78.651  1.00 50.00
ATOM     45  O   ARG    10       5.503  79.555  78.713  1.00 50.00
ATOM     46  CB  ARG    10       5.909  81.773  80.905  1.00 50.00
ATOM     47  CG  ARG    10       5.308  82.825  81.839  1.00 50.00
ATOM     48  CD  ARG    10       6.302  83.166  82.945  1.00 50.00
ATOM     49  NE  ARG    10       6.848  81.929  83.524  1.00 50.00
ATOM     50  CZ  ARG    10       7.909  81.894  84.336  1.00 50.00
ATOM     51  NH1 ARG    10       8.526  83.034  84.672  1.00 50.00
ATOM     52  NH2 ARG    10       8.394  80.722  84.761  1.00 50.00
ATOM     53  N   LEU    11       6.929  81.126  77.921  1.00 50.00
ATOM     54  CA  LEU    11       7.696  80.224  77.048  1.00 50.00
ATOM     55  C   LEU    11       8.639  79.323  77.851  1.00 50.00
ATOM     56  O   LEU    11       8.989  78.233  77.406  1.00 50.00
ATOM     57  CB  LEU    11       8.477  81.007  76.017  1.00 50.00
ATOM     58  CG  LEU    11       7.619  81.811  75.066  1.00 50.00
ATOM     59  CD1 LEU    11       8.465  82.705  74.159  1.00 50.00
ATOM     60  CD2 LEU    11       6.806  80.824  74.226  1.00 50.00
ATOM     61  N   TYR    12       9.066  79.813  79.015  1.00 50.00
ATOM     62  CA  TYR    12      10.070  79.110  79.831  1.00 50.00
ATOM     63  C   TYR    12       9.496  77.985  80.700  1.00 50.00
ATOM     64  O   TYR    12      10.246  77.145  81.194  1.00 50.00
ATOM     65  CB  TYR    12      10.839  80.095  80.717  1.00 99.99
ATOM     66  CG  TYR    12      11.729  81.029  79.892  1.00 99.99
ATOM     67  CD1 TYR    12      13.002  80.621  79.512  1.00 99.99
ATOM     68  CD2 TYR    12      11.293  82.316  79.636  1.00 99.99
ATOM     69  CE1 TYR    12      13.851  81.482  78.839  1.00 99.99
ATOM     70  CE2 TYR    12      12.205  83.273  79.316  1.00 99.99
ATOM     71  CZ  TYR    12      13.573  82.761  78.745  1.00 99.99
ATOM     72  OH  TYR    12      14.460  83.552  77.959  1.00 99.99
ATOM     73  N   ASP    13       8.183  77.999  80.917  1.00 50.00
ATOM     74  CA  ASP    13       7.549  77.034  81.832  1.00 50.00
ATOM     75  C   ASP    13       7.814  75.570  81.471  1.00 50.00
ATOM     76  O   ASP    13       8.046  74.749  82.357  1.00 50.00
ATOM     77  CB  ASP    13       6.038  77.268  81.898  1.00 50.00
ATOM     78  CG  ASP    13       5.704  78.539  82.681  1.00 50.00
ATOM     79  OD1 ASP    13       6.667  79.199  83.129  1.00 50.00
ATOM     80  OD2 ASP    13       4.495  78.810  82.835  1.00 50.00
ATOM     81  N   ASP    14       7.818  75.266  80.176  1.00 50.00
ATOM     82  CA  ASP    14       7.936  73.873  79.720  1.00 50.00
ATOM     83  C   ASP    14       9.068  73.127  80.440  1.00 50.00
ATOM     84  O   ASP    14       8.843  72.058  81.003  1.00 50.00
ATOM     85  CB  ASP    14       8.177  73.839  78.209  1.00 50.00
ATOM     86  CG  ASP    14       8.189  72.400  77.681  1.00 50.00
ATOM     87  OD1 ASP    14       8.571  71.507  78.465  1.00 50.00
ATOM     88  OD2 ASP    14       7.811  72.227  76.503  1.00 50.00
ATOM     89  N   LYS    15      10.263  73.713  80.438  1.00 50.00
ATOM     90  CA  LYS    15      11.434  73.047  81.034  1.00 50.00
ATOM     91  C   LYS    15      11.292  72.885  82.550  1.00 50.00
ATOM     92  O   LYS    15      11.532  71.805  83.090  1.00 50.00
ATOM     93  CB  LYS    15      12.719  73.818  80.723  1.00 99.99
ATOM     94  CG  LYS    15      13.087  73.747  79.238  1.00 99.99
ATOM     95  CD  LYS    15      14.415  74.461  78.974  1.00 99.99
ATOM     96  CE  LYS    15      14.822  74.362  77.502  1.00 99.99
ATOM     97  NZ  LYS    15      16.089  75.067  77.254  1.00 99.99
ATOM     98  N   PHE    16      10.901  73.968  83.214  1.00 50.00
ATOM     99  CA  PHE    16      10.794  73.987  84.682  1.00 50.00
ATOM    100  C   PHE    16       9.759  72.996  85.226  1.00 50.00
ATOM    101  O   PHE    16       9.974  72.394  86.276  1.00 50.00
ATOM    102  CB  PHE    16      10.447  75.399  85.159  1.00 50.00
ATOM    103  CG  PHE    16      11.582  76.391  84.888  1.00 50.00
ATOM    104  CD1 PHE    16      12.891  76.071  85.207  1.00 50.00
ATOM    105  CD2 PHE    16      11.290  77.632  84.338  1.00 50.00
ATOM    106  CE1 PHE    16      13.912  76.991  84.983  1.00 50.00
ATOM    107  CE2 PHE    16      12.307  78.553  84.113  1.00 50.00
ATOM    108  CZ  PHE    16      13.619  78.231  84.439  1.00 50.00
ATOM    109  N   VAL    17       8.640  72.847  84.523  1.00 50.00
ATOM    110  CA  VAL    17       7.556  71.972  85.004  1.00 50.00
ATOM    111  C   VAL    17       7.900  70.489  84.830  1.00 50.00
ATOM    112  O   VAL    17       7.171  69.619  85.304  1.00 50.00
ATOM    113  CB  VAL    17       6.232  72.291  84.305  1.00 50.00
ATOM    114  CG1 VAL    17       5.154  71.292  84.736  1.00 50.00
ATOM    115  CG2 VAL    17       5.783  73.714  84.646  1.00 50.00
ATOM    116  N   THR    18       8.990  70.225  84.121  1.00 50.00
ATOM    117  CA  THR    18       9.414  68.839  83.860  1.00 50.00
ATOM    118  C   THR    18      10.808  68.582  84.436  1.00 50.00
ATOM    119  O   THR    18      11.439  67.573  84.135  1.00 50.00
ATOM    120  CB  THR    18       9.429  68.584  82.352  1.00 50.00
ATOM    121  OG1 THR    18      10.384  69.455  81.740  1.00 50.00
ATOM    122  CG2 THR    18       8.037  68.796  81.753  1.00 50.00
ATOM    123  N   GLY    19      11.232  69.488  85.316  1.00 50.00
ATOM    124  CA  GLY    19      12.530  69.378  85.999  1.00 50.00
ATOM    125  C   GLY    19      13.702  69.389  85.011  1.00 50.00
ATOM    126  O   GLY    19      14.749  68.808  85.285  1.00 50.00
ATOM    127  N   LYS    20      13.532  70.103  83.901  1.00 50.00
ATOM    128  CA  LYS    20      14.608  70.221  82.904  1.00 50.00
ATOM    129  C   LYS    20      15.196  71.631  82.888  1.00 50.00
ATOM    130  O   LYS    20      15.761  72.067  81.886  1.00 50.00
ATOM    131  CB  LYS    20      14.102  69.867  81.503  1.00 50.00
ATOM    132  CG  LYS    20      13.757  68.382  81.390  1.00 50.00
ATOM    133  CD  LYS    20      14.967  67.512  81.739  1.00 50.00
ATOM    134  CE  LYS    20      14.641  66.028  81.574  1.00 50.00
ATOM    135  NZ  LYS    20      15.747  65.185  82.053  1.00 50.00
ATOM    136  N   SER    21      15.054  72.329  84.012  1.00 50.00
ATOM    137  CA  SER    21      15.705  73.635  84.182  1.00 50.00
ATOM    138  C   SER    21      17.185  73.362  84.454  1.00 50.00
ATOM    139  O   SER    21      17.551  72.248  84.827  1.00 50.00
ATOM    140  CB  SER    21      15.106  74.385  85.343  1.00 50.00
ATOM    141  OG  SER    21      15.213  73.605  86.469  1.00 50.00
ATOM    142  N   THR    22      18.024  74.360  84.210  1.00 50.00
ATOM    143  CA  THR    22      19.472  74.178  84.381  1.00 50.00
ATOM    144  C   THR    22      20.029  75.217  85.353  1.00 50.00
ATOM    145  O   THR    22      20.489  76.285  84.949  1.00 50.00
ATOM    146  CB  THR    22      20.177  74.287  83.026  1.00 50.00
ATOM    147  OG1 THR    22      19.978  75.598  82.488  1.00 50.00
ATOM    148  CG2 THR    22      19.655  73.221  82.060  1.00 50.00
ATOM    149  N   TYR    23      19.975  74.868  86.632  1.00 50.00
ATOM    150  CA  TYR    23      20.525  75.713  87.702  1.00 50.00
ATOM    151  C   TYR    23      21.950  75.235  87.989  1.00 50.00
ATOM    152  O   TYR    23      22.331  74.129  87.606  1.00 50.00
ATOM    153  CB  TYR    23      19.672  75.589  88.966  1.00 50.00
ATOM    154  CG  TYR    23      18.202  75.923  88.698  1.00 50.00
ATOM    155  CD1 TYR    23      17.714  77.206  88.927  1.00 50.00
ATOM    156  CD2 TYR    23      17.329  74.907  88.332  1.00 50.00
ATOM    157  CE1 TYR    23      16.352  77.464  88.805  1.00 50.00
ATOM    158  CE2 TYR    23      15.973  75.174  88.218  1.00 50.00
ATOM    159  CZ  TYR    23      15.480  76.444  88.446  1.00 50.00
ATOM    160  OH  TYR    23      14.149  76.695  88.321  1.00 50.00
ATOM    161  N   VAL    24      22.712  76.081  88.672  1.00 50.00
ATOM    162  CA  VAL    24      24.142  75.825  88.911  1.00 50.00
ATOM    163  C   VAL    24      24.436  74.438  89.499  1.00 50.00
ATOM    164  O   VAL    24      25.347  73.759  89.031  1.00 50.00
ATOM    165  CB  VAL    24      24.716  76.913  89.821  1.00 50.00
ATOM    166  CG1 VAL    24      26.110  76.515  90.315  1.00 50.00
ATOM    167  CG2 VAL    24      24.794  78.238  89.060  1.00 50.00
ATOM    168  N   ASP    25      23.696  74.039  90.530  1.00 50.00
ATOM    169  CA  ASP    25      23.993  72.762  91.198  1.00 50.00
ATOM    170  C   ASP    25      23.628  71.543  90.340  1.00 50.00
ATOM    171  O   ASP    25      23.917  70.411  90.719  1.00 50.00
ATOM    172  CB  ASP    25      23.316  72.680  92.568  1.00 50.00
ATOM    173  CG  ASP    25      23.915  71.524  93.374  1.00 50.00
ATOM    174  OD1 ASP    25      25.082  71.181  93.085  1.00 50.00
ATOM    175  OD2 ASP    25      23.214  71.037  94.287  1.00 50.00
ATOM    176  N   ASP    26      22.916  71.782  89.241  1.00 50.00
ATOM    177  CA  ASP    26      22.551  70.701  88.310  1.00 50.00
ATOM    178  C   ASP    26      23.751  70.295  87.449  1.00 50.00
ATOM    179  O   ASP    26      23.768  69.218  86.856  1.00 50.00
ATOM    180  CB  ASP    26      21.412  71.145  87.389  1.00 50.00
ATOM    181  CG  ASP    26      20.161  71.524  88.182  1.00 50.00
ATOM    182  OD1 ASP    26      20.029  71.019  89.317  1.00 50.00
ATOM    183  OD2 ASP    26      19.351  72.296  87.623  1.00 50.00
ATOM    184  N   ILE    27      24.690  71.226  87.320  1.00 50.00
ATOM    185  CA  ILE    27      25.848  71.053  86.422  1.00 50.00
ATOM    186  C   ILE    27      26.833  70.041  86.939  1.00 50.00
ATOM    187  O   ILE    27      26.802  70.246  87.852  1.00 50.00
ATOM    188  CB  ILE    27      26.536  72.408  86.246  1.00 50.00
ATOM    189  CG1 ILE    27      25.545  73.420  85.667  1.00 50.00
ATOM    190  CG2 ILE    27      27.765  72.267  85.341  1.00 50.00
ATOM    191  CD1 ILE    27      26.181  74.804  85.533  1.00 50.00
ATOM    192  N   GLN    28      27.335  69.184  86.084  1.00 99.99
ATOM    193  CA  GLN    28      28.390  68.219  86.416  1.00 99.99
ATOM    194  C   GLN    28      29.694  68.990  86.637  1.00 99.99
ATOM    195  O   GLN    28      29.961  69.981  85.958  1.00 99.99
ATOM    196  CB  GLN    28      28.551  67.214  85.273  1.00 99.99
ATOM    197  CG  GLN    28      28.879  67.904  83.946  1.00 99.99
ATOM    198  CD  GLN    28      28.941  66.892  82.801  1.00 99.99
ATOM    199  OE1 GLN    28      27.946  66.251  82.471  1.00 99.99
ATOM    200  NE2 GLN    28      30.127  66.768  82.214  1.00 99.99
ATOM    201  N   ILE    29      30.497  68.498  87.571  1.00 99.99
ATOM    202  CA  ILE    29      31.769  69.152  87.912  1.00 99.99
ATOM    203  C   ILE    29      32.916  68.290  87.388  1.00 99.99
ATOM    204  O   ILE    29      33.126  67.164  87.836  1.00 99.99
ATOM    205  CB  ILE    29      31.909  69.297  89.428  1.00 99.99
ATOM    206  CG1 ILE    29      31.941  67.922  90.100  1.00 99.99
ATOM    207  CG2 ILE    29      30.789  70.133  89.975  1.00 99.99
ATOM    208  CD1 ILE    29      32.138  68.044  91.606  1.00 99.99
ATOM    209  N   SER    30      33.623  68.840  86.410  1.00 99.99
ATOM    210  CA  SER    30      34.749  68.129  85.791  1.00 99.99
ATOM    211  C   SER    30      35.779  67.760  86.861  1.00 99.99
ATOM    212  O   SER    30      36.410  66.710  86.780  1.00 99.99
ATOM    213  CB  SER    30      35.416  69.025  84.746  1.00 99.99
ATOM    214  OG  SER    30      36.548  68.353  84.193  1.00 99.99
ATOM    215  N   ALA    31      35.866  68.593  87.897  1.00 99.99
ATOM    216  CA  ALA    31      36.984  68.478  88.836  1.00 99.99
ATOM    217  C   ALA    31      36.639  68.106  90.249  1.00 99.99
ATOM    218  O   ALA    31      37.166  67.162  90.507  1.00 99.99
ATOM    219  CB  ALA    31      37.834  69.690  88.822  1.00 99.99
ATOM    220  N   LEU    32      35.729  68.766  90.954  1.00 50.00
ATOM    221  CA  LEU    32      35.640  68.550  92.405  1.00 50.00
ATOM    222  C   LEU    32      34.645  69.491  93.090  1.00 50.00
ATOM    223  O   LEU    32      34.056  70.367  92.456  1.00 50.00
ATOM    224  CB  LEU    32      37.043  68.794  92.971  1.00 50.00
ATOM    225  CG  LEU    32      38.151  68.048  92.295  1.00 50.00
ATOM    226  CD1 LEU    32      39.503  68.414  92.519  1.00 50.00
ATOM    227  CD2 LEU    32      37.941  66.436  92.532  1.00 50.00
ATOM    228  N   TYR    33      34.524  69.319  94.404  1.00 50.00
ATOM    229  CA  TYR    33      33.612  70.131  95.223  1.00 50.00
ATOM    230  C   TYR    33      34.400  70.885  96.297  1.00 50.00
ATOM    231  O   TYR    33      35.383  70.379  96.836  1.00 50.00
ATOM    232  CB  TYR    33      32.569  69.231  95.889  1.00 50.00
ATOM    233  CG  TYR    33      31.571  70.060  96.702  1.00 50.00
ATOM    234  CD1 TYR    33      30.520  70.695  96.053  1.00 50.00
ATOM    235  CD2 TYR    33      31.685  70.148  98.079  1.00 50.00
ATOM    236  CE1 TYR    33      29.595  71.425  96.788  1.00 50.00
ATOM    237  CE2 TYR    33      30.746  70.863  98.817  1.00 50.00
ATOM    238  CZ  TYR    33      29.699  71.503  98.171  1.00 50.00
ATOM    239  OH  TYR    33      28.800  72.231  98.882  1.00 50.00
ATOM    240  N   ALA    34      33.914  72.081  96.612  1.00 50.00
ATOM    241  CA  ALA    34      34.568  72.948  97.601  1.00 50.00
ATOM    242  C   ALA    34      33.610  73.269  98.750  1.00 50.00
ATOM    243  O   ALA    34      32.410  73.450  98.551  1.00 50.00
ATOM    244  CB  ALA    34      35.006  74.249  96.925  1.00 50.00
ATOM    245  N   GLY    35      34.185  73.295  99.948  1.00 50.00
ATOM    246  CA  GLY    35      33.474  73.669 101.181  1.00 50.00
ATOM    247  C   GLY    35      34.310  74.720 101.901  1.00 50.00
ATOM    248  O   GLY    35      35.513  74.835 101.666  1.00 50.00
ATOM    249  N   PHE    36      33.651  75.529 102.738  1.00 50.00
ATOM    250  CA  PHE    36      34.346  76.631 103.425  1.00 50.00
ATOM    251  C   PHE    36      34.336  76.453 104.941  1.00 50.00
ATOM    252  O   PHE    36      33.300  76.188 105.550  1.00 50.00
ATOM    253  CB  PHE    36      33.690  77.971 103.086  1.00 50.00
ATOM    254  CG  PHE    36      33.890  78.349 101.618  1.00 50.00
ATOM    255  CD1 PHE    36      33.978  77.365 100.640  1.00 50.00
ATOM    256  CD2 PHE    36      34.011  79.687 101.267  1.00 50.00
ATOM    257  CE1 PHE    36      34.187  77.716  99.316  1.00 50.00
ATOM    258  CE2 PHE    36      34.222  80.040  99.941  1.00 50.00
ATOM    259  CZ  PHE    36      34.310  79.055  98.965  1.00 50.00
ATOM    260  N   VAL    37      35.510  76.674 105.519  1.00 50.00
ATOM    261  CA  VAL    37      35.681  76.733 106.977  1.00 50.00
ATOM    262  C   VAL    37      35.361  78.167 107.409  1.00 50.00
ATOM    263  O   VAL    37      36.043  79.108 107.003  1.00 50.00
ATOM    264  CB  VAL    37      37.128  76.391 107.339  1.00 50.00
ATOM    265  CG1 VAL    37      37.340  76.498 108.851  1.00 50.00
ATOM    266  CG2 VAL    37      37.483  74.987 106.844  1.00 50.00
ATOM    267  N   ARG    38      34.311  78.308 108.209  1.00 50.00
ATOM    268  CA  ARG    38      33.824  79.637 108.611  1.00 50.00
ATOM    269  C   ARG    38      34.102  79.915 110.089  1.00 50.00
ATOM    270  O   ARG    38      34.195  79.002 110.909  1.00 50.00
ATOM    271  CB  ARG    38      32.323  79.742 108.335  1.00 50.00
ATOM    272  CG  ARG    38      32.023  79.645 106.838  1.00 50.00
ATOM    273  CD  ARG    38      30.515  79.708 106.586  1.00 50.00
ATOM    274  NE  ARG    38      30.236  79.645 105.142  1.00 50.00
ATOM    275  CZ  ARG    38      30.318  80.689 104.307  1.00 50.00
ATOM    276  NH1 ARG    38      30.685  81.892 104.763  1.00 50.00
ATOM    277  NH2 ARG    38      29.996  80.535 103.020  1.00 50.00
ATOM    278  N   SER    39      34.250  81.205 110.379  1.00 50.00
ATOM    279  CA  SER    39      34.564  81.701 111.726  1.00 50.00
ATOM    280  C   SER    39      33.402  81.438 112.691  1.00 50.00
ATOM    281  O   SER    39      32.243  81.704 112.374  1.00 50.00
ATOM    282  CB  SER    39      34.838  83.202 111.649  1.00 50.00
ATOM    283  OG  SER    39      35.144  83.710 112.948  1.00 50.00
ATOM    284  N   PRO    40      33.757  80.932 113.868  1.00 50.00
ATOM    285  CA  PRO    40      32.821  80.634 114.963  1.00 50.00
ATOM    286  C   PRO    40      32.511  81.884 115.780  1.00 50.00
ATOM    287  O   PRO    40      31.599  81.888 116.611  1.00 50.00
ATOM    288  CB  PRO    40      33.548  79.563 115.775  1.00 50.00
ATOM    289  CG  PRO    40      35.016  79.964 115.623  1.00 50.00
ATOM    290  CD  PRO    40      35.113  80.448 114.176  1.00 50.00
ATOM    291  N   TYR    41      33.402  82.887 115.677  1.00 50.00
ATOM    292  CA  TYR    41      33.290  84.124 116.469  1.00 50.00
ATOM    293  C   TYR    41      33.165  85.343 115.555  1.00 50.00
ATOM    294  O   TYR    41      33.588  85.319 114.401  1.00 50.00
ATOM    295  CB  TYR    41      34.511  84.285 117.378  1.00 50.00
ATOM    296  CG  TYR    41      34.567  83.197 118.453  1.00 50.00
ATOM    297  CD1 TYR    41      34.061  81.928 118.209  1.00 50.00
ATOM    298  CD2 TYR    41      35.134  83.476 119.680  1.00 50.00
ATOM    299  CE1 TYR    41      34.122  80.948 119.187  1.00 50.00
ATOM    300  CE2 TYR    41      35.197  82.498 120.667  1.00 50.00
ATOM    301  CZ  TYR    41      34.698  81.234 120.418  1.00 50.00
ATOM    302  OH  TYR    41      34.804  80.264 121.364  1.00 50.00
ATOM    303  N   SER    42      32.562  86.394 116.106  1.00 50.00
ATOM    304  CA  SER    42      32.290  87.635 115.360  1.00 50.00
ATOM    305  C   SER    42      33.538  88.494 115.120  1.00 50.00
ATOM    306  O   SER    42      33.630  89.171 114.100  1.00 50.00
ATOM    307  CB  SER    42      31.236  88.461 116.099  1.00 50.00
ATOM    308  OG  SER    42      30.963  89.651 115.359  1.00 50.00
ATOM    309  N   HIS    43      34.469  88.492 116.072  1.00 50.00
ATOM    310  CA  HIS    43      35.659  89.352 115.962  1.00 50.00
ATOM    311  C   HIS    43      36.818  88.737 116.750  1.00 50.00
ATOM    312  O   HIS    43      36.633  88.295 117.886  1.00 50.00
ATOM    313  CB  HIS    43      35.280  90.724 116.531  1.00 50.00
ATOM    314  CG  HIS    43      36.319  91.816 116.265  1.00 50.00
ATOM    315  ND1 HIS    43      36.462  92.932 116.974  1.00 50.00
ATOM    316  CD2 HIS    43      37.145  91.884 115.224  1.00 50.00
ATOM    317  CE1 HIS    43      37.369  93.693 116.368  1.00 50.00
ATOM    318  NE2 HIS    43      37.791  93.043 115.288  1.00 50.00
ATOM    319  N   ALA    44      37.998  88.708 116.132  1.00 50.00
ATOM    320  CA  ALA    44      39.184  88.101 116.761  1.00 50.00
ATOM    321  C   ALA    44      40.305  87.860 115.744  1.00 50.00
ATOM    322  O   ALA    44      40.056  87.746 114.545  1.00 50.00
ATOM    323  CB  ALA    44      38.797  86.764 117.402  1.00 50.00
ATOM    324  N   LYS    45      41.529  87.793 116.261  1.00 50.00
ATOM    325  CA  LYS    45      42.722  87.503 115.447  1.00 50.00
ATOM    326  C   LYS    45      42.844  85.992 115.224  1.00 50.00
ATOM    327  O   LYS    45      42.405  85.196 116.056  1.00 50.00
ATOM    328  CB  LYS    45      43.980  88.015 116.152  1.00 50.00
ATOM    329  CG  LYS    45      43.968  89.538 116.308  1.00 50.00
ATOM    330  CD  LYS    45      45.264  90.023 116.963  1.00 50.00
ATOM    331  CE  LYS    45      45.307  91.550 117.069  1.00 50.00
ATOM    332  NZ  LYS    45      44.222  92.061 117.920  1.00 50.00
ATOM    333  N   ILE    46      43.496  85.626 114.126  1.00 50.00
ATOM    334  CA  ILE    46      43.689  84.212 113.762  1.00 50.00
ATOM    335  C   ILE    46      45.096  83.758 114.164  1.00 50.00
ATOM    336  O   ILE    46      46.085  84.191 113.573  1.00 50.00
ATOM    337  CB  ILE    46      43.513  84.035 112.251  1.00 50.00
ATOM    338  CG1 ILE    46      42.091  84.405 111.825  1.00 50.00
ATOM    339  CG2 ILE    46      43.850  82.597 111.842  1.00 50.00
ATOM    340  CD1 ILE    46      41.901  84.215 110.317  1.00 50.00
ATOM    341  N   LYS    47      45.160  82.944 115.214  1.00 50.00
ATOM    342  CA  LYS    47      46.446  82.417 115.698  1.00 50.00
ATOM    343  C   LYS    47      47.040  81.374 114.749  1.00 50.00
ATOM    344  O   LYS    47      48.189  81.499 114.330  1.00 50.00
ATOM    345  CB  LYS    47      46.334  81.825 117.105  1.00 50.00
ATOM    346  CG  LYS    47      46.088  82.920 118.143  1.00 50.00
ATOM    347  CD  LYS    47      46.398  82.439 119.565  1.00 50.00
ATOM    348  CE  LYS    47      45.509  81.274 120.003  1.00 50.00
ATOM    349  NZ  LYS    47      45.806  80.894 121.391  1.00 50.00
ATOM    350  N   SER    48      46.247  80.360 114.409  1.00 50.00
ATOM    351  CA  SER    48      46.746  79.280 113.544  1.00 50.00
ATOM    352  C   SER    48      45.602  78.433 112.984  1.00 50.00
ATOM    353  O   SER    48      44.571  78.240 113.629  1.00 50.00
ATOM    354  CB  SER    48      47.690  78.386 114.352  1.00 50.00
ATOM    355  OG  SER    48      48.187  77.332 113.525  1.00 50.00
ATOM    356  N   ILE    49      45.835  77.941 111.772  1.00 50.00
ATOM    357  CA  ILE    49      44.894  77.050 111.079  1.00 50.00
ATOM    358  C   ILE    49      45.614  75.722 110.831  1.00 50.00
ATOM    359  O   ILE    49      46.706  75.698 110.265  1.00 50.00
ATOM    360  CB  ILE    49      44.508  77.679 109.737  1.00 50.00
ATOM    361  CG1 ILE    49      43.930  79.081 109.946  1.00 50.00
ATOM    362  CG2 ILE    49      43.503  76.786 109.000  1.00 50.00
ATOM    363  CD1 ILE    49      43.591  79.744 108.608  1.00 50.00
ATOM    364  N   ASP    50      44.974  74.632 111.241  1.00 50.00
ATOM    365  CA  ASP    50      45.550  73.287 111.088  1.00 50.00
ATOM    366  C   ASP    50      44.961  72.615 109.845  1.00 50.00
ATOM    367  O   ASP    50      43.766  72.328 109.789  1.00 50.00
ATOM    368  CB  ASP    50      45.247  72.443 112.328  1.00 50.00
ATOM    369  CG  ASP    50      45.912  73.026 113.577  1.00 50.00
ATOM    370  OD1 ASP    50      47.161  73.092 113.575  1.00 50.00
ATOM    371  OD2 ASP    50      45.160  73.375 114.512  1.00 50.00
ATOM    372  N   VAL    51      45.837  72.337 108.886  1.00 50.00
ATOM    373  CA  VAL    51      45.421  71.802 107.578  1.00 50.00
ATOM    374  C   VAL    51      45.747  70.313 107.406  1.00 50.00
ATOM    375  O   VAL    51      45.207  69.664 106.511  1.00 50.00
ATOM    376  CB  VAL    51      46.107  72.598 106.465  1.00 50.00
ATOM    377  CG1 VAL    51      47.630  72.496 106.595  1.00 50.00
ATOM    378  CG2 VAL    51      45.655  72.096 105.097  1.00 50.00
ATOM    379  N   THR    52      46.642  69.797 108.241  1.00 50.00
ATOM    380  CA  THR    52      47.150  68.424 108.075  1.00 50.00
ATOM    381  C   THR    52      46.058  67.349 108.114  1.00 50.00
ATOM    382  O   THR    52      46.008  66.487 107.239  1.00 50.00
ATOM    383  CB  THR    52      48.198  68.113 109.146  1.00 50.00
ATOM    384  OG1 THR    52      47.606  68.232 110.442  1.00 50.00
ATOM    385  CG2 THR    52      49.407  69.041 109.005  1.00 50.00
ATOM    386  N   ASP    53      45.215  67.385 109.144  1.00 50.00
ATOM    387  CA  ASP    53      44.198  66.338 109.324  1.00 50.00
ATOM    388  C   ASP    53      43.265  66.280 108.108  1.00 50.00
ATOM    389  O   ASP    53      42.863  65.203 107.679  1.00 50.00
ATOM    390  CB  ASP    53      43.385  66.607 110.592  1.00 50.00
ATOM    391  CG  ASP    53      42.456  65.447 110.898  1.00 50.00
ATOM    392  OD1 ASP    53      42.051  64.780 109.911  1.00 50.00
ATOM    393  OD2 ASP    53      42.186  65.240 112.105  1.00 50.00
ATOM    394  N   ALA    54      42.955  67.454 107.565  1.00 50.00
ATOM    395  CA  ALA    54      42.064  67.558 106.405  1.00 50.00
ATOM    396  C   ALA    54      42.747  67.049 105.169  1.00 50.00
ATOM    397  O   ALA    54      42.006  66.392 104.805  1.00 50.00
ATOM    398  CB  ALA    54      41.649  69.012 106.193  1.00 50.00
ATOM    399  N   LEU    55      43.997  67.408 104.943  1.00 50.00
ATOM    400  CA  LEU    55      44.773  67.015 103.757  1.00 50.00
ATOM    401  C   LEU    55      44.950  65.489 103.652  1.00 50.00
ATOM    402  O   LEU    55      44.847  64.920 102.559  1.00 50.00
ATOM    403  CB  LEU    55      46.141  67.669 103.751  1.00 50.00
ATOM    404  CG  LEU    55      46.069  69.134 103.319  1.00 50.00
ATOM    405  CD1 LEU    55      47.451  69.783 103.424  1.00 50.00
ATOM    406  CD2 LEU    55      45.554  69.229 101.880  1.00 50.00
ATOM    407  N   LYS    56      45.212  64.859 104.783  1.00 50.00
ATOM    408  CA  LYS    56      45.467  63.411 104.820  1.00 50.00
ATOM    409  C   LYS    56      44.188  62.614 104.548  1.00 50.00
ATOM    410  O   LYS    56      44.247  61.430 104.217  1.00 50.00
ATOM    411  CB  LYS    56      46.046  63.006 106.177  1.00 50.00
ATOM    412  CG  LYS    56      46.406  61.518 106.205  1.00 50.00
ATOM    413  CD  LYS    56      47.512  61.191 105.197  1.00 50.00
ATOM    414  CE  LYS    56      47.892  59.709 105.245  1.00 50.00
ATOM    415  NZ  LYS    56      46.768  58.850 104.844  1.00 50.00
ATOM    416  N   VAL    57      43.046  63.257 104.767  1.00 50.00
ATOM    417  CA  VAL    57      41.748  62.603 104.562  1.00 50.00
ATOM    418  C   VAL    57      41.617  62.192 103.093  1.00 50.00
ATOM    419  O   VAL    57      41.730  63.011 102.197  1.00 50.00
ATOM    420  CB  VAL    57      40.612  63.560 104.926  1.00 50.00
ATOM    421  CG1 VAL    57      39.254  62.915 104.636  1.00 50.00
ATOM    422  CG2 VAL    57      40.706  63.962 106.398  1.00 50.00
ATOM    423  N   PRO    58      41.332  60.913 102.877  1.00 50.00
ATOM    424  CA  PRO    58      41.133  60.351 101.534  1.00 50.00
ATOM    425  C   PRO    58      39.951  61.051 100.859  1.00 50.00
ATOM    426  O   PRO    58      38.870  61.167 101.433  1.00 50.00
ATOM    427  CB  PRO    58      40.859  58.866 101.779  1.00 50.00
ATOM    428  CG  PRO    58      40.300  58.825 103.203  1.00 50.00
ATOM    429  CD  PRO    58      41.077  59.920 103.933  1.00 50.00
ATOM    430  N   GLY    59      40.223  61.594  99.676  1.00 50.00
ATOM    431  CA  GLY    59      39.183  62.277  98.891  1.00 50.00
ATOM    432  C   GLY    59      39.458  63.780  98.804  1.00 50.00
ATOM    433  O   GLY    59      38.874  64.473  97.973  1.00 50.00
ATOM    434  N   ILE    60      40.293  64.273  99.712  1.00 50.00
ATOM    435  CA  ILE    60      40.597  65.712  99.768  1.00 50.00
ATOM    436  C   ILE    60      41.827  66.005  98.905  1.00 50.00
ATOM    437  O   ILE    60      42.872  65.373  99.061  1.00 50.00
ATOM    438  CB  ILE    60      40.867  66.134 101.215  1.00 50.00
ATOM    439  CG1 ILE    60      42.104  65.430 101.723  1.00 50.00
ATOM    440  CG2 ILE    60      39.648  65.825 102.089  1.00 50.00
ATOM    441  CD1 ILE    60      42.502  65.750 102.727  1.00 50.00
ATOM    442  N   VAL    61      41.702  67.025  98.068  1.00 50.00
ATOM    443  CA  VAL    61      42.769  67.382  97.120  1.00 50.00
ATOM    444  C   VAL    61      43.558  68.607  97.587  1.00 50.00
ATOM    445  O   VAL    61      44.722  68.766  97.224  1.00 50.00
ATOM    446  CB  VAL    61      42.179  67.665  95.738  1.00 50.00
ATOM    447  CG1 VAL    61      41.201  68.807  95.811  1.00 50.00
ATOM    448  CG2 VAL    61      43.299  67.984  94.745  1.00 50.00
ATOM    449  N   ALA    62      42.921  69.466  98.377  1.00 50.00
ATOM    450  CA  ALA    62      43.589  70.705  98.798  1.00 50.00
ATOM    451  C   ALA    62      42.803  71.472  99.860  1.00 50.00
ATOM    452  O   ALA    62      41.581  71.375  99.963  1.00 50.00
ATOM    453  CB  ALA    62      43.797  71.605  97.579  1.00 50.00
ATOM    454  N   VAL    63      43.580  72.191 100.662  1.00 50.00
ATOM    455  CA  VAL    63      43.070  73.100 101.697  1.00 50.00
ATOM    456  C   VAL    63      43.816  74.424 101.525  1.00 50.00
ATOM    457  O   VAL    63      45.032  74.481 101.703  1.00 50.00
ATOM    458  CB  VAL    63      43.365  72.528 103.083  1.00 50.00
ATOM    459  CG1 VAL    63      42.833  73.466 104.171  1.00 50.00
ATOM    460  CG2 VAL    63      42.764  71.129 103.230  1.00 50.00
ATOM    461  N   TYR    64      43.083  75.459 101.135  1.00 50.00
ATOM    462  CA  TYR    64      43.704  76.768 100.887  1.00 50.00
ATOM    463  C   TYR    64      43.247  77.780 101.935  1.00 50.00
ATOM    464  O   TYR    64      42.104  77.757 102.392  1.00 50.00
ATOM    465  CB  TYR    64      43.339  77.275  99.490  1.00 50.00
ATOM    466  CG  TYR    64      43.932  76.384  98.396  1.00 50.00
ATOM    467  CD1 TYR    64      45.233  76.604  97.960  1.00 50.00
ATOM    468  CD2 TYR    64      43.164  75.384  97.812  1.00 50.00
ATOM    469  CE1 TYR    64      45.768  75.823  96.942  1.00 50.00
ATOM    470  CE2 TYR    64      43.698  74.605  96.792  1.00 50.00
ATOM    471  CZ  TYR    64      44.999  74.826  96.356  1.00 50.00
ATOM    472  OH  TYR    64      45.510  74.081  95.343  1.00 50.00
ATOM    473  N   THR    65      44.187  78.637 102.310  1.00 50.00
ATOM    474  CA  THR    65      43.924  79.730 103.257  1.00 50.00
ATOM    475  C   THR    65      44.289  81.042 102.562  1.00 50.00
ATOM    476  O   THR    65      44.648  81.047 101.384  1.00 50.00
ATOM    477  CB  THR    65      44.776  79.544 104.515  1.00 50.00
ATOM    478  OG1 THR    65      46.161  79.610 104.164  1.00 50.00
ATOM    479  CG2 THR    65      44.452  78.212 105.194  1.00 50.00
ATOM    480  N   TYR    66      44.232  82.131 103.317  1.00 50.00
ATOM    481  CA  TYR    66      44.523  83.460 102.761  1.00 50.00
ATOM    482  C   TYR    66      45.962  83.533 102.239  1.00 50.00
ATOM    483  O   TYR    66      46.257  84.295 101.320  1.00 50.00
ATOM    484  CB  TYR    66      44.280  84.501 103.835  1.00 99.99
ATOM    485  CG  TYR    66      45.176  84.346 105.048  1.00 99.99
ATOM    486  CD1 TYR    66      46.421  84.952 105.091  1.00 99.99
ATOM    487  CD2 TYR    66      44.724  83.602 106.130  1.00 99.99
ATOM    488  CE1 TYR    66      47.225  84.796 106.226  1.00 99.99
ATOM    489  CE2 TYR    66      45.515  83.478 107.266  1.00 99.99
ATOM    490  CZ  TYR    66      46.761  84.090 107.316  1.00 99.99
ATOM    491  OH  TYR    66      47.551  83.939 108.411  1.00 99.99
ATOM    492  N   LYS    67      46.834  82.717 102.828  1.00 50.00
ATOM    493  CA  LYS    67      48.254  82.688 102.443  1.00 50.00
ATOM    494  C   LYS    67      48.427  82.264 100.982  1.00 50.00
ATOM    495  O   LYS    67      49.359  82.700 100.310  1.00 50.00
ATOM    496  CB  LYS    67      49.019  81.726 103.354  1.00 50.00
ATOM    497  CG  LYS    67      49.015  82.211 104.807  1.00 50.00
ATOM    498  CD  LYS    67      49.807  83.512 104.972  1.00 50.00
ATOM    499  CE  LYS    67      51.292  83.301 104.670  1.00 50.00
ATOM    500  NZ  LYS    67      52.057  84.540 104.866  1.00 50.00
ATOM    501  N   ASP    68      47.544  81.379 100.524  1.00 50.00
ATOM    502  CA  ASP    68      47.592  80.882  99.139  1.00 50.00
ATOM    503  C   ASP    68      47.089  81.945  98.156  1.00 50.00
ATOM    504  O   ASP    68      47.421  81.918  96.973  1.00 50.00
ATOM    505  CB  ASP    68      46.751  79.612  99.011  1.00 50.00
ATOM    506  CG  ASP    68      47.266  78.512  99.944  1.00 50.00
ATOM    507  OD1 ASP    68      48.188  77.788  99.518  1.00 50.00
ATOM    508  OD2 ASP    68      46.707  78.412 101.060  1.00 50.00
ATOM    509  N   LEU    69      46.241  82.833  98.668  1.00 50.00
ATOM    510  CA  LEU    69      45.629  83.906  97.866  1.00 50.00
ATOM    511  C   LEU    69      46.531  85.130  97.705  1.00 50.00
ATOM    512  O   LEU    69      46.374  85.901  96.760  1.00 50.00
ATOM    513  CB  LEU    69      44.296  84.316  98.500  1.00 50.00
ATOM    514  CG  LEU    69      43.119  83.562  97.875  1.00 50.00
ATOM    515  CD1 LEU    69      43.435  82.071  97.736  1.00 50.00
ATOM    516  CD2 LEU    69      41.864  83.757  98.728  1.00 50.00
ATOM    517  N   ALA    70      47.458  85.298  98.643  1.00 50.00
ATOM    518  CA  ALA    70      48.308  86.500  98.702  1.00 50.00
ATOM    519  C   ALA    70      49.096  86.766  97.412  1.00 50.00
ATOM    520  O   ALA    70      49.104  87.892  96.917  1.00 50.00
ATOM    521  CB  ALA    70      49.281  86.383  99.879  1.00 50.00
ATOM    522  N   PRO    71      49.782  85.744  96.903  1.00 50.00
ATOM    523  CA  PRO    71      50.642  85.859  95.713  1.00 50.00
ATOM    524  C   PRO    71      49.851  86.393  94.515  1.00 50.00
ATOM    525  O   PRO    71      50.399  87.064  93.645  1.00 50.00
ATOM    526  CB  PRO    71      51.107  84.427  95.451  1.00 50.00
ATOM    527  CG  PRO    71      51.124  83.808  96.848  1.00 50.00
ATOM    528  CD  PRO    71      49.903  84.415  97.525  1.00 50.00
ATOM    529  N   LEU    72      48.559  86.081  94.509  1.00 50.00
ATOM    530  CA  LEU    72      47.664  86.467  93.407  1.00 50.00
ATOM    531  C   LEU    72      46.978  87.780  93.763  1.00 50.00
ATOM    532  O   LEU    72      46.183  88.270  92.978  1.00 50.00
ATOM    533  CB  LEU    72      46.585  85.396  93.235  1.00 50.00
ATOM    534  CG  LEU    72      47.149  83.979  93.379  1.00 50.00
ATOM    535  CD1 LEU    72      46.041  82.951  93.149  1.00 50.00
ATOM    536  CD2 LEU    72      48.323  83.750  92.424  1.00 50.00
ATOM    537  N   ILE    73      47.263  88.260  94.972  1.00 50.00
ATOM    538  CA  ILE    73      46.647  89.478  95.517  1.00 50.00
ATOM    539  C   ILE    73      45.124  89.315  95.589  1.00 50.00
ATOM    540  O   ILE    73      44.384  90.237  95.254  1.00 50.00
ATOM    541  CB  ILE    73      46.984  90.692  94.643  1.00 50.00
ATOM    542  CG1 ILE    73      46.403  90.577  93.240  1.00 50.00
ATOM    543  CG2 ILE    73      48.498  90.903  94.582  1.00 50.00
ATOM    544  CD1 ILE    73      46.650  91.775  92.385  1.00 50.00
ATOM    545  N   LYS    74      44.677  88.141  96.031  1.00 50.00
ATOM    546  CA  LYS    74      43.235  87.841  96.065  1.00 50.00
ATOM    547  C   LYS    74      42.687  87.538  97.462  1.00 50.00
ATOM    548  O   LYS    74      41.600  86.979  97.577  1.00 50.00
ATOM    549  CB  LYS    74      42.919  86.640  95.172  1.00 50.00
ATOM    550  CG  LYS    74      43.170  86.922  93.690  1.00 50.00
ATOM    551  CD  LYS    74      42.811  85.695  92.849  1.00 50.00
ATOM    552  CE  LYS    74      41.331  85.338  92.973  1.00 50.00
ATOM    553  NZ  LYS    74      40.472  86.386  92.398  1.00 50.00
ATOM    554  N   ASP    75      43.425  87.885  98.515  1.00 50.00
ATOM    555  CA  ASP    75      42.911  87.665  99.875  1.00 50.00
ATOM    556  C   ASP    75      41.858  88.703 100.190  1.00 50.00
ATOM    557  O   ASP    75      41.250  88.593 101.243  1.00 50.00
ATOM    558  CB  ASP    75      44.031  87.739 100.913  1.00 99.99
ATOM    559  CG  ASP    75      43.521  87.270 102.278  1.00 99.99
ATOM    560  OD1 ASP    75      42.338  87.476 102.564  1.00 99.99
ATOM    561  OD2 ASP    75      44.338  86.705 102.999  1.00 99.99
ATOM    562  N   GLY    76      41.808  89.754  99.371  1.00 50.00
ATOM    563  CA  GLY    76      40.826  90.851  99.471  1.00 50.00
ATOM    564  C   GLY    76      40.289  91.149  98.074  1.00 50.00
ATOM    565  O   GLY    76      39.939  90.252  97.309  1.00 50.00
ATOM    566  N   ILE    77      40.227  92.442  97.783  1.00 50.00
ATOM    567  CA  ILE    77      39.877  92.927  96.438  1.00 50.00
ATOM    568  C   ILE    77      41.152  93.460  95.779  1.00 50.00
ATOM    569  O   ILE    77      42.199  93.557  96.414  1.00 50.00
ATOM    570  CB  ILE    77      38.865  94.068  96.531  1.00 50.00
ATOM    571  CG1 ILE    77      37.556  93.596  97.162  1.00 50.00
ATOM    572  CG2 ILE    77      38.651  94.628  95.194  1.00 50.00
ATOM    573  CD1 ILE    77      36.568  94.747  97.287  1.00 50.00
ATOM    574  N   ARG    78      41.042  93.742  94.484  1.00 50.00
ATOM    575  CA  ARG    78      42.143  94.330  93.717  1.00 50.00
ATOM    576  C   ARG    78      42.326  95.781  94.165  1.00 50.00
ATOM    577  O   ARG    78      41.502  96.316  94.907  1.00 50.00
ATOM    578  CB  ARG    78      41.806  94.294  92.227  1.00 50.00
ATOM    579  CG  ARG    78      41.662  92.865  91.728  1.00 50.00
ATOM    580  CD  ARG    78      41.367  92.933  90.228  1.00 50.00
ATOM    581  NE  ARG    78      39.972  93.451  90.026  1.00 50.00
ATOM    582  CZ  ARG    78      39.747  94.641  89.512  1.00 50.00
ATOM    583  NH1 ARG    78      40.782  95.416  89.165  1.00 50.00
ATOM    584  NH2 ARG    78      38.496  95.072  89.327  1.00 50.00
ATOM    585  N   ILE    79      43.456  96.365  93.785  1.00 99.99
ATOM    586  CA  ILE    79      43.688  97.795  94.035  1.00 99.99
ATOM    587  C   ILE    79      43.060  98.580  92.879  1.00 99.99
ATOM    588  O   ILE    79      43.408  98.371  91.718  1.00 99.99
ATOM    589  CB  ILE    79      45.189  98.082  94.115  1.00 99.99
ATOM    590  CG1 ILE    79      45.823  97.273  95.249  1.00 99.99
ATOM    591  CG2 ILE    79      45.428  99.582  94.322  1.00 99.99
ATOM    592  CD1 ILE    79      47.321  97.564  95.366  1.00 99.99
ATOM    593  N   TRP    80      42.126  99.457  93.226  1.00 99.99
ATOM    594  CA  TRP    80      41.386 100.232  92.217  1.00 99.99
ATOM    595  C   TRP    80      41.677 101.726  92.366  1.00 99.99
ATOM    596  O   TRP    80      42.096 102.191  93.425  1.00 99.99
ATOM    597  CB  TRP    80      39.881  99.986  92.358  1.00 99.99
ATOM    598  CG  TRP    80      39.343 100.453  93.713  1.00 99.99
ATOM    599  CD1 TRP    80      39.199  99.700  94.801  1.00 99.99
ATOM    600  CD2 TRP    80      38.822 101.706  94.007  1.00 99.99
ATOM    601  NE1 TRP    80      38.607 100.412  95.761  1.00 99.99
ATOM    602  CE2 TRP    80      38.361 101.640  95.311  1.00 99.99
ATOM    603  CE3 TRP    80      38.685 102.873  93.288  1.00 99.99
ATOM    604  CZ2 TRP    80      37.762 102.751  95.892  1.00 99.99
ATOM    605  CZ3 TRP    80      38.090 103.992  93.855  1.00 99.99
ATOM    606  CH2 TRP    80      37.627 103.927  95.165  1.00 99.99
ATOM    607  N   THR    81      41.447 102.444  91.273  1.00 99.99
ATOM    608  CA  THR    81      41.656 103.899  91.238  1.00 99.99
ATOM    609  C   THR    81      40.299 104.597  91.222  1.00 99.99
ATOM    610  O   THR    81      39.271 104.057  91.213  1.00 99.99
ATOM    611  CB  THR    81      42.434 104.274  89.975  1.00 99.99
ATOM    612  OG1 THR    81      41.666 103.909  88.825  1.00 99.99
ATOM    613  CG2 THR    81      43.806 103.597  89.960  1.00 99.99
ATOM    614  N   THR    82      40.322 105.906  91.063  1.00 99.99
ATOM    615  CA  THR    82      39.095 106.718  91.086  1.00 99.99
ATOM    616  C   THR    82      38.171 106.313  89.937  1.00 99.99
ATOM    617  O   THR    82      38.608 106.189  88.792  1.00 99.99
ATOM    618  CB  THR    82      39.464 108.196  90.952  1.00 99.99
ATOM    619  OG1 THR    82      40.113 108.410  89.696  1.00 99.99
ATOM    620  CG2 THR    82      40.369 108.634  92.107  1.00 99.99
ATOM    621  N   TYR    83      36.896 106.133  90.277  1.00 99.99
ATOM    622  CA  TYR    83      35.851 105.829  89.285  1.00 99.99
ATOM    623  C   TYR    83      35.611 104.328  89.093  1.00 99.99
ATOM    624  O   TYR    83      34.694 103.943  88.371  1.00 99.99
ATOM    625  CB  TYR    83      36.191 106.465  87.930  1.00 99.99
ATOM    626  CG  TYR    83      36.129 107.992  87.997  1.00 99.99
ATOM    627  CD1 TYR    83      34.909 108.628  87.804  1.00 99.99
ATOM    628  CD2 TYR    83      37.283 108.745  88.176  1.00 99.99
ATOM    629  CE1 TYR    83      34.842 110.016  87.789  1.00 99.99
ATOM    630  CE2 TYR    83      37.217 110.134  88.159  1.00 99.99
ATOM    631  CZ  TYR    83      35.996 110.769  87.964  1.00 99.99
ATOM    632  OH  TYR    83      35.932 112.127  87.934  1.00 99.99
ATOM    633  N   GLU    84      36.405 103.495  89.760  1.00 99.99
ATOM    634  CA  GLU    84      36.296 102.037  89.575  1.00 99.99
ATOM    635  C   GLU    84      35.593 101.372  90.763  1.00 99.99
ATOM    636  O   GLU    84      35.191 102.039  91.715  1.00 99.99
ATOM    637  CB  GLU    84      37.685 101.427  89.388  1.00 99.99
ATOM    638  CG  GLU    84      38.389 102.013  88.162  1.00 99.99
ATOM    639  CD  GLU    84      39.729 101.320  87.910  1.00 99.99
ATOM    640  OE1 GLU    84      40.294 100.799  88.898  1.00 99.99
ATOM    641  OE2 GLU    84      40.150 101.309  86.735  1.00 99.99
ATOM    642  N   ASP    85      35.464 100.049  90.672  1.00 99.99
ATOM    643  CA  ASP    85      34.774  99.249  91.697  1.00 99.99
ATOM    644  C   ASP    85      35.062  97.755  91.473  1.00 99.99
ATOM    645  O   ASP    85      34.910  97.251  90.364  1.00 99.99
ATOM    646  CB  ASP    85      33.266  99.451  91.579  1.00 99.99
ATOM    647  CG  ASP    85      32.763  98.879  90.251  1.00 99.99
ATOM    648  OD1 ASP    85      33.318  99.287  89.207  1.00 99.99
ATOM    649  OD2 ASP    85      31.873  98.006  90.312  1.00 99.99
ATOM    650  N   PRO    86      35.613  97.121  92.480  1.00 99.99
ATOM    651  CA  PRO    86      35.891  95.670  92.464  1.00 99.99
ATOM    652  C   PRO    86      34.768  94.770  93.004  1.00 99.99
ATOM    653  O   PRO    86      34.922  93.554  92.991  1.00 99.99
ATOM    654  CB  PRO    86      37.119  95.522  93.252  1.00 99.99
ATOM    655  CG  PRO    86      37.749  96.915  93.387  1.00 99.99
ATOM    656  CD  PRO    86      36.639  97.924  93.045  1.00 99.99
ATOM    657  N   ARG    87      33.799  95.337  93.711  1.00 99.99
ATOM    658  CA  ARG    87      33.860  96.686  94.104  1.00 99.99
ATOM    659  C   ARG    87      35.061  96.795  95.037  1.00 99.99
ATOM    660  O   ARG    87      35.974  97.320  95.093  1.00 99.99
ATOM    661  CB  ARG    87      32.884  96.258  94.273  1.00 99.99
ATOM    662  CG  ARG    87      31.265  95.607  94.857  1.00 99.99
ATOM    663  CD  ARG    87      30.417  96.238  96.456  1.00 99.99
ATOM    664  NE  ARG    87      29.089  96.284  96.228  1.00 99.99
ATOM    665  CZ  ARG    87      28.453  95.125  96.311  1.00 99.99
ATOM    666  NH1 ARG    87      29.129  93.995  96.518  1.00 99.99
ATOM    667  NH2 ARG    87      27.122  95.082  96.250  1.00 99.99
ATOM    668  N   MET    88      34.752  96.461  96.237  1.00 50.00
ATOM    669  CA  MET    88      33.377  96.217  96.709  1.00 50.00
ATOM    670  C   MET    88      32.530  97.777  96.189  1.00 50.00
ATOM    671  O   MET    88      33.218  98.453  95.374  1.00 50.00
ATOM    672  CB  MET    88      32.925  96.260  97.921  1.00 99.99
ATOM    673  CG  MET    88      33.342  94.982  98.605  1.00 99.99
ATOM    674  SD  MET    88      32.868  94.949 100.366  1.00 99.99
ATOM    675  CE  MET    88      33.833  96.296 100.958  1.00 99.99
ATOM    676  N   TRP    89      31.489  97.775  95.254  1.00 50.00
ATOM    677  CA  TRP    89      30.639  98.093  94.256  1.00 50.00
ATOM    678  C   TRP    89      30.611  99.331  95.000  1.00 50.00
ATOM    679  O   TRP    89      30.435 100.352  94.361  1.00 50.00
ATOM    680  CB  TRP    89      29.246  97.480  93.960  1.00 99.99
ATOM    681  CG  TRP    89      29.269  96.189  93.117  1.00 99.99
ATOM    682  CD1 TRP    89      29.156  94.927  93.551  1.00 99.99
ATOM    683  CD2 TRP    89      29.317  96.132  91.739  1.00 99.99
ATOM    684  NE1 TRP    89      29.146  94.095  92.526  1.00 99.99
ATOM    685  CE2 TRP    89      29.235  94.791  91.397  1.00 99.99
ATOM    686  CE3 TRP    89      29.392  97.103  90.750  1.00 99.99
ATOM    687  CZ2 TRP    89      29.232  94.411  90.066  1.00 99.99
ATOM    688  CZ3 TRP    89      29.374  96.730  89.425  1.00 99.99
ATOM    689  CH2 TRP    89      29.265  95.383  89.120  1.00 99.99
ATOM    690  N   LYS    90      30.775  99.366  96.368  1.00 50.00
ATOM    691  CA  LYS    90      30.765 100.496  97.159  1.00 50.00
ATOM    692  C   LYS    90      32.128 101.175  97.303  1.00 50.00
ATOM    693  O   LYS    90      32.257 102.141  98.056  1.00 50.00
ATOM    694  CB  LYS    90      30.242 100.122  98.546  1.00 50.00
ATOM    695  CG  LYS    90      30.108 101.361  99.435  1.00 50.00
ATOM    696  CD  LYS    90      29.055 102.324  98.883  1.00 50.00
ATOM    697  CE  LYS    90      28.920 103.568  99.762  1.00 50.00
ATOM    698  NZ  LYS    90      30.153 104.369  99.751  1.00 50.00
ATOM    699  N   PHE    91      33.139 100.665  96.607  1.00 50.00
ATOM    700  CA  PHE    91      34.471 101.293  96.589  1.00 50.00
ATOM    701  C   PHE    91      35.340 100.869  97.772  1.00 50.00
ATOM    702  O   PHE    91      36.421 101.407  97.976  1.00 50.00
ATOM    703  CB  PHE    91      34.343 102.820  96.634  1.00 50.00
ATOM    704  CG  PHE    91      33.738 103.382  95.352  1.00 50.00
ATOM    705  CD1 PHE    91      32.837 102.636  94.602  1.00 50.00
ATOM    706  CD2 PHE    91      34.107 104.655  94.938  1.00 50.00
ATOM    707  CE1 PHE    91      32.305 103.167  93.449  1.00 50.00
ATOM    708  CE2 PHE    91      33.572 105.188  93.774  1.00 50.00
ATOM    709  CZ  PHE    91      32.681 104.448  93.046  1.00 50.00
ATOM    710  N   VAL    92      34.865  99.894  98.536  1.00 50.00
ATOM    711  CA  VAL    92      35.647  99.362  99.658  1.00 50.00
ATOM    712  C   VAL    92      36.189  97.994  99.238  1.00 50.00
ATOM    713  O   VAL    92      35.957  97.560  98.117  1.00 50.00
ATOM    714  CB  VAL    92      34.767  99.219 100.901  1.00 50.00
ATOM    715  CG1 VAL    92      35.544  98.625 102.075  1.00 50.00
ATOM    716  CG2 VAL    92      34.188 100.571 101.307  1.00 50.00
ATOM    717  N   PRO    93      37.100  97.463 100.048  1.00 50.00
ATOM    718  CA  PRO    93      37.636  96.113  99.849  1.00 50.00
ATOM    719  C   PRO    93      37.016  95.146 100.864  1.00 50.00
ATOM    720  O   PRO    93      36.665  95.538 101.976  1.00 50.00
ATOM    721  CB  PRO    93      39.124  96.295 100.119  1.00 50.00
ATOM    722  CG  PRO    93      39.127  97.311 101.263  1.00 50.00
ATOM    723  CD  PRO    93      38.012  98.263 100.898  1.00 50.00
ATOM    724  N   ARG    94      36.868  93.895 100.440  1.00 50.00
ATOM    725  CA  ARG    94      36.338  92.831 101.308  1.00 50.00
ATOM    726  C   ARG    94      37.285  91.626 101.310  1.00 50.00
ATOM    727  O   ARG    94      37.888  91.298 100.290  1.00 50.00
ATOM    728  CB  ARG    94      34.945  92.403 100.836  1.00 50.00
ATOM    729  CG  ARG    94      34.947  91.847  99.409  1.00 50.00
ATOM    730  CD  ARG    94      33.541  91.387  99.017  1.00 50.00
ATOM    731  NE  ARG    94      33.535  90.823  97.657  1.00 50.00
ATOM    732  CZ  ARG    94      33.451  91.549  96.534  1.00 50.00
ATOM    733  NH1 ARG    94      33.363  92.881  96.597  1.00 50.00
ATOM    734  NH2 ARG    94      33.425  90.939  95.343  1.00 50.00
ATOM    735  N   LYS    95      37.402  91.000 102.477  1.00 50.00
ATOM    736  CA  LYS    95      38.259  89.817 102.661  1.00 50.00
ATOM    737  C   LYS    95      37.627  88.590 101.995  1.00 50.00
ATOM    738  O   LYS    95      36.466  88.270 102.249  1.00 50.00
ATOM    739  CB  LYS    95      38.439  89.535 104.153  1.00 50.00
ATOM    740  CG  LYS    95      39.142  90.688 104.865  1.00 50.00
ATOM    741  CD  LYS    95      40.590  90.849 104.427  1.00 50.00
ATOM    742  CE  LYS    95      41.418  89.625 104.824  1.00 50.00
ATOM    743  NZ  LYS    95      42.825  89.787 104.431  1.00 50.00
ATOM    744  N   PRO    96      38.356  88.001 101.056  1.00 50.00
ATOM    745  CA  PRO    96      38.004  86.729 100.411  1.00 50.00
ATOM    746  C   PRO    96      38.100  85.600 101.443  1.00 50.00
ATOM    747  O   PRO    96      37.154  84.842 101.646  1.00 50.00
ATOM    748  CB  PRO    96      39.056  86.548  99.316  1.00 50.00
ATOM    749  CG  PRO    96      39.444  87.974  98.968  1.00 50.00
ATOM    750  CD  PRO    96      39.241  88.681 100.257  1.00 50.00
ATOM    751  N   LEU    97      39.298  85.461 102.007  1.00 50.00
ATOM    752  CA  LEU    97      39.557  84.540 103.123  1.00 50.00
ATOM    753  C   LEU    97      40.226  85.344 104.235  1.00 50.00
ATOM    754  O   LEU    97      41.242  85.994 104.008  1.00 50.00
ATOM    755  CB  LEU    97      40.496  83.406 102.697  1.00 50.00
ATOM    756  CG  LEU    97      39.830  82.423 101.730  1.00 50.00
ATOM    757  CD1 LEU    97      40.823  81.331 101.326  1.00 50.00
ATOM    758  CD2 LEU    97      38.591  81.799 102.377  1.00 50.00
ATOM    759  N   ALA    98      39.665  85.257 105.437  1.00 50.00
ATOM    760  CA  ALA    98      40.195  86.020 106.577  1.00 50.00
ATOM    761  C   ALA    98      41.698  85.750 106.693  1.00 50.00
ATOM    762  O   ALA    98      42.136  84.602 106.669  1.00 50.00
ATOM    763  CB  ALA    98      39.490  85.583 107.861  1.00 50.00
ATOM    764  N   ASP    99      42.448  86.829 106.891  1.00 50.00
ATOM    765  CA  ASP    99      43.913  86.756 106.947  1.00 50.00
ATOM    766  C   ASP    99      44.403  86.906 108.390  1.00 50.00
ATOM    767  O   ASP    99      44.722  85.922 109.050  1.00 50.00
ATOM    768  CB  ASP    99      44.510  87.853 106.060  1.00 50.00
ATOM    769  CG  ASP    99      46.039  87.831 106.079  1.00 50.00
ATOM    770  OD1 ASP    99      46.573  86.847 106.540  1.00 50.00
ATOM    771  OD2 ASP    99      46.629  88.823 105.608  1.00 50.00
ATOM    772  N   GLY   100      44.494  88.161 108.830  1.00 50.00
ATOM    773  CA  GLY   100      44.997  88.493 110.172  1.00 50.00
ATOM    774  C   GLY   100      43.935  88.245 111.247  1.00 50.00
ATOM    775  O   GLY   100      44.260  87.882 112.376  1.00 50.00
ATOM    776  N   LYS   101      42.675  88.469 110.885  1.00 50.00
ATOM    777  CA  LYS   101      41.565  88.273 111.831  1.00 50.00
ATOM    778  C   LYS   101      40.231  88.149 111.093  1.00 50.00
ATOM    779  O   LYS   101      40.170  88.260 109.869  1.00 50.00
ATOM    780  CB  LYS   101      41.495  89.434 112.830  1.00 50.00
ATOM    781  CG  LYS   101      41.069  90.764 112.204  1.00 50.00
ATOM    782  CD  LYS   101      40.904  91.813 113.306  1.00 50.00
ATOM    783  CE  LYS   101      40.339  93.138 112.791  1.00 50.00
ATOM    784  NZ  LYS   101      40.121  94.067 113.910  1.00 50.00
ATOM    785  N   VAL   102      39.188  87.874 111.868  1.00 50.00
ATOM    786  CA  VAL   102      37.828  87.729 111.328  1.00 50.00
ATOM    787  C   VAL   102      36.996  88.931 111.788  1.00 50.00
ATOM    788  O   VAL   102      37.089  89.353 112.941  1.00 50.00
ATOM    789  CB  VAL   102      37.207  86.429 111.848  1.00 50.00
ATOM    790  CG1 VAL   102      38.097  85.235 111.495  1.00 50.00
ATOM    791  CG2 VAL   102      36.974  86.504 113.360  1.00 50.00
ATOM    792  N   ARG   103      36.151  89.416 110.886  1.00 50.00
ATOM    793  CA  ARG   103      35.369  90.641 111.127  1.00 50.00
ATOM    794  C   ARG   103      33.903  90.351 111.458  1.00 50.00
ATOM    795  O   ARG   103      33.201  91.221 111.968  1.00 50.00
ATOM    796  CB  ARG   103      35.449  91.563 109.908  1.00 99.99
ATOM    797  CG  ARG   103      36.865  92.102 109.695  1.00 99.99
ATOM    798  CD  ARG   103      37.307  92.983 110.866  1.00 99.99
ATOM    799  NE  ARG   103      36.457  94.183 110.949  1.00 99.99
ATOM    800  CZ  ARG   103      36.639  95.290 110.216  1.00 99.99
ATOM    801  NH1 ARG   103      37.647  95.366 109.336  1.00 99.99
ATOM    802  NH2 ARG   103      35.836  96.308 110.350  1.00 99.99
ATOM    803  N   PHE   104      33.447  89.144 111.137  1.00 50.00
ATOM    804  CA  PHE   104      32.062  88.754 111.445  1.00 50.00
ATOM    805  C   PHE   104      31.932  87.233 111.479  1.00 50.00
ATOM    806  O   PHE   104      32.657  86.516 110.788  1.00 50.00
ATOM    807  CB  PHE   104      31.085  89.349 110.423  1.00 50.00
ATOM    808  CG  PHE   104      31.353  88.887 108.987  1.00 50.00
ATOM    809  CD1 PHE   104      32.228  89.607 108.183  1.00 50.00
ATOM    810  CD2 PHE   104      30.656  87.807 108.457  1.00 50.00
ATOM    811  CE1 PHE   104      32.409  89.247 106.852  1.00 50.00
ATOM    812  CE2 PHE   104      30.839  87.446 107.127  1.00 50.00
ATOM    813  CZ  PHE   104      31.717  88.164 106.325  1.00 50.00
ATOM    814  N   ALA   105      31.039  86.769 112.346  1.00 50.00
ATOM    815  CA  ALA   105      30.797  85.330 112.511  1.00 50.00
ATOM    816  C   ALA   105      30.325  84.738 111.181  1.00 50.00
ATOM    817  O   ALA   105      29.543  85.348 110.454  1.00 50.00
ATOM    818  CB  ALA   105      29.728  85.108 113.583  1.00 50.00
ATOM    819  N   GLY   106      30.794  83.521 110.925  1.00 50.00
ATOM    820  CA  GLY   106      30.452  82.767 109.708  1.00 50.00
ATOM    821  C   GLY   106      31.246  83.267 108.498  1.00 50.00
ATOM    822  O   GLY   106      30.981  82.862 107.368  1.00 50.00
ATOM    823  N   GLU   107      32.250  84.102 108.759  1.00 50.00
ATOM    824  CA  GLU   107      33.121  84.611 107.693  1.00 50.00
ATOM    825  C   GLU   107      34.013  83.470 107.189  1.00 50.00
ATOM    826  O   GLU   107      34.381  82.580 107.954  1.00 50.00
ATOM    827  CB  GLU   107      33.984  85.756 108.226  1.00 50.00
ATOM    828  CG  GLU   107      34.850  86.369 107.123  1.00 50.00
ATOM    829  CD  GLU   107      35.683  87.530 107.642  1.00 50.00
ATOM    830  OE1 GLU   107      36.476  87.286 108.577  1.00 50.00
ATOM    831  OE2 GLU   107      35.513  88.641 107.096  1.00 50.00
ATOM    832  N   PRO   108      34.323  83.507 105.896  1.00 50.00
ATOM    833  CA  PRO   108      35.172  82.511 105.226  1.00 50.00
ATOM    834  C   PRO   108      36.623  82.627 105.705  1.00 50.00
ATOM    835  O   PRO   108      37.261  83.666 105.538  1.00 50.00
ATOM    836  CB  PRO   108      35.037  82.848 103.741  1.00 50.00
ATOM    837  CG  PRO   108      34.782  84.357 103.744  1.00 50.00
ATOM    838  CD  PRO   108      33.899  84.570 104.967  1.00 50.00
ATOM    839  N   VAL   109      37.134  81.524 106.241  1.00 50.00
ATOM    840  CA  VAL   109      38.500  81.483 106.791  1.00 50.00
ATOM    841  C   VAL   109      39.412  80.577 105.957  1.00 50.00
ATOM    842  O   VAL   109      40.598  80.862 105.798  1.00 50.00
ATOM    843  CB  VAL   109      38.463  80.971 108.232  1.00 50.00
ATOM    844  CG1 VAL   109      39.884  80.847 108.789  1.00 50.00
ATOM    845  CG2 VAL   109      37.624  81.903 109.109  1.00 50.00
ATOM    846  N   ALA   110      38.842  79.493 105.441  1.00 50.00
ATOM    847  CA  ALA   110      39.603  78.538 104.622  1.00 50.00
ATOM    848  C   ALA   110      38.643  77.688 103.788  1.00 50.00
ATOM    849  O   ALA   110      37.435  77.689 104.022  1.00 50.00
ATOM    850  CB  ALA   110      40.436  77.628 105.528  1.00 50.00
ATOM    851  N   ILE   111      39.199  77.041 102.771  1.00 50.00
ATOM    852  CA  ILE   111      38.406  76.185 101.875  1.00 50.00
ATOM    853  C   ILE   111      39.074  74.818 101.734  1.00 50.00
ATOM    854  O   ILE   111      40.288  74.683 101.894  1.00 50.00
ATOM    855  CB  ILE   111      38.290  76.806 100.481  1.00 50.00
ATOM    856  CG1 ILE   111      39.668  76.883  99.818  1.00 50.00
ATOM    857  CG2 ILE   111      37.639  78.190 100.564  1.00 50.00
ATOM    858  CD1 ILE   111      39.553  77.325  98.359  1.00 50.00
ATOM    859  N   VAL   112      38.245  73.829 101.439  1.00 50.00
ATOM    860  CA  VAL   112      38.724  72.469 101.154  1.00 50.00
ATOM    861  C   VAL   112      38.150  72.023  99.806  1.00 50.00
ATOM    862  O   VAL   112      37.021  72.371  99.457  1.00 50.00
ATOM    863  CB  VAL   112      38.258  71.522 102.261  1.00 50.00
ATOM    864  CG1 VAL   112      38.767  72.006 103.621  1.00 50.00
ATOM    865  CG2 VAL   112      36.732  71.408 102.263  1.00 50.00
ATOM    866  N   ILE   113      38.955  71.270  99.070  1.00 50.00
ATOM    867  CA  ILE   113      38.540  70.715  97.773  1.00 50.00
ATOM    868  C   ILE   113      38.536  69.189  97.895  1.00 50.00
ATOM    869  O   ILE   113      39.559  68.586  98.211  1.00 50.00
ATOM    870  CB  ILE   113      39.530  71.147  96.690  1.00 50.00
ATOM    871  CG1 ILE   113      39.684  72.665  96.660  1.00 50.00
ATOM    872  CG2 ILE   113      39.062  70.636  95.319  1.00 50.00
ATOM    873  CD1 ILE   113      38.355  73.353  96.335  1.00 50.00
ATOM    874  N   GLY   114      37.355  68.605  97.721  1.00 50.00
ATOM    875  CA  GLY   114      37.172  67.151  97.856  1.00 50.00
ATOM    876  C   GLY   114      36.505  66.568  96.608  1.00 50.00
ATOM    877  O   GLY   114      36.145  67.294  95.682  1.00 50.00
ATOM    878  N   VAL   115      36.371  65.245  96.613  1.00 50.00
ATOM    879  CA  VAL   115      35.751  64.509  95.498  1.00 50.00
ATOM    880  C   VAL   115      34.254  64.826  95.383  1.00 50.00
ATOM    881  O   VAL   115      33.697  64.809  94.289  1.00 50.00
ATOM    882  CB  VAL   115      35.945  63.004  95.694  1.00 50.00
ATOM    883  CG1 VAL   115      35.288  62.540  96.996  1.00 50.00
ATOM    884  CG2 VAL   115      35.377  62.236  94.498  1.00 50.00
ATOM    885  N   ASN   116      33.621  65.069  96.529  1.00 50.00
ATOM    886  CA  ASN   116      32.187  65.395  96.568  1.00 50.00
ATOM    887  C   ASN   116      31.853  66.227  97.808  1.00 50.00
ATOM    888  O   ASN   116      32.719  66.499  98.639  1.00 50.00
ATOM    889  CB  ASN   116      31.345  64.115  96.558  1.00 99.99
ATOM    890  CG  ASN   116      31.530  63.329  95.256  1.00 99.99
ATOM    891  OD1 ASN   116      30.977  63.688  94.220  1.00 99.99
ATOM    892  ND2 ASN   116      32.325  62.268  95.344  1.00 99.99
ATOM    893  N   LYS   117      30.592  66.643  97.886  1.00 50.00
ATOM    894  CA  LYS   117      30.105  67.505  98.966  1.00 50.00
ATOM    895  C   LYS   117      30.148  66.815 100.339  1.00 50.00
ATOM    896  O   LYS   117      30.269  67.454 101.382  1.00 50.00
ATOM    897  CB  LYS   117      28.692  68.002  98.693  1.00 99.99
ATOM    898  CG  LYS   117      28.642  68.942  97.500  1.00 99.99
ATOM    899  CD  LYS   117      27.233  69.493  97.284  1.00 99.99
ATOM    900  CE  LYS   117      27.160  70.470  96.116  1.00 99.99
ATOM    901  NZ  LYS   117      25.813  70.985  95.917  1.00 99.99
ATOM    902  N   TYR   118      29.952  65.507 100.345  1.00 50.00
ATOM    903  CA  TYR   118      29.984  64.744 101.602  1.00 50.00
ATOM    904  C   TYR   118      31.381  64.754 102.223  1.00 50.00
ATOM    905  O   TYR   118      31.562  65.167 103.357  1.00 50.00
ATOM    906  CB  TYR   118      29.487  63.315 101.376  1.00 50.00
ATOM    907  CG  TYR   118      27.958  63.290 101.311  1.00 50.00
ATOM    908  CD1 TYR   118      27.293  63.792 100.198  1.00 50.00
ATOM    909  CD2 TYR   118      27.231  62.778 102.371  1.00 50.00
ATOM    910  CE1 TYR   118      25.903  63.785 100.158  1.00 50.00
ATOM    911  CE2 TYR   118      25.841  62.769 102.338  1.00 50.00
ATOM    912  CZ  TYR   118      25.178  63.269 101.225  1.00 50.00
ATOM    913  OH  TYR   118      23.820  63.226 101.167  1.00 50.00
ATOM    914  N   VAL   119      32.368  64.303 101.457  1.00 50.00
ATOM    915  CA  VAL   119      33.759  64.304 101.939  1.00 50.00
ATOM    916  C   VAL   119      34.206  65.737 102.246  1.00 50.00
ATOM    917  O   VAL   119      34.951  65.973 103.193  1.00 50.00
ATOM    918  CB  VAL   119      34.689  63.687 100.893  1.00 50.00
ATOM    919  CG1 VAL   119      34.303  62.230 100.629  1.00 50.00
ATOM    920  CG2 VAL   119      34.659  64.501  99.598  1.00 50.00
ATOM    921  N   VAL   120      33.705  66.680 101.451  1.00 50.00
ATOM    922  CA  VAL   120      34.074  68.093 101.613  1.00 50.00
ATOM    923  C   VAL   120      33.608  68.607 102.978  1.00 50.00
ATOM    924  O   VAL   120      34.330  69.337 103.653  1.00 50.00
ATOM    925  CB  VAL   120      33.445  68.939 100.513  1.00 50.00
ATOM    926  CG1 VAL   120      31.965  68.877 100.578  1.00 50.00
ATOM    927  CG2 VAL   120      33.891  70.394 100.639  1.00 50.00
ATOM    928  N   ARG   121      32.401  68.204 103.364  1.00 50.00
ATOM    929  CA  ARG   121      31.828  68.644 104.641  1.00 50.00
ATOM    930  C   ARG   121      32.644  68.075 105.803  1.00 50.00
ATOM    931  O   ARG   121      32.886  68.740 106.792  1.00 50.00
ATOM    932  CB  ARG   121      30.363  68.215 104.756  1.00 50.00
ATOM    933  CG  ARG   121      30.181  66.705 104.718  1.00 50.00
ATOM    934  CD  ARG   121      28.714  66.329 104.838  1.00 50.00
ATOM    935  NE  ARG   121      28.542  64.868 104.802  1.00 50.00
ATOM    936  CZ  ARG   121      27.355  64.256 104.894  1.00 50.00
ATOM    937  NH1 ARG   121      26.236  64.977 105.025  1.00 50.00
ATOM    938  NH2 ARG   121      27.275  62.930 104.897  1.00 50.00
ATOM    939  N   ASP   122      33.089  66.832 105.643  1.00 50.00
ATOM    940  CA  ASP   122      33.917  66.179 106.668  1.00 50.00
ATOM    941  C   ASP   122      35.260  66.897 106.799  1.00 50.00
ATOM    942  O   ASP   122      35.793  67.041 107.897  1.00 50.00
ATOM    943  CB  ASP   122      34.168  64.711 106.317  1.00 50.00
ATOM    944  CG  ASP   122      32.875  63.893 106.319  1.00 50.00
ATOM    945  OD1 ASP   122      31.872  64.415 106.852  1.00 50.00
ATOM    946  OD2 ASP   122      32.934  62.740 105.841  1.00 50.00
ATOM    947  N   ALA   123      35.781  67.346 105.660  1.00 50.00
ATOM    948  CA  ALA   123      37.090  68.013 105.617  1.00 50.00
ATOM    949  C   ALA   123      37.050  69.328 106.399  1.00 50.00
ATOM    950  O   ALA   123      38.019  69.692 107.063  1.00 50.00
ATOM    951  CB  ALA   123      37.484  68.290 104.166  1.00 50.00
ATOM    952  N   ILE   124      35.917  70.018 106.313  1.00 50.00
ATOM    953  CA  ILE   124      35.762  71.311 106.997  1.00 50.00
ATOM    954  C   ILE   124      35.818  71.109 108.514  1.00 50.00
ATOM    955  O   ILE   124      36.425  71.900 109.230  1.00 50.00
ATOM    956  CB  ILE   124      34.432  71.968 106.620  1.00 50.00
ATOM    957  CG1 ILE   124      33.256  71.122 107.069  1.00 50.00
ATOM    958  CG2 ILE   124      34.377  72.230 105.112  1.00 50.00
ATOM    959  CD1 ILE   124      31.920  71.788 106.776  1.00 50.00
ATOM    960  N   ASP   125      35.194  70.026 108.973  1.00 50.00
ATOM    961  CA  ASP   125      35.157  69.717 110.409  1.00 50.00
ATOM    962  C   ASP   125      36.550  69.357 110.931  1.00 50.00
ATOM    963  O   ASP   125      36.858  69.580 112.099  1.00 50.00
ATOM    964  CB  ASP   125      34.181  68.573 110.700  1.00 50.00
ATOM    965  CG  ASP   125      32.732  68.987 110.431  1.00 50.00
ATOM    966  OD1 ASP   125      32.494  70.213 110.355  1.00 50.00
ATOM    967  OD2 ASP   125      31.882  68.073 110.370  1.00 50.00
ATOM    968  N   LYS   126      37.361  68.774 110.052  1.00 50.00
ATOM    969  CA  LYS   126      38.720  68.339 110.412  1.00 50.00
ATOM    970  C   LYS   126      39.687  69.519 110.548  1.00 50.00
ATOM    971  O   LYS   126      40.733  69.397 111.182  1.00 50.00
ATOM    972  CB  LYS   126      39.242  67.339 109.378  1.00 50.00
ATOM    973  CG  LYS   126      38.410  66.053 109.388  1.00 50.00
ATOM    974  CD  LYS   126      38.553  65.289 110.707  1.00 50.00
ATOM    975  CE  LYS   126      39.921  64.769 110.911  1.00 50.00
ATOM    976  NZ  LYS   126      40.109  63.996 112.140  1.00 50.00
ATOM    977  N   VAL   127      39.363  70.623 109.881  1.00 50.00
ATOM    978  CA  VAL   127      40.207  71.827 109.931  1.00 50.00
ATOM    979  C   VAL   127      39.963  72.575 111.245  1.00 50.00
ATOM    980  O   VAL   127      38.877  73.106 111.470  1.00 50.00
ATOM    981  CB  VAL   127      39.889  72.748 108.751  1.00 50.00
ATOM    982  CG1 VAL   127      40.786  73.988 108.791  1.00 50.00
ATOM    983  CG2 VAL   127      40.061  72.002 107.426  1.00 50.00
ATOM    984  N   ASN   128      41.002  72.642 112.072  1.00 50.00
ATOM    985  CA  ASN   128      40.906  73.343 113.361  1.00 50.00
ATOM    986  C   ASN   128      41.585  74.707 113.251  1.00 50.00
ATOM    987  O   ASN   128      42.624  74.851 112.607  1.00 50.00
ATOM    988  CB  ASN   128      41.588  72.535 114.468  1.00 50.00
ATOM    989  CG  ASN   128      40.834  71.237 114.767  1.00 50.00
ATOM    990  OD1 ASN   128      41.364  70.142 114.599  1.00 50.00
ATOM    991  ND2 ASN   128      39.608  71.405 115.251  1.00 50.00
ATOM    992  N   VAL   129      40.961  75.691 113.886  1.00 50.00
ATOM    993  CA  VAL   129      41.483  77.066 113.888  1.00 50.00
ATOM    994  C   VAL   129      41.453  77.608 115.318  1.00 50.00
ATOM    995  O   VAL   129      40.470  77.435 116.037  1.00 50.00
ATOM    996  CB  VAL   129      40.613  77.941 112.983  1.00 50.00
ATOM    997  CG1 VAL   129      41.169  79.366 112.925  1.00 50.00
ATOM    998  CG2 VAL   129      40.523  77.337 111.580  1.00 50.00
ATOM    999  N   ASP   130      42.518  78.316 115.677  1.00 50.00
ATOM   1000  CA  ASP   130      42.618  78.938 117.005  1.00 50.00
ATOM   1001  C   ASP   130      42.540  80.457 116.848  1.00 50.00
ATOM   1002  O   ASP   130      43.199  81.039 115.987  1.00 50.00
ATOM   1003  CB  ASP   130      43.944  78.551 117.663  1.00 50.00
ATOM   1004  CG  ASP   130      44.016  77.044 117.924  1.00 50.00
ATOM   1005  OD1 ASP   130      43.157  76.562 118.693  1.00 50.00
ATOM   1006  OD2 ASP   130      44.936  76.412 117.361  1.00 50.00
ATOM   1007  N   TYR   131      41.722  81.065 117.700  1.00 50.00
ATOM   1008  CA  TYR   131      41.484  82.516 117.653  1.00 50.00
ATOM   1009  C   TYR   131      41.766  83.149 119.016  1.00 50.00
ATOM   1010  O   TYR   131      41.801  82.474 120.044  1.00 50.00
ATOM   1011  CB  TYR   131      40.022  82.810 117.307  1.00 50.00
ATOM   1012  CG  TYR   131      39.571  82.138 116.011  1.00 50.00
ATOM   1013  CD1 TYR   131      39.619  82.830 114.807  1.00 50.00
ATOM   1014  CD2 TYR   131      38.991  80.876 116.065  1.00 50.00
ATOM   1015  CE1 TYR   131      39.078  82.263 113.659  1.00 50.00
ATOM   1016  CE2 TYR   131      38.449  80.310 114.919  1.00 50.00
ATOM   1017  CZ  TYR   131      38.495  81.003 113.714  1.00 50.00
ATOM   1018  OH  TYR   131      37.988  80.436 112.587  1.00 50.00
ATOM   1019  N   GLU   132      41.963  84.461 118.968  1.00 50.00
ATOM   1020  CA  GLU   132      42.056  85.304 120.168  1.00 50.00
ATOM   1021  C   GLU   132      40.962  86.365 120.045  1.00 50.00
ATOM   1022  O   GLU   132      41.088  87.309 119.264  1.00 50.00
ATOM   1023  CB  GLU   132      43.432  85.971 120.241  1.00 50.00
ATOM   1024  CG  GLU   132      44.545  84.929 120.321  1.00 50.00
ATOM   1025  CD  GLU   132      45.923  85.588 120.405  1.00 50.00
ATOM   1026  OE1 GLU   132      46.316  86.208 119.394  1.00 50.00
ATOM   1027  OE2 GLU   132      46.544  85.475 121.485  1.00 50.00
ATOM   1028  N   LYS   133      39.856  86.128 120.744  1.00 50.00
ATOM   1029  CA  LYS   133      38.667  86.989 120.629  1.00 50.00
ATOM   1030  C   LYS   133      38.998  88.451 120.938  1.00 50.00
ATOM   1031  O   LYS   133      39.829  88.756 121.792  1.00 50.00
ATOM   1032  CB  LYS   133      37.562  86.515 121.572  1.00 50.00
ATOM   1033  CG  LYS   133      37.052  85.136 121.203  1.00 50.00
ATOM   1034  CD  LYS   133      35.934  84.717 122.165  1.00 50.00
ATOM   1035  CE  LYS   133      34.699  85.602 122.068  1.00 50.00
ATOM   1036  NZ  LYS   133      34.034  85.518 120.760  1.00 50.00
ATOM   1037  N   LEU   134      38.306  89.319 120.210  1.00 50.00
ATOM   1038  CA  LEU   134      38.361  90.775 120.399  1.00 50.00
ATOM   1039  C   LEU   134      36.936  91.221 120.728  1.00 50.00
ATOM   1040  O   LEU   134      35.977  90.539 120.366  1.00 50.00
ATOM   1041  CB  LEU   134      38.791  91.452 119.093  1.00 50.00
ATOM   1042  CG  LEU   134      40.193  91.035 118.646  1.00 50.00
ATOM   1043  CD1 LEU   134      40.488  91.606 117.258  1.00 50.00
ATOM   1044  CD2 LEU   134      41.241  91.522 119.649  1.00 50.00
ATOM   1045  N   PRO   135      36.805  92.352 121.415  1.00 50.00
ATOM   1046  CA  PRO   135      35.498  92.925 121.764  1.00 50.00
ATOM   1047  C   PRO   135      34.707  93.240 120.488  1.00 50.00
ATOM   1048  O   PRO   135      35.222  93.863 119.559  1.00 50.00
ATOM   1049  CB  PRO   135      35.832  94.181 122.567  1.00 50.00
ATOM   1050  CG  PRO   135      37.224  94.572 122.067  1.00 50.00
ATOM   1051  CD  PRO   135      37.914  93.233 121.811  1.00 50.00
ATOM   1052  N   PRO   136      33.494  92.694 120.437  1.00 50.00
ATOM   1053  CA  PRO   136      32.570  92.823 119.299  1.00 50.00
ATOM   1054  C   PRO   136      31.790  94.142 119.321  1.00 50.00
ATOM   1055  O   PRO   136      31.354  94.610 120.372  1.00 50.00
ATOM   1056  CB  PRO   136      31.630  91.630 119.465  1.00 50.00
ATOM   1057  CG  PRO   136      31.549  91.466 120.984  1.00 50.00
ATOM   1058  CD  PRO   136      32.968  91.774 121.459  1.00 50.00
ATOM   1059  N   VAL   137      31.553  94.656 118.119  1.00 50.00
ATOM   1060  CA  VAL   137      30.752  95.873 117.906  1.00 50.00
ATOM   1061  C   VAL   137      29.469  95.487 117.168  1.00 50.00
ATOM   1062  O   VAL   137      29.520  95.030 116.028  1.00 50.00
ATOM   1063  CB  VAL   137      31.538  96.851 117.033  1.00 50.00
ATOM   1064  CG1 VAL   137      30.636  98.073 116.691  1.00 50.00
ATOM   1065  CG2 VAL   137      32.956  96.998 117.633  1.00 50.00
ATOM   1066  N   VAL   138      28.339  95.685 117.836  1.00 50.00
ATOM   1067  CA  VAL   138      27.037  95.292 117.270  1.00 50.00
ATOM   1068  C   VAL   138      26.135  96.502 117.001  1.00 50.00
ATOM   1069  O   VAL   138      25.394  96.518 116.022  1.00 50.00
ATOM   1070  CB  VAL   138      26.334  94.328 118.227  1.00 50.00
ATOM   1071  CG1 VAL   138      27.165  93.053 118.403  1.00 50.00
ATOM   1072  CG2 VAL   138      26.082  94.999 119.578  1.00 50.00
ATOM   1073  N   LYS   139      26.214  97.505 117.874  1.00 50.00
ATOM   1074  CA  LYS   139      25.396  98.716 117.717  1.00 50.00
ATOM   1075  C   LYS   139      26.222  99.783 116.994  1.00 50.00
ATOM   1076  O   LYS   139      27.354 100.070 117.379  1.00 50.00
ATOM   1077  CB  LYS   139      24.985  99.236 119.096  1.00 50.00
ATOM   1078  CG  LYS   139      24.041 100.430 118.992  1.00 50.00
ATOM   1079  CD  LYS   139      22.704 100.040 118.365  1.00 50.00
ATOM   1080  CE  LYS   139      21.750 101.233 118.289  1.00 50.00
ATOM   1081  NZ  LYS   139      22.288 102.288 117.417  1.00 50.00
ATOM   1082  N   MET   140      25.614 100.377 115.971  1.00 50.00
ATOM   1083  CA  MET   140      26.287 101.404 115.161  1.00 50.00
ATOM   1084  C   MET   140      26.703 102.608 116.010  1.00 50.00
ATOM   1085  O   MET   140      27.765 103.186 115.794  1.00 50.00
ATOM   1086  CB  MET   140      25.378 101.857 114.043  1.00 99.99
ATOM   1087  CG  MET   140      25.145 100.770 112.998  1.00 99.99
ATOM   1088  SD  MET   140      24.058 101.299 111.628  1.00 99.99
ATOM   1089  CE  MET   140      22.494 101.402 112.463  1.00 99.99
ATOM   1090  N   GLU   141      25.852 102.971 116.967  1.00 50.00
ATOM   1091  CA  GLU   141      26.128 104.135 117.823  1.00 50.00
ATOM   1092  C   GLU   141      27.346 103.882 118.715  1.00 50.00
ATOM   1093  O   GLU   141      28.200 104.751 118.871  1.00 50.00
ATOM   1094  CB  GLU   141      24.906 104.474 118.679  1.00 50.00
ATOM   1095  CG  GLU   141      24.508 103.322 119.597  1.00 50.00
ATOM   1096  CD  GLU   141      23.291 103.691 120.442  1.00 50.00
ATOM   1097  OE1 GLU   141      22.240 103.973 119.828  1.00 50.00
ATOM   1098  OE2 GLU   141      23.444 103.704 121.681  1.00 50.00
ATOM   1099  N   GLU   142      27.415 102.674 119.272  1.00 50.00
ATOM   1100  CA  GLU   142      28.548 102.290 120.128  1.00 50.00
ATOM   1101  C   GLU   142      29.839 102.242 119.305  1.00 50.00
ATOM   1102  O   GLU   142      30.934 102.375 119.841  1.00 50.00
ATOM   1103  CB  GLU   142      28.297 100.927 120.777  1.00 50.00
ATOM   1104  CG  GLU   142      27.094 100.974 121.723  1.00 50.00
ATOM   1105  CD  GLU   142      26.880  99.625 122.413  1.00 50.00
ATOM   1106  OE1 GLU   142      26.557  98.662 121.683  1.00 50.00
ATOM   1107  OE2 GLU   142      27.062  99.580 123.648  1.00 50.00
ATOM   1108  N   ALA   143      29.671 102.014 118.005  1.00 50.00
ATOM   1109  CA  ALA   143      30.804 101.900 117.077  1.00 50.00
ATOM   1110  C   ALA   143      31.541 103.231 116.910  1.00 50.00
ATOM   1111  O   ALA   143      32.743 103.253 116.671  1.00 50.00
ATOM   1112  CB  ALA   143      30.308 101.414 115.716  1.00 50.00
ATOM   1113  N   LEU   144      30.794 104.328 117.012  1.00 99.99
ATOM   1114  CA  LEU   144      31.358 105.662 116.759  1.00 99.99
ATOM   1115  C   LEU   144      32.095 106.238 117.975  1.00 99.99
ATOM   1116  O   LEU   144      33.157 106.844 117.819  1.00 99.99
ATOM   1117  CB  LEU   144      30.253 106.606 116.276  1.00 99.99
ATOM   1118  CG  LEU   144      30.803 108.000 115.959  1.00 99.99
ATOM   1119  CD1 LEU   144      29.772 108.805 115.168  1.00 99.99
ATOM   1120  CD2 LEU   144      31.153 108.744 117.251  1.00 99.99
ATOM   1121  N   GLU   145      31.558 106.018 119.169  1.00 99.99
ATOM   1122  CA  GLU   145      32.182 106.562 120.388  1.00 99.99
ATOM   1123  C   GLU   145      32.746 105.425 121.240  1.00 99.99
ATOM   1124  O   GLU   145      32.078 104.416 121.431  1.00 99.99
ATOM   1125  CB  GLU   145      31.146 107.352 121.191  1.00 99.99
ATOM   1126  CG  GLU   145      29.974 106.469 121.632  1.00 99.99
ATOM   1127  CD  GLU   145      28.946 107.277 122.422  1.00 99.99
ATOM   1128  OE1 GLU   145      28.473 108.294 121.867  1.00 99.99
ATOM   1129  OE2 GLU   145      28.641 106.854 123.557  1.00 99.99
ATOM   1130  N   ASP   146      33.960 105.628 121.752  1.00 99.99
ATOM   1131  CA  ASP   146      34.626 104.579 122.540  1.00 99.99
ATOM   1132  C   ASP   146      34.436 103.270 121.774  1.00 99.99
ATOM   1133  O   ASP   146      33.343 102.709 121.780  1.00 99.99
ATOM   1134  CB  ASP   146      33.944 104.462 123.906  1.00 99.99
ATOM   1135  CG  ASP   146      34.428 103.218 124.654  1.00 99.99
ATOM   1136  OD1 ASP   146      35.452 103.342 125.359  1.00 99.99
ATOM   1137  OD2 ASP   146      33.758 102.173 124.508  1.00 99.99
ATOM   1138  N   LYS   147      35.476 102.773 121.119  1.00 50.00
ATOM   1139  CA  LYS   147      35.225 101.651 120.205  1.00 50.00
ATOM   1140  C   LYS   147      36.491 101.023 119.622  1.00 50.00
ATOM   1141  O   LYS   147      37.400 101.710 119.155  1.00 50.00
ATOM   1142  CB  LYS   147      34.345 102.186 119.072  1.00 99.99
ATOM   1143  CG  LYS   147      33.748 101.050 118.247  1.00 99.99
ATOM   1144  CD  LYS   147      32.838 100.204 119.129  1.00 99.99
ATOM   1145  CE  LYS   147      32.174  99.333 118.430  1.00 99.99
ATOM   1146  NZ  LYS   147      31.313  98.266 119.166  1.00 99.99
ATOM   1147  N   VAL   148      36.451  99.695 119.583  1.00 50.00
ATOM   1148  CA  VAL   148      37.517  98.868 118.997  1.00 50.00
ATOM   1149  C   VAL   148      37.647  99.148 117.495  1.00 50.00
ATOM   1150  O   VAL   148      36.676  99.493 116.825  1.00 50.00
ATOM   1151  CB  VAL   148      37.188  97.388 119.205  1.00 50.00
ATOM   1152  CG1 VAL   148      35.866  97.037 118.531  1.00 50.00
ATOM   1153  CG2 VAL   148      38.317  96.509 118.661  1.00 50.00
ATOM   1154  N   ILE   149      38.869  98.969 117.010  1.00 50.00
ATOM   1155  CA  ILE   149      39.199  99.139 115.588  1.00 50.00
ATOM   1156  C   ILE   149      38.843  97.861 114.821  1.00 50.00
ATOM   1157  O   ILE   149      39.474  96.823 115.010  1.00 50.00
ATOM   1158  CB  ILE   149      40.698  99.413 115.450  1.00 50.00
ATOM   1159  CG1 ILE   149      41.065  99.663 113.987  1.00 50.00
ATOM   1160  CG2 ILE   149      41.509  98.242 116.017  1.00 50.00
ATOM   1161  CD1 ILE   149      40.368 100.868 113.429  1.00 50.00
ATOM   1162  N   ILE   150      37.784  97.939 114.026  1.00 50.00
ATOM   1163  CA  ILE   150      37.344  96.785 113.224  1.00 50.00
ATOM   1164  C   ILE   150      38.220  96.621 111.978  1.00 50.00
ATOM   1165  O   ILE   150      38.672  95.522 111.671  1.00 50.00
ATOM   1166  CB  ILE   150      35.888  96.969 112.801  1.00 99.99
ATOM   1167  CG1 ILE   150      35.755  98.212 111.900  1.00 99.99
ATOM   1168  CG2 ILE   150      34.980  97.096 114.016  1.00 99.99
ATOM   1169  CD1 ILE   150      34.427  98.250 111.433  1.00 99.99
ATOM   1170  N   HIS   151      38.494  97.740 111.311  1.00 99.99
ATOM   1171  CA  HIS   151      39.242  97.727 110.048  1.00 99.99
ATOM   1172  C   HIS   151      40.650  98.273 110.277  1.00 99.99
ATOM   1173  O   HIS   151      40.847  99.214 111.039  1.00 99.99
ATOM   1174  CB  HIS   151      38.501  98.589 109.021  1.00 99.99
ATOM   1175  CG  HIS   151      39.239  98.659 107.683  1.00 99.99
ATOM   1176  ND1 HIS   151      39.126  99.628 106.783  1.00 99.99
ATOM   1177  CD2 HIS   151      40.106  97.780 107.216  1.00 99.99
ATOM   1178  CE1 HIS   151      39.894  99.302 105.747  1.00 99.99
ATOM   1179  NE2 HIS   151      40.543  98.199 106.036  1.00 99.99
ATOM   1180  N   GLU   152      41.615  97.658 109.613  1.00 99.99
ATOM   1181  CA  GLU   152      43.023  98.055 109.730  1.00 99.99
ATOM   1182  C   GLU   152      43.209  99.474 109.183  1.00 99.99
ATOM   1183  O   GLU   152      44.209 100.129 109.460  1.00 99.99
ATOM   1184  CB  GLU   152      43.957  97.087 108.995  1.00 99.99
ATOM   1185  CG  GLU   152      43.733  97.066 107.479  1.00 99.99
ATOM   1186  CD  GLU   152      42.440  96.353 107.092  1.00 99.99
ATOM   1187  OE1 GLU   152      41.737  95.883 108.015  1.00 99.99
ATOM   1188  OE2 GLU   152      42.184  96.265 105.871  1.00 99.99
ATOM   1189  N   GLU   153      42.231  99.906 108.389  1.00 99.99
ATOM   1190  CA  GLU   153      42.286 101.217 107.729  1.00 99.99
ATOM   1191  C   GLU   153      41.716 102.332 108.614  1.00 99.99
ATOM   1192  O   GLU   153      42.289 103.418 108.680  1.00 99.99
ATOM   1193  CB  GLU   153      41.569 101.169 106.412  1.00 99.99
ATOM   1194  CG  GLU   153      41.550 102.451 105.625  1.00 99.99
ATOM   1195  CD  GLU   153      40.706 103.518 106.322  1.00 99.99
ATOM   1196  OE1 GLU   153      39.696 103.121 106.941  1.00 99.99
ATOM   1197  OE2 GLU   153      41.073 104.704 106.196  1.00 99.99
ATOM   1198  N   LEU   154      40.641 102.029 109.336  1.00 99.99
ATOM   1199  CA  LEU   154      39.986 103.019 110.210  1.00 99.99
ATOM   1200  C   LEU   154      38.957 102.317 111.104  1.00 99.99
ATOM   1201  O   LEU   154      38.601 101.171 110.850  1.00 99.99
ATOM   1202  CB  LEU   154      39.340 104.115 109.360  1.00 99.99
ATOM   1203  CG  LEU   154      38.659 105.169 110.225  1.00 99.99
ATOM   1204  CD1 LEU   154      38.315 106.401 109.392  1.00 99.99
ATOM   1205  CD2 LEU   154      37.362 104.628 110.817  1.00 99.99
ATOM   1206  N   LYS   155      38.515 102.973 112.180  1.00 99.99
ATOM   1207  CA  LYS   155      37.748 102.285 113.204  1.00 99.99
ATOM   1208  C   LYS   155      36.264 102.509 113.373  1.00 99.99
ATOM   1209  O   LYS   155      35.953 102.217 114.451  1.00 99.99
ATOM   1210  CB  LYS   155      38.434 102.417 114.574  1.00 99.99
ATOM   1211  CG  LYS   155      38.489 103.821 115.109  1.00 99.99
ATOM   1212  CD  LYS   155      39.077 103.813 116.520  1.00 99.99
ATOM   1213  CE  LYS   155      39.102 105.221 117.115  1.00 99.99
ATOM   1214  NZ  LYS   155      37.750 105.796 117.151  1.00 99.99
ATOM   1215  N   THR   156      35.555 103.181 112.473  1.00 50.00
ATOM   1216  CA  THR   156      34.180 102.728 112.215  1.00 50.00
ATOM   1217  C   THR   156      33.290 103.577 111.301  1.00 50.00
ATOM   1218  O   THR   156      32.230 103.110 110.889  1.00 50.00
ATOM   1219  CB  THR   156      33.450 102.388 113.519  1.00 50.00
ATOM   1220  OG1 THR   156      33.335 103.558 114.323  1.00 50.00
ATOM   1221  CG2 THR   156      33.973 101.154 114.250  1.00 50.00
ATOM   1222  N   ASN   157      33.692 104.807 110.996  1.00 50.00
ATOM   1223  CA  ASN   157      32.876 105.651 110.106  1.00 50.00
ATOM   1224  C   ASN   157      33.284 105.385 108.653  1.00 50.00
ATOM   1225  O   ASN   157      34.460 105.492 108.307  1.00 50.00
ATOM   1226  CB  ASN   157      33.095 107.124 110.451  1.00 50.00
ATOM   1227  CG  ASN   157      32.158 108.028 109.646  1.00 50.00
ATOM   1228  OD1 ASN   157      30.940 107.882 109.694  1.00 50.00
ATOM   1229  ND2 ASN   157      32.765 108.971 108.934  1.00 50.00
ATOM   1230  N   VAL   158      32.307 105.016 107.830  1.00 50.00
ATOM   1231  CA  VAL   158      32.571 104.717 106.415  1.00 50.00
ATOM   1232  C   VAL   158      32.443 105.976 105.547  1.00 50.00
ATOM   1233  O   VAL   158      33.299 106.241 104.705  1.00 50.00
ATOM   1234  CB  VAL   158      31.603 103.655 105.914  1.00 99.99
ATOM   1235  CG1 VAL   158      31.948 103.680 104.520  1.00 99.99
ATOM   1236  CG2 VAL   158      31.808 102.349 106.668  1.00 99.99
ATOM   1237  N   ALA   159      31.368 106.721 105.766  1.00 50.00
ATOM   1238  CA  ALA   159      31.102 107.921 104.960  1.00 50.00
ATOM   1239  C   ALA   159      29.834 108.624 105.443  1.00 50.00
ATOM   1240  O   ALA   159      29.065 108.082 106.236  1.00 50.00
ATOM   1241  CB  ALA   159      30.926 107.522 103.491  1.00 50.00
ATOM   1242  N   PHE   160      29.711 109.876 105.020  1.00 50.00
ATOM   1243  CA  PHE   160      28.514 110.683 105.289  1.00 50.00
ATOM   1244  C   PHE   160      28.098 111.341 103.972  1.00 50.00
ATOM   1245  O   PHE   160      28.919 111.955 103.290  1.00 50.00
ATOM   1246  CB  PHE   160      28.829 111.743 106.348  1.00 50.00
ATOM   1247  CG  PHE   160      29.923 112.707 105.881  1.00 50.00
ATOM   1248  CD1 PHE   160      31.262 112.416 106.114  1.00 50.00
ATOM   1249  CD2 PHE   160      29.568 113.899 105.261  1.00 50.00
ATOM   1250  CE1 PHE   160      32.245 113.320 105.729  1.00 50.00
ATOM   1251  CE2 PHE   160      30.551 114.802 104.876  1.00 50.00
ATOM   1252  CZ  PHE   160      31.890 114.513 105.112  1.00 50.00
ATOM   1253  N   ASP   161      26.839 111.141 103.604  1.00 50.00
ATOM   1254  CA  ASP   161      26.322 111.650 102.327  1.00 50.00
ATOM   1255  C   ASP   161      25.015 112.407 102.567  1.00 50.00
ATOM   1256  O   ASP   161      24.178 111.985 103.363  1.00 50.00
ATOM   1257  CB  ASP   161      26.075 110.476 101.378  1.00 50.00
ATOM   1258  CG  ASP   161      25.593 110.961 100.010  1.00 50.00
ATOM   1259  OD1 ASP   161      26.345 111.741  99.387  1.00 50.00
ATOM   1260  OD2 ASP   161      24.481 110.543  99.620  1.00 50.00
ATOM   1261  N   GLN   162      24.870 113.520 101.858  1.00 50.00
ATOM   1262  CA  GLN   162      23.667 114.355 101.975  1.00 50.00
ATOM   1263  C   GLN   162      23.196 114.824 100.598  1.00 50.00
ATOM   1264  O   GLN   162      23.924 114.738  99.609  1.00 50.00
ATOM   1265  CB  GLN   162      23.967 115.566 102.859  1.00 50.00
ATOM   1266  CG  GLN   162      22.725 116.444 103.029  1.00 50.00
ATOM   1267  CD  GLN   162      23.019 117.643 103.920  1.00 50.00
ATOM   1268  OE1 GLN   162      23.863 118.477 103.600  1.00 50.00
ATOM   1269  NE2 GLN   162      22.313 117.697 105.046  1.00 50.00
ATOM   1270  N   THR   163      21.949 115.282 100.568  1.00 50.00
ATOM   1271  CA  THR   163      21.366 115.891  99.384  1.00 50.00
ATOM   1272  C   THR   163      20.312 116.841  99.810  1.00 50.00
ATOM   1273  O   THR   163      19.687 116.681 100.887  1.00 50.00
ATOM   1274  CB  THR   163      21.027 115.124  98.553  1.00 99.99
ATOM   1275  OG1 THR   163      21.873 113.916  98.075  1.00 99.99
ATOM   1276  CG2 THR   163      20.153 115.602  97.164  1.00 99.99
ATOM   1277  N   PHE   164      20.001 117.812  98.910  1.00 50.00
ATOM   1278  CA  PHE   164      18.945 118.810  99.129  1.00 50.00
ATOM   1279  C   PHE   164      19.612 120.101  99.580  1.00 50.00
ATOM   1280  O   PHE   164      20.838 120.212  99.582  1.00 50.00
ATOM   1281  CB  PHE   164      18.049 118.318 100.170  1.00 99.99
ATOM   1282  CG  PHE   164      17.297 117.437  99.840  1.00 99.99
ATOM   1283  CD1 PHE   164      18.280 116.217  99.258  1.00 99.99
ATOM   1284  CD2 PHE   164      15.773 117.233 100.201  1.00 99.99
ATOM   1285  CE1 PHE   164      17.467 114.453  98.681  1.00 99.99
ATOM   1286  CE2 PHE   164      14.970 116.203  99.618  1.00 99.99
ATOM   1287  CZ  PHE   164      15.989 114.257  99.032  1.00 99.99
ATOM   1288  N   ASN   165      18.784 121.020 100.064  1.00 50.00
ATOM   1289  CA  ASN   165      19.257 122.331 100.523  1.00 50.00
ATOM   1290  C   ASN   165      19.105 122.406 102.043  1.00 50.00
ATOM   1291  O   ASN   165      18.011 122.610 102.560  1.00 50.00
ATOM   1292  CB  ASN   165      18.420 123.425  99.860  1.00 50.00
ATOM   1293  CG  ASN   165      18.971 124.813 100.188  1.00 50.00
ATOM   1294  OD1 ASN   165      19.049 125.207 101.342  1.00 50.00
ATOM   1295  ND2 ASN   165      19.363 125.520  99.135  1.00 50.00
ATOM   1296  N   GLY   166      20.217 122.153 102.729  1.00 50.00
ATOM   1297  CA  GLY   166      20.244 122.139 104.199  1.00 50.00
ATOM   1298  C   GLY   166      19.871 123.509 104.776  1.00 50.00
ATOM   1299  O   GLY   166      19.127 123.602 105.746  1.00 50.00
ATOM   1300  N   GLY   167      20.393 124.560 104.150  1.00 50.00
ATOM   1301  CA  GLY   167      20.160 125.932 104.626  1.00 50.00
ATOM   1302  C   GLY   167      18.674 126.289 104.541  1.00 50.00
ATOM   1303  O   GLY   167      18.092 126.802 105.495  1.00 50.00
ATOM   1304  N   ASN   168      18.072 125.976 103.404  1.00 50.00
ATOM   1305  CA  ASN   168      16.669 126.310 103.143  1.00 50.00
ATOM   1306  C   ASN   168      15.761 125.497 104.069  1.00 50.00
ATOM   1307  O   ASN   168      14.832 125.998 104.666  1.00 50.00
ATOM   1308  CB  ASN   168      16.317 126.016 101.685  1.00 50.00
ATOM   1309  CG  ASN   168      14.896 126.472 101.353  1.00 50.00
ATOM   1310  OD1 ASN   168      13.926 126.004 101.944  1.00 50.00
ATOM   1311  ND2 ASN   168      14.812 127.397 100.403  1.00 50.00
ATOM   1312  N   VAL   169      16.073 124.215 104.196  1.00 50.00
ATOM   1313  CA  VAL   169      15.274 123.299 105.025  1.00 50.00
ATOM   1314  C   VAL   169      15.323 123.710 106.499  1.00 50.00
ATOM   1315  O   VAL   169      14.294 123.760 107.167  1.00 50.00
ATOM   1316  CB  VAL   169      15.787 121.866 104.870  1.00 50.00
ATOM   1317  CG1 VAL   169      15.636 121.410 103.428  1.00 50.00
ATOM   1318  CG2 VAL   169      17.239 121.761 105.319  1.00 50.00
ATOM   1319  N   GLU   170      16.524 124.020 106.982  1.00 50.00
ATOM   1320  CA  GLU   170      16.691 124.435 108.381  1.00 50.00
ATOM   1321  C   GLU   170      15.859 125.690 108.655  1.00 50.00
ATOM   1322  O   GLU   170      15.248 125.819 109.714  1.00 50.00
ATOM   1323  CB  GLU   170      18.162 124.726 108.692  1.00 50.00
ATOM   1324  CG  GLU   170      19.025 123.467 108.572  1.00 50.00
ATOM   1325  CD  GLU   170      20.480 123.764 108.938  1.00 50.00
ATOM   1326  OE1 GLU   170      21.101 124.559 108.199  1.00 50.00
ATOM   1327  OE2 GLU   170      20.935 123.206 109.960  1.00 50.00
ATOM   1328  N   GLU   171      15.822 126.583 107.669  1.00 50.00
ATOM   1329  CA  GLU   171      15.088 127.849 107.811  1.00 50.00
ATOM   1330  C   GLU   171      13.578 127.606 107.881  1.00 50.00
ATOM   1331  O   GLU   171      12.868 128.283 108.621  1.00 50.00
ATOM   1332  CB  GLU   171      15.416 128.791 106.651  1.00 50.00
ATOM   1333  CG  GLU   171      15.014 128.242 105.309  1.00 50.00
ATOM   1334  CD  GLU   171      15.337 129.171 104.162  1.00 50.00
ATOM   1335  OE1 GLU   171      16.533 129.513 104.033  1.00 50.00
ATOM   1336  OE2 GLU   171      14.383 129.554 103.451  1.00 50.00
ATOM   1337  N   ALA   172      13.113 126.621 107.115  1.00 50.00
ATOM   1338  CA  ALA   172      11.681 126.295 107.066  1.00 50.00
ATOM   1339  C   ALA   172      11.215 125.736 108.412  1.00 50.00
ATOM   1340  O   ALA   172      10.179 126.139 108.937  1.00 50.00
ATOM   1341  CB  ALA   172      11.420 125.268 105.964  1.00 50.00
ATOM   1342  N   PHE   173      12.012 124.823 108.961  1.00 50.00
ATOM   1343  CA  PHE   173      11.691 124.196 110.252  1.00 50.00
ATOM   1344  C   PHE   173      11.717 125.213 111.395  1.00 50.00
ATOM   1345  O   PHE   173      10.977 125.080 112.367  1.00 50.00
ATOM   1346  CB  PHE   173      12.654 123.042 110.546  1.00 50.00
ATOM   1347  CG  PHE   173      12.202 121.751 109.858  1.00 50.00
ATOM   1348  CD1 PHE   173      12.600 121.456 108.559  1.00 50.00
ATOM   1349  CD2 PHE   173      11.370 120.873 110.544  1.00 50.00
ATOM   1350  CE1 PHE   173      12.159 120.287 107.947  1.00 50.00
ATOM   1351  CE2 PHE   173      10.933 119.704 109.934  1.00 50.00
ATOM   1352  CZ  PHE   173      11.326 119.411 108.633  1.00 50.00
ATOM   1353  N   LYS   174      12.576 126.220 111.255  1.00 50.00
ATOM   1354  CA  LYS   174      12.724 127.254 112.290  1.00 50.00
ATOM   1355  C   LYS   174      11.460 128.116 112.388  1.00 50.00
ATOM   1356  O   LYS   174      11.109 128.587 113.468  1.00 50.00
ATOM   1357  CB  LYS   174      13.928 128.144 111.970  1.00 50.00
ATOM   1358  CG  LYS   174      14.175 129.174 113.076  1.00 50.00
ATOM   1359  CD  LYS   174      14.567 128.496 114.392  1.00 50.00
ATOM   1360  CE  LYS   174      14.834 129.526 115.492  1.00 50.00
ATOM   1361  NZ  LYS   174      13.621 130.289 115.821  1.00 50.00
ATOM   1362  N   GLN   175      10.776 128.277 111.258  1.00 50.00
ATOM   1363  CA  GLN   175       9.604 129.167 111.183  1.00 50.00
ATOM   1364  C   GLN   175       8.279 128.421 110.997  1.00 50.00
ATOM   1365  O   GLN   175       7.218 129.044 111.012  1.00 50.00
ATOM   1366  CB  GLN   175       9.770 130.160 110.029  1.00 50.00
ATOM   1367  CG  GLN   175      10.897 131.167 110.277  1.00 50.00
ATOM   1368  CD  GLN   175      10.603 132.044 111.497  1.00 50.00
ATOM   1369  OE1 GLN   175      11.127 131.813 112.583  1.00 50.00
ATOM   1370  NE2 GLN   175       9.785 133.069 111.272  1.00 50.00
ATOM   1371  N   ALA   176       8.340 127.108 110.790  1.00 50.00
ATOM   1372  CA  ALA   176       7.123 126.321 110.533  1.00 50.00
ATOM   1373  C   ALA   176       6.194 126.353 111.752  1.00 50.00
ATOM   1374  O   ALA   176       6.641 126.216 112.889  1.00 50.00
ATOM   1375  CB  ALA   176       7.501 124.875 110.210  1.00 50.00
ATOM   1376  N   ASP   177       4.900 126.518 111.479  1.00 50.00
ATOM   1377  CA  ASP   177       3.874 126.567 112.536  1.00 50.00
ATOM   1378  C   ASP   177       3.628 125.192 113.165  1.00 50.00
ATOM   1379  O   ASP   177       3.428 125.086 114.373  1.00 50.00
ATOM   1380  CB  ASP   177       2.562 127.117 111.971  1.00 50.00
ATOM   1381  CG  ASP   177       2.701 128.587 111.569  1.00 50.00
ATOM   1382  OD1 ASP   177       3.056 129.388 112.461  1.00 50.00
ATOM   1383  OD2 ASP   177       2.444 128.878 110.381  1.00 50.00
ATOM   1384  N   LYS   178       3.619 124.160 112.326  1.00 50.00
ATOM   1385  CA  LYS   178       3.407 122.780 112.796  1.00 50.00
ATOM   1386  C   LYS   178       4.629 121.938 112.427  1.00 50.00
ATOM   1387  O   LYS   178       5.178 122.076 111.334  1.00 50.00
ATOM   1388  CB  LYS   178       2.163 122.196 112.123  1.00 50.00
ATOM   1389  CG  LYS   178       0.897 122.977 112.487  1.00 50.00
ATOM   1390  CD  LYS   178       0.518 122.791 113.958  1.00 50.00
ATOM   1391  CE  LYS   178       0.131 121.341 114.251  1.00 50.00
ATOM   1392  NZ  LYS   178      -0.261 121.163 115.654  1.00 50.00
ATOM   1393  N   VAL   179       5.025 121.063 113.346  1.00 50.00
ATOM   1394  CA  VAL   179       6.207 120.208 113.136  1.00 50.00
ATOM   1395  C   VAL   179       6.026 118.840 113.803  1.00 50.00
ATOM   1396  O   VAL   179       5.329 118.714 114.809  1.00 50.00
ATOM   1397  CB  VAL   179       7.444 120.903 113.711  1.00 50.00
ATOM   1398  CG1 VAL   179       7.690 122.233 112.994  1.00 50.00
ATOM   1399  CG2 VAL   179       7.279 121.127 115.217  1.00 50.00
ATOM   1400  N   ILE   180       6.673 117.840 113.214  1.00 50.00
ATOM   1401  CA  ILE   180       6.666 116.471 113.750  1.00 50.00
ATOM   1402  C   ILE   180       7.982 115.768 113.398  1.00 50.00
ATOM   1403  O   ILE   180       8.522 115.979 112.312  1.00 50.00
ATOM   1404  CB  ILE   180       5.510 115.673 113.156  1.00 50.00
ATOM   1405  CG1 ILE   180       5.442 114.289 113.779  1.00 50.00
ATOM   1406  CG2 ILE   180       5.639 115.507 111.818  1.00 50.00
ATOM   1407  CD1 ILE   180       5.194 114.361 115.275  1.00 50.00
ATOM   1408  N   PRO   181       8.595 115.179 114.419  1.00 50.00
ATOM   1409  CA  PRO   181       9.764 114.308 114.217  1.00 50.00
ATOM   1410  C   PRO   181       9.506 112.922 114.830  1.00 50.00
ATOM   1411  O   PRO   181       8.927 112.815 115.910  1.00 50.00
ATOM   1412  CB  PRO   181      10.831 115.034 115.026  1.00 50.00
ATOM   1413  CG  PRO   181      10.048 115.461 116.271  1.00 50.00
ATOM   1414  CD  PRO   181       8.650 115.808 115.747  1.00 50.00
ATOM   1415  N   VAL   182      10.022 111.887 114.174  1.00 50.00
ATOM   1416  CA  VAL   182       9.926 110.509 114.688  1.00 50.00
ATOM   1417  C   VAL   182      11.199 109.723 114.354  1.00 50.00
ATOM   1418  O   VAL   182      11.762 109.864 113.268  1.00 50.00
ATOM   1419  CB  VAL   182       8.724 109.789 114.069  1.00 50.00
ATOM   1420  CG1 VAL   182       8.876 109.706 112.547  1.00 50.00
ATOM   1421  CG2 VAL   182       8.578 108.388 114.668  1.00 50.00
ATOM   1422  N   GLU   183      11.581 108.850 115.280  1.00 50.00
ATOM   1423  CA  GLU   183      12.716 107.938 115.074  1.00 50.00
ATOM   1424  C   GLU   183      12.132 106.549 114.811  1.00 50.00
ATOM   1425  O   GLU   183      11.152 106.150 115.437  1.00 50.00
ATOM   1426  CB  GLU   183      13.580 107.940 116.339  1.00 50.00
ATOM   1427  CG  GLU   183      14.841 107.074 116.225  1.00 50.00
ATOM   1428  CD  GLU   183      14.539 105.576 116.323  1.00 50.00
ATOM   1429  OE1 GLU   183      13.554 105.238 117.013  1.00 50.00
ATOM   1430  OE2 GLU   183      15.324 104.800 115.735  1.00 50.00
ATOM   1431  N   ILE   184      12.707 105.868 113.828  1.00 50.00
ATOM   1432  CA  ILE   184      12.215 104.540 113.428  1.00 50.00
ATOM   1433  C   ILE   184      13.355 103.692 112.920  1.00 50.00
ATOM   1434  O   ILE   184      14.086 104.078 112.459  1.00 50.00
ATOM   1435  CB  ILE   184      11.164 104.674 112.323  1.00 50.00
ATOM   1436  CG1 ILE   184      11.780 105.288 111.063  1.00 50.00
ATOM   1437  CG2 ILE   184       9.981 105.516 112.810  1.00 50.00
ATOM   1438  CD1 ILE   184      10.763 105.355 109.924  1.00 50.00
ATOM   1439  N   THR   185      13.308 102.412 113.167  1.00 50.00
ATOM   1440  CA  THR   185      14.333 101.475 112.689  1.00 50.00
ATOM   1441  C   THR   185      13.725 100.597 111.597  1.00 50.00
ATOM   1442  O   THR   185      12.611 100.092 111.730  1.00 50.00
ATOM   1443  CB  THR   185      14.809 100.595 113.844  1.00 99.99
ATOM   1444  OG1 THR   185      15.404 101.415 114.852  1.00 99.99
ATOM   1445  CG2 THR   185      15.790  99.529 113.351  1.00 99.99
ATOM   1446  N   ASN   186      14.502 100.428 110.535  1.00 50.00
ATOM   1447  CA  ASN   186      14.123  99.538 109.432  1.00 50.00
ATOM   1448  C   ASN   186      15.086  98.357 109.506  1.00 50.00
ATOM   1449  O   ASN   186      16.192  98.390 108.966  1.00 50.00
ATOM   1450  CB  ASN   186      14.165 100.185 108.154  1.00 50.00
ATOM   1451  CG  ASN   186      13.720  99.505 106.919  1.00 50.00
ATOM   1452  OD1 ASN   186      14.175  98.412 106.608  1.00 50.00
ATOM   1453  ND2 ASN   186      12.726 100.112 106.280  1.00 50.00
ATOM   1454  N   ASN   187      14.663  97.376 110.297  1.00 50.00
ATOM   1455  CA  ASN   187      15.497  96.218 110.650  1.00 50.00
ATOM   1456  C   ASN   187      16.123  95.511 109.449  1.00 50.00
ATOM   1457  O   ASN   187      15.571  95.459 108.351  1.00 50.00
ATOM   1458  CB  ASN   187      14.693  95.200 111.463  1.00 50.00
ATOM   1459  CG  ASN   187      14.429  95.701 112.883  1.00 50.00
ATOM   1460  OD1 ASN   187      13.291  95.842 113.302  1.00 50.00
ATOM   1461  ND2 ASN   187      15.523  95.934 113.604  1.00 50.00
ATOM   1462  N   ARG   188      17.298  94.970 109.749  1.00 50.00
ATOM   1463  CA  ARG   188      18.119  94.166 108.833  1.00 50.00
ATOM   1464  C   ARG   188      17.393  92.845 108.553  1.00 50.00
ATOM   1465  O   ARG   188      17.036  92.114 109.477  1.00 50.00
ATOM   1466  CB  ARG   188      19.433  93.924 109.578  1.00 50.00
ATOM   1467  CG  ARG   188      20.527  93.227 108.769  1.00 50.00
ATOM   1468  CD  ARG   188      21.784  93.181 109.639  1.00 50.00
ATOM   1469  NE  ARG   188      22.910  92.544 108.941  1.00 50.00
ATOM   1470  CZ  ARG   188      24.077  93.154 108.701  1.00 50.00
ATOM   1471  NH1 ARG   188      24.252  94.438 109.040  1.00 50.00
ATOM   1472  NH2 ARG   188      25.093  92.452 108.231  1.00 50.00
ATOM   1473  N   LEU   189      17.126  92.604 107.274  1.00 50.00
ATOM   1474  CA  LEU   189      16.433  91.384 106.829  1.00 50.00
ATOM   1475  C   LEU   189      17.190  90.808 105.629  1.00 50.00
ATOM   1476  O   LEU   189      18.117  91.440 105.122  1.00 50.00
ATOM   1477  CB  LEU   189      14.984  91.743 106.488  1.00 50.00
ATOM   1478  CG  LEU   189      14.138  90.516 106.155  1.00 50.00
ATOM   1479  CD1 LEU   189      12.714  90.918 106.347  1.00 50.00
ATOM   1480  CD2 LEU   189      14.325  90.118 104.692  1.00 50.00
ATOM   1481  N   ILE   190      16.863  89.581 105.288  1.00 50.00
ATOM   1482  CA  ILE   190      17.428  88.986 104.441  1.00 50.00
ATOM   1483  C   ILE   190      16.319  88.536 103.151  1.00 50.00
ATOM   1484  O   ILE   190      15.483  87.963 103.322  1.00 50.00
ATOM   1485  CB  ILE   190      18.300  87.650 104.808  1.00 50.00
ATOM   1486  CG1 ILE   190      17.313  86.634 105.208  1.00 50.00
ATOM   1487  CG2 ILE   190      19.311  88.064 105.767  1.00 50.00
ATOM   1488  CD1 ILE   190      18.010  85.362 105.666  1.00 50.00
ATOM   1489  N   PRO   191      16.734  89.133 102.049  1.00 50.00
ATOM   1490  CA  PRO   191      16.064  88.744 101.178  1.00 50.00
ATOM   1491  C   PRO   191      15.593  86.386 101.193  1.00 50.00
ATOM   1492  O   PRO   191      14.772  86.174 100.092  1.00 50.00
ATOM   1493  CB  PRO   191      17.412  89.172  99.758  1.00 50.00
ATOM   1494  CG  PRO   191      19.164  88.755  99.829  1.00 50.00
ATOM   1495  CD  PRO   191      19.383  89.452 102.117  1.00 50.00
ATOM   1496  N   SER   192      16.582  85.545 101.185  1.00 50.00
ATOM   1497  CA  SER   192      16.828  84.489 101.159  1.00 50.00
ATOM   1498  C   SER   192      16.112  83.920  99.949  1.00 50.00
ATOM   1499  O   SER   192      15.007  83.401 100.096  1.00 50.00
ATOM   1500  CB  SER   192      16.063  84.189 102.436  1.00 50.00
ATOM   1501  OG  SER   192      15.850  82.793 102.512  1.00 50.00
ATOM   1502  N   PRO   193      16.768  83.924  98.796  1.00 50.00
ATOM   1503  CA  PRO   193      16.246  83.272  97.588  1.00 50.00
ATOM   1504  C   PRO   193      16.246  81.762  97.837  1.00 50.00
ATOM   1505  O   PRO   193      17.162  81.236  98.456  1.00 50.00
ATOM   1506  CB  PRO   193      17.242  83.665  96.497  1.00 50.00
ATOM   1507  CG  PRO   193      18.555  83.831  97.264  1.00 50.00
ATOM   1508  CD  PRO   193      18.122  84.460  98.584  1.00 50.00
ATOM   1509  N   MET   194      15.208  81.088  97.348  1.00 50.00
ATOM   1510  CA  MET   194      15.074  79.638  97.567  1.00 50.00
ATOM   1511  C   MET   194      16.351  78.920  97.117  1.00 50.00
ATOM   1512  O   MET   194      16.821  78.004  97.788  1.00 50.00
ATOM   1513  CB  MET   194      13.873  79.092  96.795  1.00 50.00
ATOM   1514  CG  MET   194      13.697  77.593  97.056  1.00 50.00
ATOM   1515  SD  MET   194      13.322  77.196  98.803  1.00 50.00
ATOM   1516  CE  MET   194      11.663  77.831  98.921  1.00 50.00
ATOM   1517  N   GLU   195      16.919  79.382  96.005  1.00 50.00
ATOM   1518  CA  GLU   195      18.204  78.852  95.532  1.00 50.00
ATOM   1519  C   GLU   195      19.312  79.755  96.077  1.00 50.00
ATOM   1520  O   GLU   195      19.324  80.954  95.810  1.00 50.00
ATOM   1521  CB  GLU   195      18.307  78.873  94.009  1.00 50.00
ATOM   1522  CG  GLU   195      19.667  78.306  93.585  1.00 50.00
ATOM   1523  CD  GLU   195      20.030  78.674  92.148  1.00 50.00
ATOM   1524  OE1 GLU   195      19.733  79.826  91.763  1.00 50.00
ATOM   1525  OE2 GLU   195      20.652  77.819  91.480  1.00 50.00
ATOM   1526  N   PRO   196      20.199  79.163  96.868  1.00 50.00
ATOM   1527  CA  PRO   196      21.370  79.849  97.433  1.00 50.00
ATOM   1528  C   PRO   196      22.381  80.149  96.323  1.00 50.00
ATOM   1529  O   PRO   196      22.175  79.783  95.166  1.00 50.00
ATOM   1530  CB  PRO   196      21.923  78.854  98.451  1.00 50.00
ATOM   1531  CG  PRO   196      21.542  77.498  97.862  1.00 50.00
ATOM   1532  CD  PRO   196      20.165  77.740  97.244  1.00 50.00
ATOM   1533  N   ARG   197      23.410  80.908  96.687  1.00 50.00
ATOM   1534  CA  ARG   197      24.495  81.255  95.754  1.00 50.00
ATOM   1535  C   ARG   197      25.375  80.028  95.506  1.00 50.00
ATOM   1536  O   ARG   197      25.503  79.157  96.366  1.00 50.00
ATOM   1537  CB  ARG   197      25.342  82.392  96.323  1.00 50.00
ATOM   1538  CG  ARG   197      24.526  83.678  96.457  1.00 50.00
ATOM   1539  CD  ARG   197      25.373  84.816  97.027  1.00 50.00
ATOM   1540  NE  ARG   197      26.486  85.115  96.112  1.00 50.00
ATOM   1541  CZ  ARG   197      26.389  85.955  95.076  1.00 50.00
ATOM   1542  NH1 ARG   197      25.249  86.570  94.803  1.00 50.00
ATOM   1543  NH2 ARG   197      27.404  86.436  94.475  1.00 50.00
ATOM   1544  N   GLY   198      25.996  80.004  94.332  1.00 50.00
ATOM   1545  CA  GLY   198      26.852  78.877  93.935  1.00 50.00
ATOM   1546  C   GLY   198      27.445  79.123  92.549  1.00 50.00
ATOM   1547  O   GLY   198      27.035  80.041  91.836  1.00 50.00
ATOM   1548  N   ILE   199      28.430  78.302  92.206  1.00 50.00
ATOM   1549  CA  ILE   199      29.086  78.383  90.894  1.00 50.00
ATOM   1550  C   ILE   199      29.929  77.133  90.637  1.00 50.00
ATOM   1551  O   ILE   199      30.293  76.403  91.558  1.00 50.00
ATOM   1552  CB  ILE   199      30.003  79.586  90.830  1.00 50.00
ATOM   1553  CG1 ILE   199      30.620  79.748  89.444  1.00 50.00
ATOM   1554  CG2 ILE   199      31.098  79.436  91.897  1.00 50.00
ATOM   1555  CD1 ILE   199      31.471  80.997  89.302  1.00 50.00
ATOM   1556  N   VAL   200      30.142  76.885  89.351  1.00 50.00
ATOM   1557  CA  VAL   200      31.041  75.827  88.876  1.00 50.00
ATOM   1558  C   VAL   200      32.123  76.508  88.038  1.00 50.00
ATOM   1559  O   VAL   200      31.868  76.937  86.912  1.00 50.00
ATOM   1560  CB  VAL   200      30.276  74.822  88.012  1.00 50.00
ATOM   1561  CG1 VAL   200      31.237  73.768  87.456  1.00 50.00
ATOM   1562  CG2 VAL   200      29.166  74.154  88.824  1.00 50.00
ATOM   1563  N   SER   201      33.274  76.713  88.665  1.00 50.00
ATOM   1564  CA  SER   201      34.393  77.406  88.011  1.00 50.00
ATOM   1565  C   SER   201      35.291  76.375  87.326  1.00 50.00
ATOM   1566  O   SER   201      35.705  75.391  87.937  1.00 50.00
ATOM   1567  CB  SER   201      35.192  78.180  89.060  1.00 50.00
ATOM   1568  OG  SER   201      36.256  78.886  88.421  1.00 50.00
ATOM   1569  N   ARG   202      35.580  76.634  86.055  1.00 50.00
ATOM   1570  CA  ARG   202      36.384  75.710  85.242  1.00 50.00
ATOM   1571  C   ARG   202      37.407  76.466  84.392  1.00 50.00
ATOM   1572  O   ARG   202      37.071  77.038  83.355  1.00 50.00
ATOM   1573  CB  ARG   202      35.475  74.880  84.333  1.00 50.00
ATOM   1574  CG  ARG   202      36.297  73.897  83.495  1.00 50.00
ATOM   1575  CD  ARG   202      35.386  73.017  82.639  1.00 50.00
ATOM   1576  NE  ARG   202      36.195  72.060  81.866  1.00 50.00
ATOM   1577  CZ  ARG   202      36.792  72.340  80.700  1.00 50.00
ATOM   1578  NH1 ARG   202      36.684  73.562  80.165  1.00 50.00
ATOM   1579  NH2 ARG   202      37.473  71.387  80.054  1.00 50.00
ATOM   1580  N   TYR   203      38.646  76.455  84.867  1.00 50.00
ATOM   1581  CA  TYR   203      39.771  77.034  84.120  1.00 50.00
ATOM   1582  C   TYR   203      40.487  75.886  83.406  1.00 50.00
ATOM   1583  O   TYR   203      40.880  74.905  84.036  1.00 50.00
ATOM   1584  CB  TYR   203      40.726  77.721  85.099  1.00 50.00
ATOM   1585  CG  TYR   203      41.893  78.389  84.370  1.00 50.00
ATOM   1586  CD1 TYR   203      41.722  79.646  83.802  1.00 50.00
ATOM   1587  CD2 TYR   203      43.139  77.773  84.331  1.00 50.00
ATOM   1588  CE1 TYR   203      42.794  80.286  83.193  1.00 50.00
ATOM   1589  CE2 TYR   203      44.212  78.414  83.723  1.00 50.00
ATOM   1590  CZ  TYR   203      44.038  79.668  83.149  1.00 50.00
ATOM   1591  OH  TYR   203      45.076  80.276  82.515  1.00 50.00
ATOM   1592  N   GLU   204      40.537  75.977  82.081  1.00 99.99
ATOM   1593  CA  GLU   204      41.134  74.913  81.264  1.00 99.99
ATOM   1594  C   GLU   204      42.108  75.489  80.235  1.00 99.99
ATOM   1595  O   GLU   204      41.750  76.348  79.432  1.00 99.99
ATOM   1596  CB  GLU   204      40.019  74.140  80.555  1.00 99.99
ATOM   1597  CG  GLU   204      40.567  72.958  79.749  1.00 99.99
ATOM   1598  CD  GLU   204      41.316  71.968  80.645  1.00 99.99
ATOM   1599  OE1 GLU   204      41.100  72.037  81.875  1.00 99.99
ATOM   1600  OE2 GLU   204      42.109  71.184  80.083  1.00 99.99
ATOM   1601  N   GLY   205      43.324  74.950  80.274  1.00 99.99
ATOM   1602  CA  GLY   205      44.385  75.288  79.312  1.00 99.99
ATOM   1603  C   GLY   205      44.820  76.751  79.432  1.00 99.99
ATOM   1604  O   GLY   205      45.997  77.035  79.640  1.00 99.99
ATOM   1605  N   GLY   206      43.853  77.659  79.381  1.00 99.99
ATOM   1606  CA  GLY   206      44.156  79.092  79.369  1.00 99.99
ATOM   1607  C   GLY   206      42.906  79.944  79.591  1.00 99.99
ATOM   1608  O   GLY   206      43.005  81.083  80.041  1.00 99.99
ATOM   1609  N   THR   207      41.738  79.374  79.310  1.00 50.00
ATOM   1610  CA  THR   207      40.495  80.148  79.447  1.00 50.00
ATOM   1611  C   THR   207      39.658  79.631  80.614  1.00 50.00
ATOM   1612  O   THR   207      39.749  78.470  81.015  1.00 50.00
ATOM   1613  CB  THR   207      39.663  80.142  78.161  1.00 50.00
ATOM   1614  OG1 THR   207      39.230  78.815  77.855  1.00 50.00
ATOM   1615  CG2 THR   207      40.456  80.746  77.002  1.00 50.00
ATOM   1616  N   LEU   208      38.865  80.556  81.140  1.00 50.00
ATOM   1617  CA  LEU   208      38.032  80.325  82.323  1.00 50.00
ATOM   1618  C   LEU   208      36.557  80.422  81.929  1.00 50.00
ATOM   1619  O   LEU   208      36.133  81.390  81.299  1.00 50.00
ATOM   1620  CB  LEU   208      38.360  81.418  83.339  1.00 50.00
ATOM   1621  CG  LEU   208      37.476  81.343  84.588  1.00 50.00
ATOM   1622  CD1 LEU   208      37.775  80.073  85.383  1.00 50.00
ATOM   1623  CD2 LEU   208      37.682  82.581  85.466  1.00 50.00
ATOM   1624  N   THR   209      35.811  79.390  82.300  1.00 50.00
ATOM   1625  CA  THR   209      34.351  79.373  82.129  1.00 50.00
ATOM   1626  C   THR   209      33.744  79.142  83.511  1.00 50.00
ATOM   1627  O   THR   209      34.070  78.162  84.180  1.00 50.00
ATOM   1628  CB  THR   209      33.924  78.229  81.206  1.00 50.00
ATOM   1629  OG1 THR   209      34.568  78.361  79.937  1.00 50.00
ATOM   1630  CG2 THR   209      32.402  78.220  81.038  1.00 50.00
ATOM   1631  N   ILE   210      32.930  80.093  83.950  1.00 50.00
ATOM   1632  CA  ILE   210      32.292  79.990  85.269  1.00 50.00
ATOM   1633  C   ILE   210      30.775  80.124  85.139  1.00 50.00
ATOM   1634  O   ILE   210      30.264  81.159  84.706  1.00 50.00
ATOM   1635  CB  ILE   210      32.817  81.083  86.201  1.00 50.00
ATOM   1636  CG1 ILE   210      32.442  82.467  85.671  1.00 50.00
ATOM   1637  CG2 ILE   210      34.334  80.957  86.365  1.00 50.00
ATOM   1638  CD1 ILE   210      32.874  83.562  86.637  1.00 50.00
ATOM   1639  N   TRP   211      30.083  79.048  85.488  1.00 50.00
ATOM   1640  CA  TRP   211      28.617  79.078  85.578  1.00 50.00
ATOM   1641  C   TRP   211      28.300  79.535  87.001  1.00 50.00
ATOM   1642  O   TRP   211      28.770  78.939  87.960  1.00 50.00
ATOM   1643  CB  TRP   211      28.051  77.682  85.323  1.00 50.00
ATOM   1644  CG  TRP   211      28.416  77.185  83.921  1.00 50.00
ATOM   1645  CD1 TRP   211      29.444  76.398  83.608  1.00 50.00
ATOM   1646  CD2 TRP   211      27.693  77.401  82.758  1.00 50.00
ATOM   1647  NE1 TRP   211      29.399  76.103  82.308  1.00 50.00
ATOM   1648  CE2 TRP   211      28.339  76.692  81.758  1.00 50.00
ATOM   1649  CE3 TRP   211      26.549  78.131  82.472  1.00 50.00
ATOM   1650  CZ2 TRP   211      27.839  76.706  80.462  1.00 50.00
ATOM   1651  CZ3 TRP   211      26.049  78.113  81.175  1.00 50.00
ATOM   1652  CH2 TRP   211      26.695  77.437  80.168  1.00 50.00
ATOM   1653  N   TYR   212      27.530  80.610  87.108  1.00 50.00
ATOM   1654  CA  TYR   212      27.347  81.272  88.406  1.00 50.00
ATOM   1655  C   TYR   212      25.954  81.878  88.547  1.00 50.00
ATOM   1656  O   TYR   212      25.313  82.223  87.563  1.00 50.00
ATOM   1657  CB  TYR   212      28.397  82.374  88.557  1.00 99.99
ATOM   1658  CG  TYR   212      28.252  83.080  89.890  1.00 99.99
ATOM   1659  CD1 TYR   212      28.732  82.627  90.857  1.00 99.99
ATOM   1660  CD2 TYR   212      27.596  84.228  90.044  1.00 99.99
ATOM   1661  CE1 TYR   212      28.549  83.392  92.234  1.00 99.99
ATOM   1662  CE2 TYR   212      27.484  84.920  91.249  1.00 99.99
ATOM   1663  CZ  TYR   212      28.039  84.359  92.355  1.00 99.99
ATOM   1664  OH  TYR   212      28.076  84.717  93.431  1.00 99.99
ATOM   1665  N   SER   213      25.534  81.986  89.803  1.00 50.00
ATOM   1666  CA  SER   213      24.264  82.626  90.152  1.00 50.00
ATOM   1667  C   SER   213      24.532  84.128  90.290  1.00 50.00
ATOM   1668  O   SER   213      24.668  84.647  91.393  1.00 50.00
ATOM   1669  CB  SER   213      23.764  82.054  91.477  1.00 50.00
ATOM   1670  OG  SER   213      22.502  82.596  91.785  1.00 50.00
ATOM   1671  N   THR   214      24.646  84.795  89.146  1.00 50.00
ATOM   1672  CA  THR   214      24.947  86.228  89.094  1.00 50.00
ATOM   1673  C   THR   214      23.824  86.996  88.397  1.00 50.00
ATOM   1674  O   THR   214      23.305  86.568  87.368  1.00 50.00
ATOM   1675  CB  THR   214      26.250  86.458  88.321  1.00 99.99
ATOM   1676  OG1 THR   214      27.381  86.194  89.005  1.00 99.99
ATOM   1677  CG2 THR   214      26.503  87.937  88.095  1.00 99.99
ATOM   1678  N   GLN   215      23.541  88.178  88.935  1.00 50.00
ATOM   1679  CA  GLN   215      22.533  89.078  88.354  1.00 50.00
ATOM   1680  C   GLN   215      23.219  90.114  87.462  1.00 50.00
ATOM   1681  O   GLN   215      22.574  91.026  86.950  1.00 50.00
ATOM   1682  CB  GLN   215      21.763  89.806  89.458  1.00 50.00
ATOM   1683  CG  GLN   215      21.020  88.851  90.384  1.00 50.00
ATOM   1684  CD  GLN   215      20.199  89.575  91.435  1.00 50.00
ATOM   1685  OE1 GLN   215      20.122  89.139  92.583  1.00 50.00
ATOM   1686  NE2 GLN   215      19.612  90.699  91.039  1.00 50.00
ATOM   1687  N   VAL   216      24.513  89.911  87.233  1.00 50.00
ATOM   1688  CA  VAL   216      25.302  90.805  86.372  1.00 50.00
ATOM   1689  C   VAL   216      26.583  90.088  85.932  1.00 50.00
ATOM   1690  O   VAL   216      27.691  90.460  86.321  1.00 50.00
ATOM   1691  CB  VAL   216      25.676  92.070  87.144  1.00 50.00
ATOM   1692  CG1 VAL   216      26.541  91.721  88.361  1.00 50.00
ATOM   1693  CG2 VAL   216      26.403  93.055  86.226  1.00 50.00
ATOM   1694  N   PRO   217      26.401  89.115  85.047  1.00 50.00
ATOM   1695  CA  PRO   217      27.478  88.260  84.528  1.00 50.00
ATOM   1696  C   PRO   217      28.524  89.028  83.713  1.00 50.00
ATOM   1697  O   PRO   217      29.704  88.692  83.756  1.00 50.00
ATOM   1698  CB  PRO   217      26.754  87.205  83.689  1.00 50.00
ATOM   1699  CG  PRO   217      25.472  87.912  83.248  1.00 50.00
ATOM   1700  CD  PRO   217      25.100  88.778  84.449  1.00 50.00
ATOM   1701  N   HIS   218      28.097  90.063  82.996  1.00 50.00
ATOM   1702  CA  HIS   218      29.031  90.818  82.145  1.00 50.00
ATOM   1703  C   HIS   218      30.045  91.617  82.968  1.00 50.00
ATOM   1704  O   HIS   218      31.232  91.630  82.647  1.00 50.00
ATOM   1705  CB  HIS   218      28.282  91.744  81.185  1.00 50.00
ATOM   1706  CG  HIS   218      27.620  90.948  80.056  1.00 50.00
ATOM   1707  ND1 HIS   218      26.399  90.425  80.079  1.00 50.00
ATOM   1708  CD2 HIS   218      28.158  90.691  78.867  1.00 50.00
ATOM   1709  CE1 HIS   218      26.192  89.865  78.915  1.00 50.00
ATOM   1710  NE2 HIS   218      27.268  90.013  78.151  1.00 50.00
ATOM   1711  N   LEU   219      29.573  92.256  84.035  1.00 50.00
ATOM   1712  CA  LEU   219      30.474  93.055  84.878  1.00 50.00
ATOM   1713  C   LEU   219      31.348  92.108  85.702  1.00 50.00
ATOM   1714  O   LEU   219      32.515  92.391  85.967  1.00 50.00
ATOM   1715  CB  LEU   219      29.676  94.012  85.766  1.00 50.00
ATOM   1716  CG  LEU   219      30.614  94.943  86.541  1.00 50.00
ATOM   1717  CD1 LEU   219      29.924  96.319  86.784  1.00 50.00
ATOM   1718  CD2 LEU   219      31.152  94.222  87.802  1.00 50.00
ATOM   1719  N   ALA   220      30.778  90.947  86.010  1.00 50.00
ATOM   1720  CA  ALA   220      31.504  89.903  86.742  1.00 50.00
ATOM   1721  C   ALA   220      32.691  89.445  85.892  1.00 50.00
ATOM   1722  O   ALA   220      33.802  89.292  86.381  1.00 50.00
ATOM   1723  CB  ALA   220      30.579  88.717  87.008  1.00 50.00
ATOM   1724  N   ARG   221      32.441  89.306  84.594  1.00 50.00
ATOM   1725  CA  ARG   221      33.485  88.872  83.656  1.00 50.00
ATOM   1726  C   ARG   221      34.608  89.911  83.637  1.00 50.00
ATOM   1727  O   ARG   221      35.787  89.568  83.681  1.00 50.00
ATOM   1728  CB  ARG   221      32.923  88.757  82.240  1.00 50.00
ATOM   1729  CG  ARG   221      34.000  88.253  81.285  1.00 50.00
ATOM   1730  CD  ARG   221      33.543  88.332  79.833  1.00 50.00
ATOM   1731  NE  ARG   221      33.391  89.745  79.450  1.00 50.00
ATOM   1732  CZ  ARG   221      32.833  90.152  78.304  1.00 50.00
ATOM   1733  NH1 ARG   221      32.351  89.249  77.442  1.00 50.00
ATOM   1734  NH2 ARG   221      32.774  91.456  78.011  1.00 50.00
ATOM   1735  N   SER   222      34.202  91.176  83.575  1.00 50.00
ATOM   1736  CA  SER   222      35.163  92.284  83.504  1.00 50.00
ATOM   1737  C   SER   222      36.007  92.320  84.780  1.00 50.00
ATOM   1738  O   SER   222      37.226  92.469  84.722  1.00 50.00
ATOM   1739  CB  SER   222      34.417  93.609  83.340  1.00 50.00
ATOM   1740  OG  SER   222      35.361  94.676  83.222  1.00 50.00
ATOM   1741  N   GLU   223      35.339  92.141  85.916  1.00 50.00
ATOM   1742  CA  GLU   223      36.023  92.163  87.218  1.00 50.00
ATOM   1743  C   GLU   223      36.953  90.955  87.368  1.00 50.00
ATOM   1744  O   GLU   223      38.106  91.101  87.765  1.00 50.00
ATOM   1745  CB  GLU   223      35.005  92.189  88.359  1.00 50.00
ATOM   1746  CG  GLU   223      34.085  90.989  88.356  1.00 50.00
ATOM   1747  CD  GLU   223      33.105  91.011  89.510  1.00 50.00
ATOM   1748  OE1 GLU   223      32.311  91.968  89.539  1.00 50.00
ATOM   1749  OE2 GLU   223      33.177  90.200  90.406  1.00 50.00
ATOM   1750  N   PHE   224      36.450  89.781  87.012  1.00 50.00
ATOM   1751  CA  PHE   224      37.230  88.539  87.115  1.00 50.00
ATOM   1752  C   PHE   224      38.467  88.626  86.225  1.00 50.00
ATOM   1753  O   PHE   224      39.558  88.296  86.494  1.00 50.00
ATOM   1754  CB  PHE   224      36.387  87.333  86.695  1.00 50.00
ATOM   1755  CG  PHE   224      35.248  87.072  87.683  1.00 50.00
ATOM   1756  CD1 PHE   224      34.667  88.121  88.379  1.00 50.00
ATOM   1757  CD2 PHE   224      34.806  85.774  87.900  1.00 50.00
ATOM   1758  CE1 PHE   224      33.645  87.876  89.276  1.00 50.00
ATOM   1759  CE2 PHE   224      33.782  85.531  88.807  1.00 50.00
ATOM   1760  CZ  PHE   224      33.202  86.588  89.481  1.00 50.00
ATOM   1761  N   ALA   225      38.319  89.245  85.068  1.00 50.00
ATOM   1762  CA  ALA   225      39.437  89.385  84.121  1.00 50.00
ATOM   1763  C   ALA   225      40.530  90.265  84.732  1.00 50.00
ATOM   1764  O   ALA   225      41.713  89.932  84.680  1.00 50.00
ATOM   1765  CB  ALA   225      38.937  90.015  82.821  1.00 50.00
ATOM   1766  N   ARG   226      40.095  91.364  85.343  1.00 50.00
ATOM   1767  CA  ARG   226      41.014  92.325  85.970  1.00 50.00
ATOM   1768  C   ARG   226      41.787  91.674  87.121  1.00 50.00
ATOM   1769  O   ARG   226      43.005  91.809  87.214  1.00 50.00
ATOM   1770  CB  ARG   226      40.223  93.522  86.503  1.00 50.00
ATOM   1771  CG  ARG   226      39.537  94.302  85.380  1.00 50.00
ATOM   1772  CD  ARG   226      40.557  94.975  84.458  1.00 50.00
ATOM   1773  NE  ARG   226      41.313  95.995  85.205  1.00 50.00
ATOM   1774  CZ  ARG   226      40.896  97.253  85.403  1.00 50.00
ATOM   1775  NH1 ARG   226      39.720  97.662  84.908  1.00 50.00
ATOM   1776  NH2 ARG   226      41.662  98.112  86.084  1.00 50.00
ATOM   1777  N   ILE   227      41.056  90.969  87.980  1.00 50.00
ATOM   1778  CA  ILE   227      41.643  90.347  89.181  1.00 50.00
ATOM   1779  C   ILE   227      42.551  89.164  88.875  1.00 50.00
ATOM   1780  O   ILE   227      43.465  88.870  89.639  1.00 50.00
ATOM   1781  CB  ILE   227      40.544  89.909  90.155  1.00 50.00
ATOM   1782  CG1 ILE   227      39.672  88.834  89.522  1.00 50.00
ATOM   1783  CG2 ILE   227      39.614  91.005  90.607  1.00 50.00
ATOM   1784  CD1 ILE   227      38.638  88.305  90.518  1.00 50.00
ATOM   1785  N   PHE   228      42.276  88.483  87.765  1.00 50.00
ATOM   1786  CA  PHE   228      42.988  87.235  87.440  1.00 50.00
ATOM   1787  C   PHE   228      44.140  87.433  86.454  1.00 50.00
ATOM   1788  O   PHE   228      45.053  86.613  86.394  1.00 50.00
ATOM   1789  CB  PHE   228      42.024  86.189  86.878  1.00 99.99
ATOM   1790  CG  PHE   228      41.043  85.705  87.946  1.00 99.99
ATOM   1791  CD1 PHE   228      41.415  84.688  88.816  1.00 99.99
ATOM   1792  CD2 PHE   228      39.769  86.235  88.028  1.00 99.99
ATOM   1793  CE1 PHE   228      40.516  84.221  89.763  1.00 99.99
ATOM   1794  CE2 PHE   228      38.863  85.774  88.962  1.00 99.99
ATOM   1795  CZ  PHE   228      39.239  84.772  89.839  1.00 99.99
ATOM   1796  N   GLY   229      44.066  88.500  85.664  1.00 50.00
ATOM   1797  CA  GLY   229      45.108  88.764  84.660  1.00 50.00
ATOM   1798  C   GLY   229      44.781  88.064  83.338  1.00 50.00
ATOM   1799  O   GLY   229      45.456  88.282  82.334  1.00 50.00
ATOM   1800  N   VAL   230      43.822  87.142  83.382  1.00 50.00
ATOM   1801  CA  VAL   230      43.372  86.460  82.162  1.00 50.00
ATOM   1802  C   VAL   230      42.622  87.482  81.304  1.00 50.00
ATOM   1803  O   VAL   230      41.683  88.120  81.779  1.00 50.00
ATOM   1804  CB  VAL   230      42.435  85.304  82.517  1.00 99.99
ATOM   1805  CG1 VAL   230      41.918  84.624  81.246  1.00 99.99
ATOM   1806  CG2 VAL   230      43.152  84.290  83.411  1.00 99.99
ATOM   1807  N   PRO   231      43.030  87.610  80.044  1.00 50.00
ATOM   1808  CA  PRO   231      42.390  88.532  79.097  1.00 50.00
ATOM   1809  C   PRO   231      40.897  88.211  79.002  1.00 50.00
ATOM   1810  O   PRO   231      40.494  87.051  78.923  1.00 50.00
ATOM   1811  CB  PRO   231      43.142  88.324  77.781  1.00 50.00
ATOM   1812  CG  PRO   231      43.772  86.937  77.921  1.00 50.00
ATOM   1813  CD  PRO   231      44.091  86.813  79.410  1.00 50.00
ATOM   1814  N   ALA   232      40.109  89.282  79.012  1.00 50.00
ATOM   1815  CA  ALA   232      38.643  89.204  79.111  1.00 50.00
ATOM   1816  C   ALA   232      38.015  88.296  78.050  1.00 50.00
ATOM   1817  O   ALA   232      37.024  87.625  78.307  1.00 50.00
ATOM   1818  CB  ALA   232      38.054  90.610  78.986  1.00 50.00
ATOM   1819  N   SER   233      38.588  88.303  76.852  1.00 50.00
ATOM   1820  CA  SER   233      38.034  87.510  75.744  1.00 50.00
ATOM   1821  C   SER   233      38.157  86.011  76.033  1.00 50.00
ATOM   1822  O   SER   233      37.460  85.199  75.429  1.00 50.00
ATOM   1823  CB  SER   233      38.730  87.856  74.426  1.00 50.00
ATOM   1824  OG  SER   233      40.125  87.556  74.513  1.00 50.00
ATOM   1825  N   LYS   234      39.033  85.672  76.975  1.00 50.00
ATOM   1826  CA  LYS   234      39.271  84.264  77.326  1.00 50.00
ATOM   1827  C   LYS   234      38.586  83.933  78.654  1.00 50.00
ATOM   1828  O   LYS   234      38.810  82.869  79.231  1.00 50.00
ATOM   1829  CB  LYS   234      40.771  83.995  77.464  1.00 50.00
ATOM   1830  CG  LYS   234      41.548  84.465  76.233  1.00 50.00
ATOM   1831  CD  LYS   234      43.040  84.148  76.363  1.00 50.00
ATOM   1832  CE  LYS   234      43.415  82.858  75.635  1.00 50.00
ATOM   1833  NZ  LYS   234      43.217  83.021  74.187  1.00 50.00
ATOM   1834  N   ILE   235      37.728  84.843  79.103  1.00 50.00
ATOM   1835  CA  ILE   235      36.923  84.615  80.309  1.00 50.00
ATOM   1836  C   ILE   235      35.452  84.606  79.891  1.00 50.00
ATOM   1837  O   ILE   235      34.981  85.516  79.208  1.00 50.00
ATOM   1838  CB  ILE   235      37.162  85.727  81.334  1.00 50.00
ATOM   1839  CG1 ILE   235      36.398  85.435  82.628  1.00 50.00
ATOM   1840  CG2 ILE   235      36.744  87.076  80.774  1.00 50.00
ATOM   1841  CD1 ILE   235      36.877  84.157  83.257  1.00 50.00
ATOM   1842  N   ARG   236      34.767  83.542  80.283  1.00 50.00
ATOM   1843  CA  ARG   236      33.355  83.347  79.929  1.00 50.00
ATOM   1844  C   ARG   236      32.551  83.061  81.196  1.00 50.00
ATOM   1845  O   ARG   236      32.751  82.042  81.856  1.00 50.00
ATOM   1846  CB  ARG   236      33.234  82.176  78.952  1.00 50.00
ATOM   1847  CG  ARG   236      31.773  81.892  78.595  1.00 50.00
ATOM   1848  CD  ARG   236      31.681  80.750  77.585  1.00 50.00
ATOM   1849  NE  ARG   236      30.272  80.439  77.303  1.00 50.00
ATOM   1850  CZ  ARG   236      29.808  79.199  77.092  1.00 50.00
ATOM   1851  NH1 ARG   236      30.640  78.155  77.134  1.00 50.00
ATOM   1852  NH2 ARG   236      28.506  79.000  76.840  1.00 50.00
ATOM   1853  N   VAL   237      31.671  83.996  81.525  1.00 50.00
ATOM   1854  CA  VAL   237      30.786  83.846  82.689  1.00 50.00
ATOM   1855  C   VAL   237      29.366  83.626  82.169  1.00 50.00
ATOM   1856  O   VAL   237      28.906  84.335  81.272  1.00 50.00
ATOM   1857  CB  VAL   237      30.833  85.116  83.539  1.00 50.00
ATOM   1858  CG1 VAL   237      32.256  85.382  84.027  1.00 50.00
ATOM   1859  CG2 VAL   237      30.340  86.285  82.776  1.00 50.00
ATOM   1860  N   ILE   238      28.707  82.617  82.721  1.00 50.00
ATOM   1861  CA  ILE   238      27.349  82.270  82.281  1.00 50.00
ATOM   1862  C   ILE   238      26.415  82.073  83.475  1.00 50.00
ATOM   1863  O   ILE   238      26.646  81.231  84.341  1.00 50.00
ATOM   1864  CB  ILE   238      27.374  81.007  81.422  1.00 99.99
ATOM   1865  CG1 ILE   238      28.186  81.245  80.149  1.00 99.99
ATOM   1866  CG2 ILE   238      25.949  80.645  81.078  1.00 99.99
ATOM   1867  CD1 ILE   238      28.202  80.002  79.282  1.00 99.99
ATOM   1868  N   MET   239      25.341  82.850  83.442  1.00 50.00
ATOM   1869  CA  MET   239      24.253  82.747  84.420  1.00 50.00
ATOM   1870  C   MET   239      23.146  81.921  83.761  1.00 50.00
ATOM   1871  O   MET   239      22.504  82.381  82.817  1.00 50.00
ATOM   1872  CB  MET   239      23.730  84.149  84.732  1.00 99.99
ATOM   1873  CG  MET   239      22.642  84.126  85.807  1.00 99.99
ATOM   1874  SD  MET   239      23.247  83.540  87.413  1.00 99.99
ATOM   1875  CE  MET   239      22.029  83.998  88.521  1.00 99.99
ATOM   1876  N   PRO   240      23.069  80.652  84.154  1.00 50.00
ATOM   1877  CA  PRO   240      22.064  79.705  83.648  1.00 50.00
ATOM   1878  C   PRO   240      20.713  80.112  84.237  1.00 50.00
ATOM   1879  O   PRO   240      20.456  81.294  84.463  1.00 50.00
ATOM   1880  CB  PRO   240      22.524  78.362  84.211  1.00 50.00
ATOM   1881  CG  PRO   240      23.134  78.755  85.557  1.00 50.00
ATOM   1882  CD  PRO   240      23.856  80.068  85.252  1.00 50.00
ATOM   1883  N   ASP   241      19.862  79.118  84.474  1.00 50.00
ATOM   1884  CA  ASP   241      18.604  79.370  85.186  1.00 50.00
ATOM   1885  C   ASP   241      18.958  79.632  86.649  1.00 50.00
ATOM   1886  O   ASP   241      19.760  78.910  87.239  1.00 50.00
ATOM   1887  CB  ASP   241      17.678  78.157  85.075  1.00 50.00
ATOM   1888  CG  ASP   241      17.169  77.973  83.643  1.00 50.00
ATOM   1889  OD1 ASP   241      16.955  79.008  82.978  1.00 50.00
ATOM   1890  OD2 ASP   241      17.004  76.798  83.247  1.00 50.00
ATOM   1891  N   VAL   242      18.369  80.686  87.198  1.00 50.00
ATOM   1892  CA  VAL   242      18.636  81.074  88.598  1.00 50.00
ATOM   1893  C   VAL   242      17.328  81.043  89.386  1.00 50.00
ATOM   1894  O   VAL   242      16.345  81.683  89.010  1.00 50.00
ATOM   1895  CB  VAL   242      19.236  82.468  88.645  1.00 50.00
ATOM   1896  CG1 VAL   242      20.319  82.231  87.754  1.00 50.00
ATOM   1897  CG2 VAL   242      18.264  83.401  88.071  1.00 50.00
ATOM   1898  N   GLY   243      17.350  80.280  90.472  1.00 50.00
ATOM   1899  CA  GLY   243      16.169  80.091  91.328  1.00 50.00
ATOM   1900  C   GLY   243      15.928  81.327  92.198  1.00 50.00
ATOM   1901  O   GLY   243      15.903  81.236  93.423  1.00 50.00
ATOM   1902  N   GLY   244      15.666  82.449  91.531  1.00 50.00
ATOM   1903  CA  GLY   244      15.414  83.727  92.212  1.00 50.00
ATOM   1904  C   GLY   244      16.731  84.372  92.654  1.00 50.00
ATOM   1905  O   GLY   244      17.691  83.688  93.001  1.00 50.00
ATOM   1906  N   ALA   245      16.728  85.701  92.627  1.00 50.00
ATOM   1907  CA  ALA   245      17.901  86.504  93.008  1.00 50.00
ATOM   1908  C   ALA   245      17.505  87.477  94.118  1.00 50.00
ATOM   1909  O   ALA   245      18.076  87.470  95.205  1.00 50.00
ATOM   1910  CB  ALA   245      18.385  87.280  91.801  1.00 50.00
ATOM   1911  N   PHE   246      16.528  88.321  93.790  1.00 50.00
ATOM   1912  CA  PHE   246      15.967  89.302  94.730  1.00 50.00
ATOM   1913  C   PHE   246      17.049  90.226  95.289  1.00 50.00
ATOM   1914  O   PHE   246      16.954  90.753  96.333  1.00 50.00
ATOM   1915  CB  PHE   246      15.235  88.582  95.858  1.00 50.00
ATOM   1916  CG  PHE   246      14.213  87.600  95.336  1.00 50.00
ATOM   1917  CD1 PHE   246      13.005  88.071  94.837  1.00 50.00
ATOM   1918  CD2 PHE   246      14.477  86.236  95.350  1.00 50.00
ATOM   1919  CE1 PHE   246      12.063  87.176  94.343  1.00 50.00
ATOM   1920  CE2 PHE   246      13.536  85.342  94.855  1.00 50.00
ATOM   1921  CZ  PHE   246      12.329  85.812  94.350  1.00 50.00
ATOM   1922  N   GLY   247      18.084  90.468  94.497  1.00 50.00
ATOM   1923  CA  GLY   247      19.149  91.409  94.879  1.00 50.00
ATOM   1924  C   GLY   247      20.298  90.695  95.591  1.00 50.00
ATOM   1925  O   GLY   247      21.368  91.265  95.787  1.00 50.00
ATOM   1926  N   SER   248      20.046  89.473  96.009  1.00 50.00
ATOM   1927  CA  SER   248      21.026  88.672  96.779  1.00 50.00
ATOM   1928  C   SER   248      22.198  88.261  95.944  1.00 50.00
ATOM   1929  O   SER   248      23.288  88.046  96.465  1.00 50.00
ATOM   1930  CB  SER   248      20.465  87.283  97.307  1.00 50.00
ATOM   1931  OG  SER   248      21.285  86.710  98.178  1.00 50.00
ATOM   1932  N   LYS   249      21.976  88.144  94.638  1.00 50.00
ATOM   1933  CA  LYS   249      23.007  87.610  93.737  1.00 50.00
ATOM   1934  C   LYS   249      23.592  88.645  92.772  1.00 50.00
ATOM   1935  O   LYS   249      24.043  88.291  91.683  1.00 50.00
ATOM   1936  CB  LYS   249      22.420  86.439  92.947  1.00 50.00
ATOM   1937  CG  LYS   249      22.042  85.297  93.890  1.00 50.00
ATOM   1938  CD  LYS   249      21.254  84.212  93.178  1.00 50.00
ATOM   1939  CE  LYS   249      20.938  83.055  94.131  1.00 50.00
ATOM   1940  NZ  LYS   249      20.053  82.062  93.504  1.00 50.00
ATOM   1941  N   VAL   250      23.600  89.911  93.180  1.00 50.00
ATOM   1942  CA  VAL   250      24.217  90.964  92.356  1.00 50.00
ATOM   1943  C   VAL   250      25.745  90.952  92.484  1.00 50.00
ATOM   1944  O   VAL   250      26.456  90.929  91.481  1.00 50.00
ATOM   1945  CB  VAL   250      23.680  92.342  92.748  1.00 50.00
ATOM   1946  CG1 VAL   250      24.403  93.433  91.952  1.00 50.00
ATOM   1947  CG2 VAL   250      22.173  92.416  92.498  1.00 50.00
ATOM   1948  N   ASN   251      26.223  91.002  93.725  1.00 50.00
ATOM   1949  CA  ASN   251      27.667  91.095  93.990  1.00 50.00
ATOM   1950  C   ASN   251      28.380  89.753  93.813  1.00 50.00
ATOM   1951  O   ASN   251      27.766  88.722  93.570  1.00 50.00
ATOM   1952  CB  ASN   251      27.931  91.600  95.408  1.00 50.00
ATOM   1953  CG  ASN   251      29.442  91.711  95.653  1.00 50.00
ATOM   1954  OD1 ASN   251      30.155  92.381  94.904  1.00 50.00
ATOM   1955  ND2 ASN   251      29.898  91.035  96.694  1.00 50.00
ATOM   1956  N   PHE   252      29.688  89.816  94.038  1.00 50.00
ATOM   1957  CA  PHE   252      30.584  88.663  93.972  1.00 50.00
ATOM   1958  C   PHE   252      30.996  88.302  95.402  1.00 50.00
ATOM   1959  O   PHE   252      31.479  89.142  96.154  1.00 50.00
ATOM   1960  CB  PHE   252      31.808  89.067  93.148  1.00 99.99
ATOM   1961  CG  PHE   252      32.823  87.932  93.027  1.00 99.99
ATOM   1962  CD1 PHE   252      32.664  86.967  92.063  1.00 99.99
ATOM   1963  CD2 PHE   252      33.905  87.886  93.878  1.00 99.99
ATOM   1964  CE1 PHE   252      33.594  85.934  91.932  1.00 99.99
ATOM   1965  CE2 PHE   252      34.729  86.903  93.724  1.00 99.99
ATOM   1966  CZ  PHE   252      34.666  85.880  92.775  1.00 99.99
ATOM   1967  N   MET   253      30.771  87.040  95.754  1.00 50.00
ATOM   1968  CA  MET   253      31.071  86.542  97.102  1.00 50.00
ATOM   1969  C   MET   253      32.399  85.786  97.082  1.00 50.00
ATOM   1970  O   MET   253      32.810  85.254  96.049  1.00 50.00
ATOM   1971  CB  MET   253      29.964  85.605  97.553  1.00 99.99
ATOM   1972  CG  MET   253      28.626  86.347  97.685  1.00 99.99
ATOM   1973  SD  MET   253      28.620  87.597  99.020  1.00 99.99
ATOM   1974  CE  MET   253      28.822  86.652 100.493  1.00 99.99
ATOM   1975  N   PRO   254      33.046  85.751  98.242  1.00 50.00
ATOM   1976  CA  PRO   254      34.333  85.071  98.437  1.00 50.00
ATOM   1977  C   PRO   254      34.296  83.611  97.977  1.00 50.00
ATOM   1978  O   PRO   254      35.295  83.099  97.478  1.00 50.00
ATOM   1979  CB  PRO   254      34.634  85.219  99.931  1.00 50.00
ATOM   1980  CG  PRO   254      33.282  85.552 100.567  1.00 50.00
ATOM   1981  CD  PRO   254      32.549  86.348  99.491  1.00 50.00
ATOM   1982  N   GLU   255      33.135  82.969  98.082  1.00 50.00
ATOM   1983  CA  GLU   255      33.014  81.587  97.608  1.00 50.00
ATOM   1984  C   GLU   255      33.346  81.466  96.122  1.00 50.00
ATOM   1985  O   GLU   255      33.999  80.512  95.705  1.00 50.00
ATOM   1986  CB  GLU   255      31.785  81.072  97.882  1.00 99.99
ATOM   1987  CG  GLU   255      31.503  81.066  99.396  1.00 99.99
ATOM   1988  CD  GLU   255      30.783  82.252  99.912  1.00 99.99
ATOM   1989  OE1 GLU   255      30.762  83.229  99.138  1.00 99.99
ATOM   1990  OE2 GLU   255      30.428  82.242 101.102  1.00 99.99
ATOM   1991  N   GLU   256      32.902  82.448  95.339  1.00 50.00
ATOM   1992  CA  GLU   256      33.136  82.441  93.887  1.00 50.00
ATOM   1993  C   GLU   256      34.627  82.570  93.568  1.00 50.00
ATOM   1994  O   GLU   256      35.167  81.850  92.744  1.00 50.00
ATOM   1995  CB  GLU   256      32.382  83.593  93.226  1.00 50.00
ATOM   1996  CG  GLU   256      30.938  83.410  93.276  1.00 50.00
ATOM   1997  CD  GLU   256      30.523  82.221  92.342  1.00 50.00
ATOM   1998  OE1 GLU   256      31.306  81.760  91.667  1.00 50.00
ATOM   1999  OE2 GLU   256      29.424  81.443  92.504  1.00 50.00
ATOM   2000  N   VAL   257      35.286  83.500  94.249  1.00 50.00
ATOM   2001  CA  VAL   257      36.713  83.769  93.997  1.00 50.00
ATOM   2002  C   VAL   257      37.565  82.556  94.363  1.00 50.00
ATOM   2003  O   VAL   257      38.476  82.186  93.625  1.00 50.00
ATOM   2004  CB  VAL   257      37.187  84.961  94.812  1.00 50.00
ATOM   2005  CG1 VAL   257      38.666  85.221  94.600  1.00 50.00
ATOM   2006  CG2 VAL   257      36.878  85.893  94.383  1.00 50.00
ATOM   2007  N   SER   258      37.240  81.948  95.499  1.00 50.00
ATOM   2008  CA  SER   258      37.983  80.773  95.977  1.00 50.00
ATOM   2009  C   SER   258      37.840  79.608  94.996  1.00 50.00
ATOM   2010  O   SER   258      38.810  78.910  94.707  1.00 50.00
ATOM   2011  CB  SER   258      37.473  80.347  97.355  1.00 50.00
ATOM   2012  OG  SER   258      37.733  81.382  98.305  1.00 50.00
ATOM   2013  N   VAL   259      36.624  79.421  94.489  1.00 50.00
ATOM   2014  CA  VAL   259      36.354  78.335  93.535  1.00 50.00
ATOM   2015  C   VAL   259      37.147  78.570  92.245  1.00 50.00
ATOM   2016  O   VAL   259      37.685  77.634  91.658  1.00 50.00
ATOM   2017  CB  VAL   259      34.860  78.265  93.215  1.00 50.00
ATOM   2018  CG1 VAL   259      34.379  79.545  92.565  1.00 50.00
ATOM   2019  CG2 VAL   259      34.571  77.076  92.303  1.00 50.00
ATOM   2020  N   ILE   260      37.205  79.833  91.834  1.00 50.00
ATOM   2021  CA  ILE   260      37.948  80.211  90.625  1.00 50.00
ATOM   2022  C   ILE   260      39.440  79.942  90.829  1.00 50.00
ATOM   2023  O   ILE   260      40.090  79.330  89.983  1.00 50.00
ATOM   2024  CB  ILE   260      37.720  81.692  90.313  1.00 50.00
ATOM   2025  CG1 ILE   260      36.260  81.936  89.930  1.00 50.00
ATOM   2026  CG2 ILE   260      38.661  82.142  89.196  1.00 50.00
ATOM   2027  CD1 ILE   260      36.013  83.406  89.593  1.00 50.00
ATOM   2028  N   ALA   261      39.940  80.359  91.988  1.00 50.00
ATOM   2029  CA  ALA   261      41.361  80.189  92.321  1.00 50.00
ATOM   2030  C   ALA   261      41.706  78.701  92.405  1.00 50.00
ATOM   2031  O   ALA   261      42.698  78.249  91.836  1.00 50.00
ATOM   2032  CB  ALA   261      41.658  80.858  93.664  1.00 50.00
ATOM   2033  N   SER   262      40.841  77.954  93.086  1.00 50.00
ATOM   2034  CA  SER   262      41.047  76.512  93.277  1.00 50.00
ATOM   2035  C   SER   262      41.077  75.800  91.922  1.00 50.00
ATOM   2036  O   SER   262      41.849  74.863  91.723  1.00 50.00
ATOM   2037  CB  SER   262      39.918  75.937  94.133  1.00 50.00
ATOM   2038  OG  SER   262      40.130  74.538  94.327  1.00 50.00
ATOM   2039  N   SER   263      40.239  76.272  91.005  1.00 50.00
ATOM   2040  CA  SER   263      40.140  75.661  89.672  1.00 50.00
ATOM   2041  C   SER   263      41.410  75.940  88.864  1.00 50.00
ATOM   2042  O   SER   263      41.904  75.071  88.149  1.00 50.00
ATOM   2043  CB  SER   263      38.919  76.207  88.930  1.00 50.00
ATOM   2044  OG  SER   263      38.794  75.541  87.670  1.00 50.00
ATOM   2045  N   ILE   264      41.930  77.156  89.010  1.00 50.00
ATOM   2046  CA  ILE   264      43.158  77.554  88.307  1.00 50.00
ATOM   2047  C   ILE   264      44.343  76.718  88.803  1.00 50.00
ATOM   2048  O   ILE   264      45.196  76.309  88.019  1.00 50.00
ATOM   2049  CB  ILE   264      43.437  79.041  88.537  1.00 50.00
ATOM   2050  CG1 ILE   264      42.354  79.898  87.877  1.00 50.00
ATOM   2051  CG2 ILE   264      44.829  79.413  88.011  1.00 50.00
ATOM   2052  CD1 ILE   264      42.624  81.391  88.084  1.00 50.00
ATOM   2053  N   LYS   265      44.356  76.473  90.110  1.00 50.00
ATOM   2054  CA  LYS   265      45.441  75.719  90.754  1.00 50.00
ATOM   2055  C   LYS   265      45.392  74.231  90.386  1.00 50.00
ATOM   2056  O   LYS   265      46.412  73.636  90.047  1.00 50.00
ATOM   2057  CB  LYS   265      45.330  75.868  92.274  1.00 50.00
ATOM   2058  CG  LYS   265      46.478  75.156  92.990  1.00 50.00
ATOM   2059  CD  LYS   265      47.825  75.802  92.669  1.00 50.00
ATOM   2060  CE  LYS   265      48.969  75.098  93.401  1.00 50.00
ATOM   2061  NZ  LYS   265      49.114  73.705  92.952  1.00 50.00
ATOM   2062  N   LEU   266      44.196  73.653  90.481  1.00 50.00
ATOM   2063  CA  LEU   266      43.999  72.212  90.255  1.00 50.00
ATOM   2064  C   LEU   266      43.859  71.850  88.776  1.00 50.00
ATOM   2065  O   LEU   266      43.984  70.686  88.403  1.00 50.00
ATOM   2066  CB  LEU   266      42.778  71.716  91.033  1.00 50.00
ATOM   2067  CG  LEU   266      43.021  71.789  92.542  1.00 50.00
ATOM   2068  CD1 LEU   266      41.777  71.329  93.300  1.00 50.00
ATOM   2069  CD2 LEU   266      44.231  70.933  92.927  1.00 50.00
ATOM   2070  N   GLY   267      43.531  72.848  87.961  1.00 50.00
ATOM   2071  CA  GLY   267      43.387  72.644  86.511  1.00 50.00
ATOM   2072  C   GLY   267      42.173  71.766  86.193  1.00 50.00
ATOM   2073  O   GLY   267      42.203  70.967  85.259  1.00 50.00
ATOM   2074  N   ARG   268      41.113  71.946  86.976  1.00 50.00
ATOM   2075  CA  ARG   268      39.838  71.262  86.720  1.00 50.00
ATOM   2076  C   ARG   268      38.677  71.908  87.475  1.00 50.00
ATOM   2077  O   ARG   268      38.865  72.739  88.359  1.00 50.00
ATOM   2078  CB  ARG   268      39.917  69.749  86.958  1.00 50.00
ATOM   2079  CG  ARG   268      40.506  69.299  88.313  1.00 50.00
ATOM   2080  CD  ARG   268      40.168  67.811  88.477  1.00 50.00
ATOM   2081  NE  ARG   268      40.982  67.132  89.492  1.00 50.00
ATOM   2082  CZ  ARG   268      40.759  65.862  89.856  1.00 50.00
ATOM   2083  NH1 ARG   268      39.703  65.211  89.353  1.00 50.00
ATOM   2084  NH2 ARG   268      41.642  65.198  90.613  1.00 50.00
ATOM   2085  N   ALA   269      37.469  71.543  87.031  1.00 50.00
ATOM   2086  CA  ALA   269      36.228  72.156  87.521  1.00 50.00
ATOM   2087  C   ALA   269      36.076  72.019  89.037  1.00 50.00
ATOM   2088  O   ALA   269      36.225  71.021  89.658  1.00 50.00
ATOM   2089  CB  ALA   269      35.032  71.506  86.831  1.00 50.00
ATOM   2090  N   VAL   270      35.655  73.109  89.649  1.00 50.00
ATOM   2091  CA  VAL   270      35.376  73.156  91.092  1.00 50.00
ATOM   2092  C   VAL   270      33.977  73.739  91.297  1.00 50.00
ATOM   2093  O   VAL   270      33.680  74.839  90.832  1.00 50.00
ATOM   2094  CB  VAL   270      36.417  74.039  91.785  1.00 50.00
ATOM   2095  CG1 VAL   270      36.103  74.162  93.278  1.00 50.00
ATOM   2096  CG2 VAL   270      37.820  73.465  91.579  1.00 50.00
ATOM   2097  N   ARG   271      33.155  73.005  92.036  1.00 50.00
ATOM   2098  CA  ARG   271      31.770  73.424  92.294  1.00 50.00
ATOM   2099  C   ARG   271      31.618  73.863  93.752  1.00 50.00
ATOM   2100  O   ARG   271      32.097  73.198  94.670  1.00 50.00
ATOM   2101  CB  ARG   271      30.829  72.259  92.018  1.00 50.00
ATOM   2102  CG  ARG   271      29.369  72.623  92.288  1.00 50.00
ATOM   2103  CD  ARG   271      28.440  71.433  92.051  1.00 50.00
ATOM   2104  NE  ARG   271      28.467  71.036  90.640  1.00 50.00
ATOM   2105  CZ  ARG   271      27.833  69.972  90.159  1.00 50.00
ATOM   2106  NH1 ARG   271      27.104  69.190  90.947  1.00 50.00
ATOM   2107  NH2 ARG   271      28.276  69.484  89.117  1.00 50.00
ATOM   2108  N   TRP   272      30.964  75.008  93.919  1.00 50.00
ATOM   2109  CA  TRP   272      30.663  75.566  95.246  1.00 50.00
ATOM   2110  C   TRP   272      29.184  75.949  95.306  1.00 50.00
ATOM   2111  O   TRP   272      28.701  76.724  94.483  1.00 50.00
ATOM   2112  CB  TRP   272      31.524  76.806  95.507  1.00 50.00
ATOM   2113  CG  TRP   272      31.182  77.431  96.863  1.00 50.00
ATOM   2114  CD1 TRP   272      31.249  76.821  98.045  1.00 50.00
ATOM   2115  CD2 TRP   272      30.623  78.677  97.073  1.00 50.00
ATOM   2116  NE1 TRP   272      30.753  77.621  98.989  1.00 50.00
ATOM   2117  CE2 TRP   272      30.345  78.742  98.429  1.00 50.00
ATOM   2118  CE3 TRP   272      30.293  79.731  96.217  1.00 50.00
ATOM   2119  CZ2 TRP   272      29.551  79.769  98.917  1.00 50.00
ATOM   2120  CZ3 TRP   272      29.637  80.878  96.715  1.00 50.00
ATOM   2121  CH2 TRP   272      29.319  80.921  98.079  1.00 50.00
ATOM   2122  N   THR   273      28.485  75.350  96.263  1.00 50.00
ATOM   2123  CA  THR   273      27.052  75.619  96.473  1.00 50.00
ATOM   2124  C   THR   273      26.764  75.695  97.975  1.00 50.00
ATOM   2125  O   THR   273      26.819  74.688  98.681  1.00 50.00
ATOM   2126  CB  THR   273      26.214  74.514  95.830  1.00 50.00
ATOM   2127  OG1 THR   273      26.507  73.276  96.466  1.00 50.00
ATOM   2128  CG2 THR   273      26.490  74.433  94.326  1.00 50.00
ATOM   2129  N   ALA   274      26.543  76.919  98.443  1.00 50.00
ATOM   2130  CA  ALA   274      26.300  77.193  99.868  1.00 50.00
ATOM   2131  C   ALA   274      24.960  76.617 100.337  1.00 50.00
ATOM   2132  O   ALA   274      24.058  76.366  99.539  1.00 50.00
ATOM   2133  CB  ALA   274      26.314  78.698 100.108  1.00 50.00
ATOM   2134  N   THR   275      24.874  76.424 101.649  1.00 50.00
ATOM   2135  CA  THR   275      23.643  75.953 102.306  1.00 50.00
ATOM   2136  C   THR   275      22.863  77.169 102.810  1.00 50.00
ATOM   2137  O   THR   275      23.397  78.277 102.870  1.00 50.00
ATOM   2138  CB  THR   275      23.998  75.042 103.484  1.00 50.00
ATOM   2139  OG1 THR   275      24.742  75.786 104.453  1.00 50.00
ATOM   2140  CG2 THR   275      24.793  73.823 103.008  1.00 50.00
ATOM   2141  N   ARG   276      21.602  76.935 103.160  1.00 50.00
ATOM   2142  CA  ARG   276      20.715  77.999 103.640  1.00 50.00
ATOM   2143  C   ARG   276      21.302  78.863 104.714  1.00 50.00
ATOM   2144  O   ARG   276      21.203  80.087 104.688  1.00 50.00
ATOM   2145  CB  ARG   276      19.370  77.403 104.065  1.00 50.00
ATOM   2146  CG  ARG   276      18.451  78.450 104.686  1.00 50.00
ATOM   2147  CD  ARG   276      18.063  79.478 103.875  1.00 50.00
ATOM   2148  NE  ARG   276      17.616  79.110 102.466  1.00 50.00
ATOM   2149  CZ  ARG   276      17.570  79.759 101.234  1.00 50.00
ATOM   2150  NH1 ARG   276      17.899  81.086 100.868  1.00 50.00
ATOM   2151  NH2 ARG   276      17.275  79.193 100.160  1.00 50.00
ATOM   2152  N   SER   277      21.924  78.194 105.678  1.00 50.00
ATOM   2153  CA  SER   277      22.512  78.897 106.829  1.00 50.00
ATOM   2154  C   SER   277      23.613  79.869 106.390  1.00 50.00
ATOM   2155  O   SER   277      23.769  80.937 106.977  1.00 50.00
ATOM   2156  CB  SER   277      23.074  77.886 107.829  1.00 50.00
ATOM   2157  OG  SER   277      23.578  78.580 108.973  1.00 50.00
ATOM   2158  N   GLU   278      24.374  79.482 105.367  1.00 50.00
ATOM   2159  CA  GLU   278      25.467  80.330 104.864  1.00 50.00
ATOM   2160  C   GLU   278      24.919  81.515 104.061  1.00 50.00
ATOM   2161  O   GLU   278      24.074  81.351 103.181  1.00 50.00
ATOM   2162  CB  GLU   278      26.424  79.515 103.992  1.00 50.00
ATOM   2163  CG  GLU   278      27.070  78.365 104.772  1.00 50.00
ATOM   2164  CD  GLU   278      28.082  77.613 103.905  1.00 50.00
ATOM   2165  OE1 GLU   278      27.979  77.745 102.666  1.00 50.00
ATOM   2166  OE2 GLU   278      28.959  76.948 104.498  1.00 50.00
ATOM   2167  N   GLU   279      25.434  82.696 104.397  1.00 50.00
ATOM   2168  CA  GLU   279      25.103  83.968 103.726  1.00 50.00
ATOM   2169  C   GLU   279      24.514  83.770 102.326  1.00 50.00
ATOM   2170  O   GLU   279      23.395  84.199 102.059  1.00 50.00
ATOM   2171  CB  GLU   279      26.357  84.839 103.637  1.00 50.00
ATOM   2172  CG  GLU   279      26.935  85.131 105.024  1.00 50.00
ATOM   2173  CD  GLU   279      28.162  86.040 104.935  1.00 50.00
ATOM   2174  OE1 GLU   279      28.779  86.058 103.847  1.00 50.00
ATOM   2175  OE2 GLU   279      28.440  86.714 105.945  1.00 50.00
ATOM   2176  N   MET   280      25.400  83.375 101.413  1.00 50.00
ATOM   2177  CA  MET   280      25.082  83.084 100.005  1.00 50.00
ATOM   2178  C   MET   280      23.581  82.967  99.699  1.00 50.00
ATOM   2179  O   MET   280      23.125  83.369  98.636  1.00 50.00
ATOM   2180  CB  MET   280      25.754  81.768  99.614  1.00 99.99
ATOM   2181  CG  MET   280      27.267  81.812  99.767  1.00 99.99
ATOM   2182  SD  MET   280      27.933  83.116  98.580  1.00 99.99
ATOM   2183  CE  MET   280      28.354  84.235  99.595  1.00 99.99
ATOM   2184  N   LEU   281      22.841  82.349 100.618  1.00 50.00
ATOM   2185  CA  LEU   281      21.448  81.953 100.390  1.00 50.00
ATOM   2186  C   LEU   281      20.390  82.986 100.801  1.00 50.00
ATOM   2187  O   LEU   281      19.282  82.964 100.291  1.00 50.00
ATOM   2188  CB  LEU   281      21.254  80.609 101.096  1.00 99.99
ATOM   2189  CG  LEU   281      19.965  80.064 101.061  1.00 99.99
ATOM   2190  CD1 LEU   281      19.834  78.576 101.277  1.00 99.99
ATOM   2191  CD2 LEU   281      19.564  80.961 102.420  1.00 99.99
ATOM   2192  N   ALA   282      20.726  83.852 101.752  1.00 50.00
ATOM   2193  CA  ALA   282      19.779  84.839 102.294  1.00 50.00
ATOM   2194  C   ALA   282      19.545  85.985 101.330  1.00 50.00
ATOM   2195  O   ALA   282      20.435  86.564 100.747  1.00 50.00
ATOM   2196  CB  ALA   282      20.331  85.390 103.605  1.00 50.00
ATOM   2197  N   SER   283      18.479  86.464 101.363  1.00 50.00
ATOM   2198  CA  SER   283      17.879  87.089 100.771  1.00 50.00
ATOM   2199  C   SER   283      18.129  87.984 101.461  1.00 50.00
ATOM   2200  O   SER   283      18.241  87.890 102.725  1.00 50.00
ATOM   2201  CB  SER   283      16.589  87.056  99.347  1.00 99.99
ATOM   2202  OG  SER   283      15.441  88.292  99.183  1.00 99.99
ATOM   2203  N   GLU   284      18.379  90.556 100.786  1.00 50.00
ATOM   2204  CA  GLU   284      18.944  91.666 101.289  1.00 50.00
ATOM   2205  C   GLU   284      17.895  92.294 101.422  1.00 50.00
ATOM   2206  O   GLU   284      17.123  92.562 100.565  1.00 50.00
ATOM   2207  CB  GLU   284      20.349  91.659 100.819  1.00 99.99
ATOM   2208  CG  GLU   284      21.454  90.672 100.898  1.00 99.99
ATOM   2209  CD  GLU   284      21.433  89.540  99.904  1.00 99.99
ATOM   2210  OE1 GLU   284      20.916  89.496  99.029  1.00 99.99
ATOM   2211  OE2 GLU   284      22.320  88.714  99.909  1.00 99.99
ATOM   2212  N   ALA   285      17.869  93.002 102.494  1.00 50.00
ATOM   2213  CA  ALA   285      16.987  94.172 102.644  1.00 50.00
ATOM   2214  C   ALA   285      17.792  95.394 103.113  1.00 50.00
ATOM   2215  O   ALA   285      18.375  95.376 104.196  1.00 50.00
ATOM   2216  CB  ALA   285      15.898  93.853 103.669  1.00 50.00
ATOM   2217  N   ARG   286      17.649  96.496 102.377  1.00 50.00
ATOM   2218  CA  ARG   286      18.437  97.711 102.603  1.00 50.00
ATOM   2219  C   ARG   286      17.641  98.638 103.285  1.00 50.00
ATOM   2220  O   ARG   286      16.457  98.914 102.768  1.00 50.00
ATOM   2221  CB  ARG   286      18.815  98.284 101.176  1.00 99.99
ATOM   2222  CG  ARG   286      19.911  99.388 101.303  1.00 99.99
ATOM   2223  CD  ARG   286      20.408  99.737  99.936  1.00 99.99
ATOM   2224  NE  ARG   286      21.347 100.879  99.997  1.00 99.99
ATOM   2225  CZ  ARG   286      22.659 100.777 100.162  1.00 99.99
ATOM   2226  NH1 ARG   286      23.217  99.569 100.262  1.00 99.99
ATOM   2227  NH2 ARG   286      23.421 101.874 100.223  1.00 99.99
ATOM   2228  N   HIS   287      18.235  99.337 104.404  1.00 50.00
ATOM   2229  CA  HIS   287      17.569 100.472 105.178  1.00 50.00
ATOM   2230  C   HIS   287      18.403 101.724 105.408  1.00 50.00
ATOM   2231  O   HIS   287      19.615 101.667 105.254  1.00 50.00
ATOM   2232  CB  HIS   287      16.854  99.978 106.312  1.00 50.00
ATOM   2233  CG  HIS   287      16.165 101.125 107.023  1.00 50.00
ATOM   2234  ND1 HIS   287      15.153 101.878 106.539  1.00 50.00
ATOM   2235  CD2 HIS   287      16.412 101.542 108.291  1.00 50.00
ATOM   2236  CE1 HIS   287      14.788 102.763 107.472  1.00 50.00
ATOM   2237  NE2 HIS   287      15.531 102.519 108.554  1.00 50.00
ATOM   2238  N   ASN   288      17.753 102.762 105.948  1.00 50.00
ATOM   2239  CA  ASN   288      18.380 104.008 106.403  1.00 50.00
ATOM   2240  C   ASN   288      18.255 104.199 107.915  1.00 50.00
ATOM   2241  O   ASN   288      19.292 104.213 108.552  1.00 50.00
ATOM   2242  CB  ASN   288      17.676 105.034 105.705  1.00 99.99
ATOM   2243  CG  ASN   288      17.874 105.211 104.203  1.00 99.99
ATOM   2244  OD1 ASN   288      18.818 104.653 103.661  1.00 99.99
ATOM   2245  ND2 ASN   288      16.921 105.876 103.553  1.00 99.99
ATOM   2246  N   THR   289      17.067 104.610 108.374  1.00 50.00
ATOM   2247  CA  THR   289      16.732 104.585 109.816  1.00 50.00
ATOM   2248  C   THR   289      15.645 105.422 110.490  1.00 50.00
ATOM   2249  O   THR   289      15.258 104.947 111.208  1.00 50.00
ATOM   2250  CB  THR   289      17.958 104.475 110.732  1.00 50.00
ATOM   2251  OG1 THR   289      18.820 105.609 110.594  1.00 50.00
ATOM   2252  CG2 THR   289      18.693 103.131 110.525  1.00 50.00
ATOM   2253  N   PHE   290      15.229 106.667 110.293  1.00 50.00
ATOM   2254  CA  PHE   290      15.508 107.796 109.465  1.00 50.00
ATOM   2255  C   PHE   290      15.723 109.076 110.165  1.00 50.00
ATOM   2256  O   PHE   290      15.889 110.118 109.544  1.00 50.00
ATOM   2257  CB  PHE   290      14.531 107.949 108.379  1.00 50.00
ATOM   2258  CG  PHE   290      14.486 109.351 107.714  1.00 50.00
ATOM   2259  CD1 PHE   290      13.780 110.428 108.272  1.00 50.00
ATOM   2260  CD2 PHE   290      15.083 109.519 106.483  1.00 50.00
ATOM   2261  CE1 PHE   290      13.670 111.629 107.599  1.00 50.00
ATOM   2262  CE2 PHE   290      14.996 110.733 105.813  1.00 50.00
ATOM   2263  CZ  PHE   290      14.285 111.785 106.367  1.00 50.00
ATOM   2264  N   LYS   291      15.659 109.027 111.493  1.00 50.00
ATOM   2265  CA  LYS   291      15.212 110.215 112.242  1.00 50.00
ATOM   2266  C   LYS   291      14.607 111.213 111.247  1.00 50.00
ATOM   2267  O   LYS   291      15.332 111.948 110.572  1.00 50.00
ATOM   2268  CB  LYS   291      16.338 110.908 113.016  1.00 50.00
ATOM   2269  CG  LYS   291      16.819 110.082 114.212  1.00 50.00
ATOM   2270  CD  LYS   291      17.833 110.866 115.053  1.00 50.00
ATOM   2271  CE  LYS   291      17.190 112.051 115.782  1.00 50.00
ATOM   2272  NZ  LYS   291      16.253 111.600 116.823  1.00 50.00
ATOM   2273  N   GLY   292      13.285 111.188 111.143  1.00 50.00
ATOM   2274  CA  GLY   292      12.564 112.015 110.162  1.00 50.00
ATOM   2275  C   GLY   292      11.796 113.134 110.779  1.00 50.00
ATOM   2276  O   GLY   292      11.242 112.991 111.867  1.00 50.00
ATOM   2277  N   GLU   293      11.777 114.253 110.066  1.00 50.00
ATOM   2278  CA  GLU   293      11.078 115.468 110.510  1.00 50.00
ATOM   2279  C   GLU   293      10.266 116.030 109.343  1.00 50.00
ATOM   2280  O   GLU   293      10.712 116.006 108.196  1.00 50.00
ATOM   2281  CB  GLU   293      12.107 116.516 110.934  1.00 50.00
ATOM   2282  CG  GLU   293      13.000 116.004 112.065  1.00 50.00
ATOM   2283  CD  GLU   293      14.098 117.019 112.379  1.00 50.00
ATOM   2284  OE1 GLU   293      13.831 117.904 113.220  1.00 50.00
ATOM   2285  OE2 GLU   293      15.175 116.897 111.756  1.00 50.00
ATOM   2286  N   VAL   294       9.096 116.561 109.667  1.00 50.00
ATOM   2287  CA  VAL   294       8.243 117.213 108.664  1.00 50.00
ATOM   2288  C   VAL   294       7.755 118.555 109.215  1.00 50.00
ATOM   2289  O   VAL   294       7.309 118.643 110.359  1.00 50.00
ATOM   2290  CB  VAL   294       7.053 116.318 108.327  1.00 50.00
ATOM   2291  CG1 VAL   294       6.244 116.124 109.396  1.00 50.00
ATOM   2292  CG2 VAL   294       6.199 116.937 107.225  1.00 50.00
ATOM   2293  N   ALA   295       7.818 119.568 108.363  1.00 50.00
ATOM   2294  CA  ALA   295       7.318 120.905 108.714  1.00 50.00
ATOM   2295  C   ALA   295       6.072 121.161 107.868  1.00 50.00
ATOM   2296  O   ALA   295       6.032 120.798 106.693  1.00 50.00
ATOM   2297  CB  ALA   295       8.385 121.951 108.386  1.00 50.00
ATOM   2298  N   VAL   296       5.068 121.773 108.480  1.00 50.00
ATOM   2299  CA  VAL   296       3.805 122.026 107.771  1.00 50.00
ATOM   2300  C   VAL   296       3.025 123.191 108.383  1.00 50.00
ATOM   2301  O   VAL   296       3.424 123.785 109.383  1.00 50.00
ATOM   2302  CB  VAL   296       2.937 120.765 107.813  1.00 50.00
ATOM   2303  CG1 VAL   296       2.609 120.391 109.260  1.00 50.00
ATOM   2304  CG2 VAL   296       1.651 120.959 107.026  1.00 50.00
ATOM   2305  N   LYS   297       1.906 123.481 107.730  1.00 50.00
ATOM   2306  CA  LYS   297       0.946 124.496 108.157  1.00 50.00
ATOM   2307  C   LYS   297      -0.254 123.753 108.747  1.00 50.00
ATOM   2308  O   LYS   297      -0.428 122.558 108.510  1.00 50.00
ATOM   2309  CB  LYS   297       0.505 125.306 106.936  1.00 50.00
ATOM   2310  CG  LYS   297      -0.392 126.483 107.325  1.00 50.00
ATOM   2311  CD  LYS   297       0.379 127.515 108.152  1.00 50.00
ATOM   2312  CE  LYS   297      -0.512 128.703 108.520  1.00 50.00
ATOM   2313  NZ  LYS   297      -1.638 128.277 109.364  1.00 50.00
ATOM   2314  N   ASN   298      -1.054 124.468 109.533  1.00 50.00
ATOM   2315  CA  ASN   298      -2.179 123.853 110.253  1.00 50.00
ATOM   2316  C   ASN   298      -3.124 123.054 109.348  1.00 50.00
ATOM   2317  O   ASN   298      -3.727 122.084 109.800  1.00 50.00
ATOM   2318  CB  ASN   298      -2.976 124.917 111.010  1.00 50.00
ATOM   2319  CG  ASN   298      -2.171 125.481 112.182  1.00 50.00
ATOM   2320  OD1 ASN   298      -1.846 126.665 112.220  1.00 50.00
ATOM   2321  ND2 ASN   298      -1.891 124.602 113.138  1.00 50.00
ATOM   2322  N   ASP   299      -3.286 123.489 108.101  1.00 50.00
ATOM   2323  CA  ASP   299      -4.216 122.803 107.189  1.00 50.00
ATOM   2324  C   ASP   299      -3.620 121.520 106.596  1.00 50.00
ATOM   2325  O   ASP   299      -4.296 120.807 105.859  1.00 50.00
ATOM   2326  CB  ASP   299      -4.709 123.743 106.085  1.00 50.00
ATOM   2327  CG  ASP   299      -3.601 124.139 105.107  1.00 50.00
ATOM   2328  OD1 ASP   299      -2.431 123.811 105.406  1.00 50.00
ATOM   2329  OD2 ASP   299      -3.948 124.782 104.096  1.00 50.00
ATOM   2330  N   GLY   300      -2.348 121.259 106.894  1.00 50.00
ATOM   2331  CA  GLY   300      -1.728 119.987 106.493  1.00 50.00
ATOM   2332  C   GLY   300      -0.706 120.089 105.355  1.00 50.00
ATOM   2333  O   GLY   300      -0.110 119.079 104.982  1.00 50.00
ATOM   2334  N   THR   301      -0.536 121.273 104.772  1.00 50.00
ATOM   2335  CA  THR   301       0.390 121.411 103.632  1.00 50.00
ATOM   2336  C   THR   301       1.843 121.324 104.104  1.00 50.00
ATOM   2337  O   THR   301       2.293 122.129 104.918  1.00 50.00
ATOM   2338  CB  THR   301       0.159 122.725 102.883  1.00 50.00
ATOM   2339  OG1 THR   301       0.410 123.833 103.750  1.00 50.00
ATOM   2340  CG2 THR   301      -1.262 122.782 102.317  1.00 50.00
ATOM   2341  N   VAL   302       2.552 120.332 103.581  1.00 50.00
ATOM   2342  CA  VAL   302       3.959 120.091 103.944  1.00 50.00
ATOM   2343  C   VAL   302       4.848 121.224 103.420  1.00 50.00
ATOM   2344  O   VAL   302       4.880 121.500 102.221  1.00 50.00
ATOM   2345  CB  VAL   302       4.417 118.752 103.359  1.00 50.00
ATOM   2346  CG1 VAL   302       3.582 117.608 103.938  1.00 50.00
ATOM   2347  CG2 VAL   302       4.319 118.769 101.831  1.00 50.00
ATOM   2348  N   LEU   303       5.627 121.797 104.329  1.00 50.00
ATOM   2349  CA  LEU   303       6.527 122.912 104.000  1.00 50.00
ATOM   2350  C   LEU   303       7.963 122.428 103.789  1.00 50.00
ATOM   2351  O   LEU   303       8.672 122.941 102.925  1.00 50.00
ATOM   2352  CB  LEU   303       6.524 123.944 105.131  1.00 50.00
ATOM   2353  CG  LEU   303       5.151 124.591 105.323  1.00 50.00
ATOM   2354  CD1 LEU   303       5.196 125.575 106.494  1.00 50.00
ATOM   2355  CD2 LEU   303       4.714 125.305 104.042  1.00 50.00
ATOM   2356  N   GLY   304       8.376 121.440 104.580  1.00 50.00
ATOM   2357  CA  GLY   304       9.759 120.943 104.503  1.00 50.00
ATOM   2358  C   GLY   304       9.891 119.521 105.047  1.00 50.00
ATOM   2359  O   GLY   304       8.998 119.008 105.722  1.00 50.00
ATOM   2360  N   ILE   305      10.993 118.888 104.655  1.00 50.00
ATOM   2361  CA  ILE   305      11.332 117.526 105.097  1.00 50.00
ATOM   2362  C   ILE   305      12.826 117.473 105.425  1.00 50.00
ATOM   2363  O   ILE   305      13.660 117.890 104.624  1.00 50.00
ATOM   2364  CB  ILE   305      11.017 116.534 103.975  1.00 99.99
ATOM   2365  CG1 ILE   305       9.553 116.643 103.571  1.00 99.99
ATOM   2366  CG2 ILE   305      11.353 115.106 104.414  1.00 99.99
ATOM   2367  CD1 ILE   305       8.619 116.343 104.743  1.00 99.99
ATOM   2368  N   ARG   306      13.134 116.951 106.607  1.00 50.00
ATOM   2369  CA  ARG   306      14.527 116.834 107.065  1.00 50.00
ATOM   2370  C   ARG   306      14.731 115.439 107.663  1.00 50.00
ATOM   2371  O   ARG   306      13.957 115.003 108.514  1.00 50.00
ATOM   2372  CB  ARG   306      14.780 117.935 108.099  1.00 50.00
ATOM   2373  CG  ARG   306      16.245 118.020 108.532  1.00 50.00
ATOM   2374  CD  ARG   306      16.505 119.323 109.292  1.00 50.00
ATOM   2375  NE  ARG   306      15.664 119.395 110.498  1.00 50.00
ATOM   2376  CZ  ARG   306      15.509 120.495 111.247  1.00 50.00
ATOM   2377  NH1 ARG   306      16.124 121.636 110.908  1.00 50.00
ATOM   2378  NH2 ARG   306      14.736 120.459 112.338  1.00 50.00
ATOM   2379  N   GLY   307      15.730 114.730 107.145  1.00 50.00
ATOM   2380  CA  GLY   307      16.014 113.364 107.593  1.00 50.00
ATOM   2381  C   GLY   307      17.487 113.141 107.876  1.00 50.00
ATOM   2382  O   GLY   307      18.353 113.660 107.171  1.00 50.00
ATOM   2383  N   ASP   308      17.743 112.352 108.911  1.00 50.00
ATOM   2384  CA  ASP   308      19.110 111.979 109.301  1.00 50.00
ATOM   2385  C   ASP   308      19.123 110.471 109.571  1.00 50.00
ATOM   2386  O   ASP   308      18.290 109.962 110.317  1.00 50.00
ATOM   2387  CB  ASP   308      19.492 112.752 110.566  1.00 50.00
ATOM   2388  CG  ASP   308      20.972 112.576 110.912  1.00 50.00
ATOM   2389  OD1 ASP   308      21.511 111.495 110.592  1.00 50.00
ATOM   2390  OD2 ASP   308      21.536 113.536 111.479  1.00 50.00
ATOM   2391  N   LEU   309      20.069 109.777 108.948  1.00 50.00
ATOM   2392  CA  LEU   309      20.146 108.313 109.045  1.00 50.00
ATOM   2393  C   LEU   309      21.530 107.834 109.478  1.00 50.00
ATOM   2394  O   LEU   309      22.552 108.431 109.143  1.00 50.00
ATOM   2395  CB  LEU   309      19.810 107.682 107.692  1.00 99.99
ATOM   2396  CG  LEU   309      18.354 107.911 107.310  1.00 99.99
ATOM   2397  CD1 LEU   309      18.118 107.556 105.919  1.00 99.99
ATOM   2398  CD2 LEU   309      17.583 107.185 108.235  1.00 99.99
ATOM   2399  N   LEU   310      21.511 106.715 110.191  1.00 50.00
ATOM   2400  CA  LEU   310      22.729 105.998 110.588  1.00 50.00
ATOM   2401  C   LEU   310      22.609 104.590 109.998  1.00 50.00
ATOM   2402  O   LEU   310      21.659 103.867 110.293  1.00 50.00
ATOM   2403  CB  LEU   310      22.808 105.981 112.118  1.00 50.00
ATOM   2404  CG  LEU   310      24.111 105.370 112.638  1.00 50.00
ATOM   2405  CD1 LEU   310      24.419 105.918 114.032  1.00 50.00
ATOM   2406  CD2 LEU   310      23.986 103.891 112.704  1.00 50.00
ATOM   2407  N   VAL   311      23.503 104.283 109.067  1.00 50.00
ATOM   2408  CA  VAL   311      23.428 103.022 108.315  1.00 50.00
ATOM   2409  C   VAL   311      24.518 102.055 108.781  1.00 50.00
ATOM   2410  O   VAL   311      25.685 102.418 108.906  1.00 50.00
ATOM   2411  CB  VAL   311      23.597 103.302 106.820  1.00 50.00
ATOM   2412  CG1 VAL   311      24.937 103.945 106.543  1.00 50.00
ATOM   2413  CG2 VAL   311      23.443 102.012 106.012  1.00 50.00
ATOM   2414  N   ASP   312      24.102 100.802 108.931  1.00 50.00
ATOM   2415  CA  ASP   312      24.991  99.718 109.377  1.00 50.00
ATOM   2416  C   ASP   312      25.296  98.833 108.169  1.00 50.00
ATOM   2417  O   ASP   312      24.423  98.120 107.677  1.00 50.00
ATOM   2418  CB  ASP   312      24.264  98.893 110.449  1.00 50.00
ATOM   2419  CG  ASP   312      25.185  97.903 111.142  1.00 50.00
ATOM   2420  OD1 ASP   312      26.119  97.436 110.457  1.00 50.00
ATOM   2421  OD2 ASP   312      24.937  97.625 112.335  1.00 50.00
ATOM   2422  N   LEU   313      26.531  98.939 107.687  1.00 50.00
ATOM   2423  CA  LEU   313      26.960  98.239 106.463  1.00 50.00
ATOM   2424  C   LEU   313      27.798  96.997 106.765  1.00 50.00
ATOM   2425  O   LEU   313      28.315  96.358 105.851  1.00 50.00
ATOM   2426  CB  LEU   313      27.807  99.178 105.597  1.00 99.99
ATOM   2427  CG  LEU   313      27.013 100.344 105.028  1.00 99.99
ATOM   2428  CD1 LEU   313      27.910 101.275 104.236  1.00 99.99
ATOM   2429  CD2 LEU   313      25.975  99.816 104.398  1.00 99.99
ATOM   2430  N   GLY   314      27.887  96.647 108.045  1.00 50.00
ATOM   2431  CA  GLY   314      28.660  95.472 108.474  1.00 50.00
ATOM   2432  C   GLY   314      30.160  95.773 108.443  1.00 50.00
ATOM   2433  O   GLY   314      30.569  96.933 108.425  1.00 50.00
ATOM   2434  N   ALA   315      30.954  94.706 108.404  1.00 50.00
ATOM   2435  CA  ALA   315      32.419  94.807 108.506  1.00 50.00
ATOM   2436  C   ALA   315      33.041  95.499 107.290  1.00 50.00
ATOM   2437  O   ALA   315      33.945  96.320 107.433  1.00 50.00
ATOM   2438  CB  ALA   315      33.020  93.412 108.667  1.00 50.00
ATOM   2439  N   TYR   316      32.571  95.126 106.102  1.00 50.00
ATOM   2440  CA  TYR   316      33.071  95.725 104.855  1.00 50.00
ATOM   2441  C   TYR   316      31.895  96.290 104.061  1.00 50.00
ATOM   2442  O   TYR   316      30.847  95.655 103.954  1.00 50.00
ATOM   2443  CB  TYR   316      33.791  94.662 104.016  1.00 50.00
ATOM   2444  CG  TYR   316      35.033  94.103 104.714  1.00 50.00
ATOM   2445  CD1 TYR   316      35.773  94.903 105.578  1.00 50.00
ATOM   2446  CD2 TYR   316      35.439  92.795 104.469  1.00 50.00
ATOM   2447  CE1 TYR   316      36.909  94.398 106.197  1.00 50.00
ATOM   2448  CE2 TYR   316      36.575  92.291 105.088  1.00 50.00
ATOM   2449  CZ  TYR   316      37.313  93.093 105.950  1.00 50.00
ATOM   2450  OH  TYR   316      38.438  92.611 106.541  1.00 50.00
ATOM   2451  N   LEU   317      32.079  97.500 103.543  1.00 50.00
ATOM   2452  CA  LEU   317      31.067  98.134 102.682  1.00 50.00
ATOM   2453  C   LEU   317      31.080  97.507 101.290  1.00 50.00
ATOM   2454  O   LEU   317      31.908  97.852 100.449  1.00 50.00
ATOM   2455  CB  LEU   317      31.293  99.642 102.566  1.00 99.99
ATOM   2456  CG  LEU   317      30.802 100.369 103.803  1.00 99.99
ATOM   2457  CD1 LEU   317      31.497  99.960 105.012  1.00 99.99
ATOM   2458  CD2 LEU   317      30.778 101.660 103.453  1.00 99.99
ATOM   2459  N   THR   318      30.167  96.568 101.086  1.00 50.00
ATOM   2460  CA  THR   318      30.004  95.916  99.779  1.00 50.00
ATOM   2461  C   THR   318      28.583  96.168  99.279  1.00 50.00
ATOM   2462  O   THR   318      28.038  95.401  98.519  1.00 50.00
ATOM   2463  CB  THR   318      30.245  94.409  99.912  1.00 99.99
ATOM   2464  OG1 THR   318      30.230  93.804  98.633  1.00 99.99
ATOM   2465  CG2 THR   318      29.218  93.777 100.815  1.00 99.99
ATOM   2466  N   LEU   319      28.004  97.262  99.761  1.00 50.00
ATOM   2467  CA  LEU   319      26.646  97.671  99.371  1.00 50.00
ATOM   2468  C   LEU   319      26.592  97.963  97.873  1.00 50.00
ATOM   2469  O   LEU   319      27.281  98.851  97.375  1.00 50.00
ATOM   2470  CB  LEU   319      26.210  98.923 100.131  1.00 99.99
ATOM   2471  CG  LEU   319      25.778  98.618 101.540  1.00 99.99
ATOM   2472  CD1 LEU   319      26.949  98.020 102.348  1.00 99.99
ATOM   2473  CD2 LEU   319      25.191  99.925 101.942  1.00 99.99
ATOM   2474  N   THR   320      25.757  97.196  97.182  1.00 50.00
ATOM   2475  CA  THR   320      25.552  97.395  95.739  1.00 50.00
ATOM   2476  C   THR   320      24.876  98.748  95.528  1.00 50.00
ATOM   2477  O   THR   320      23.919  99.067  96.196  1.00 50.00
ATOM   2478  CB  THR   320      24.665  96.283  95.177  1.00 99.99
ATOM   2479  OG1 THR   320      24.562  96.439  93.761  1.00 99.99
ATOM   2480  CG2 THR   320      23.287  96.304  95.820  1.00 99.99
ATOM   2481  N   ALA   321      25.427  99.513  94.599  1.00 50.00
ATOM   2482  CA  ALA   321      24.918 100.852  94.277  1.00 50.00
ATOM   2483  C   ALA   321      25.827 101.469  93.214  1.00 50.00
ATOM   2484  O   ALA   321      26.940 100.993  92.994  1.00 50.00
ATOM   2485  CB  ALA   321      24.946 101.729  95.533  1.00 50.00
ATOM   2486  N   PRO   322      25.288 102.442  92.485  1.00 50.00
ATOM   2487  CA  PRO   322      26.063 103.222  91.511  1.00 50.00
ATOM   2488  C   PRO   322      27.201 103.899  92.279  1.00 50.00
ATOM   2489  O   PRO   322      27.002 104.388  93.390  1.00 50.00
ATOM   2490  CB  PRO   322      25.073 104.206  90.940  1.00 50.00
ATOM   2491  CG  PRO   322      23.712 103.540  91.127  1.00 50.00
ATOM   2492  CD  PRO   322      23.851 102.754  92.431  1.00 50.00
ATOM   2493  N   LEU   323      28.372 103.938  91.656  1.00 50.00
ATOM   2494  CA  LEU   323      29.578 104.488  92.295  1.00 50.00
ATOM   2495  C   LEU   323      29.360 105.805  93.044  1.00 50.00
ATOM   2496  O   LEU   323      30.037 106.058  94.036  1.00 50.00
ATOM   2497  CB  LEU   323      30.606 104.693  91.210  1.00 50.00
ATOM   2498  CG  LEU   323      31.471 103.417  90.944  1.00 50.00
ATOM   2499  CD1 LEU   323      30.595 102.330  90.399  1.00 50.00
ATOM   2500  CD2 LEU   323      32.661 103.731  90.060  1.00 50.00
ATOM   2501  N   GLN   324      28.431 106.628  92.603  1.00 99.99
ATOM   2502  CA  GLN   324      28.286 107.974  93.179  1.00 99.99
ATOM   2503  C   GLN   324      27.095 108.087  94.136  1.00 99.99
ATOM   2504  O   GLN   324      27.213 108.689  95.201  1.00 99.99
ATOM   2505  CB  GLN   324      28.159 109.042  92.087  1.00 99.99
ATOM   2506  CG  GLN   324      26.844 108.959  91.307  1.00 99.99
ATOM   2507  CD  GLN   324      26.785 107.720  90.396  1.00 99.99
ATOM   2508  OE1 GLN   324      27.713 106.920  90.334  1.00 99.99
ATOM   2509  NE2 GLN   324      25.659 107.597  89.704  1.00 99.99
ATOM   2510  N   PRO   325      25.966 107.496  93.746  1.00 99.99
ATOM   2511  CA  PRO   325      24.718 107.502  94.525  1.00 99.99
ATOM   2512  C   PRO   325      24.911 106.650  95.781  1.00 99.99
ATOM   2513  O   PRO   325      25.771 105.771  95.807  1.00 99.99
ATOM   2514  CB  PRO   325      23.690 106.881  93.586  1.00 99.99
ATOM   2515  CG  PRO   325      24.521 105.956  92.818  1.00 99.99
ATOM   2516  CD  PRO   325      25.820 106.640  92.575  1.00 99.99
ATOM   2517  N   ALA   326      24.127 106.933  96.817  1.00 99.99
ATOM   2518  CA  ALA   326      24.368 106.253  98.097  1.00 99.99
ATOM   2519  C   ALA   326      23.257 105.487  98.832  1.00 99.99
ATOM   2520  O   ALA   326      23.465 105.266 100.024  1.00 99.99
ATOM   2521  CB  ALA   326      24.952 107.278  99.075  1.00 99.99
ATOM   2522  N   ILE   327      22.165 104.952  98.274  1.00 50.00
ATOM   2523  CA  ILE   327      21.630 104.885  96.903  1.00 50.00
ATOM   2524  C   ILE   327      20.865 106.147  96.489  1.00 50.00
ATOM   2525  O   ILE   327      21.382 107.258  96.507  1.00 50.00
ATOM   2526  CB  ILE   327      20.659 103.730  96.969  1.00 99.99
ATOM   2527  CG1 ILE   327      21.354 102.415  97.282  1.00 99.99
ATOM   2528  CG2 ILE   327      20.102 103.830  95.729  1.00 99.99
ATOM   2529  CD1 ILE   327      20.462 101.302  97.688  1.00 99.99
ATOM   2530  N   ILE   328      19.559 106.008  96.170  1.00 50.00
ATOM   2531  CA  ILE   328      18.649 106.993  95.735  1.00 50.00
ATOM   2532  C   ILE   328      17.676 107.310  96.870  1.00 50.00
ATOM   2533  O   ILE   328      16.486 107.501  96.655  1.00 50.00
ATOM   2534  CB  ILE   328      17.857 106.548  94.519  1.00 50.00
ATOM   2535  CG1 ILE   328      18.735 106.143  93.357  1.00 50.00
ATOM   2536  CG2 ILE   328      17.023 107.793  94.034  1.00 50.00
ATOM   2537  CD1 ILE   328      19.604 107.321  92.907  1.00 50.00
ATOM   2538  N   PRO   329      18.207 107.348  98.086  1.00 50.00
ATOM   2539  CA  PRO   329      17.440 107.646  99.301  1.00 50.00
ATOM   2540  C   PRO   329      16.827 109.048  99.229  1.00 50.00
ATOM   2541  O   PRO   329      15.782 109.304  99.825  1.00 50.00
ATOM   2542  CB  PRO   329      18.461 107.517 100.432  1.00 50.00
ATOM   2543  CG  PRO   329      19.793 107.840  99.755  1.00 50.00
ATOM   2544  CD  PRO   329      19.625 107.252  98.404  1.00 50.00
ATOM   2545  N   LEU   330      17.497 109.941  98.503  1.00 50.00
ATOM   2546  CA  LEU   330      16.991 111.307  98.297  1.00 50.00
ATOM   2547  C   LEU   330      15.739 111.346  97.426  1.00 50.00
ATOM   2548  O   LEU   330      15.432 112.370  96.822  1.00 50.00
ATOM   2549  CB  LEU   330      18.064 112.177  97.660  1.00 99.99
ATOM   2550  CG  LEU   330      19.060 112.697  98.695  1.00 99.99
ATOM   2551  CD1 LEU   330      19.921 111.579  99.254  1.00 99.99
ATOM   2552  CD2 LEU   330      19.603 113.139  97.956  1.00 99.99
ATOM   2553  N   MET   331      15.007 110.239  97.392  1.00 50.00
ATOM   2554  CA  MET   331      13.727 110.203  96.673  1.00 50.00
ATOM   2555  C   MET   331      12.622 110.115  97.718  1.00 50.00
ATOM   2556  O   MET   331      11.431 110.024  97.409  1.00 50.00
ATOM   2557  CB  MET   331      13.665 108.969  95.776  1.00 50.00
ATOM   2558  CG  MET   331      13.739 107.675  96.585  1.00 50.00
ATOM   2559  SD  MET   331      13.692 106.237  95.555  1.00 50.00
ATOM   2560  CE  MET   331      15.162 106.201  94.814  1.00 50.00
ATOM   2561  N   VAL   332      13.057 110.366  98.971  1.00 50.00
ATOM   2562  CA  VAL   332      12.183 110.367 100.150  1.00 50.00
ATOM   2563  C   VAL   332      11.141 111.494 100.173  1.00 50.00
ATOM   2564  O   VAL   332      10.332 111.558 101.096  1.00 50.00
ATOM   2565  CB  VAL   332      13.041 110.435 101.413  1.00 50.00
ATOM   2566  CG1 VAL   332      13.876 111.716 101.430  1.00 50.00
ATOM   2567  CG2 VAL   332      12.160 110.380 102.640  1.00 50.00
ATOM   2568  N   PRO   333      11.225 112.427  99.228  1.00 50.00
ATOM   2569  CA  PRO   333      10.239 113.506  99.089  1.00 50.00
ATOM   2570  C   PRO   333       8.882 112.897  98.725  1.00 50.00
ATOM   2571  O   PRO   333       7.839 113.536  98.842  1.00 50.00
ATOM   2572  CB  PRO   333      10.800 114.396  97.980  1.00 50.00
ATOM   2573  CG  PRO   333      11.616 113.427  97.126  1.00 50.00
ATOM   2574  CD  PRO   333      12.202 112.534  98.146  1.00 50.00
ATOM   2575  N   GLY   334       8.947 111.645  98.271  1.00 50.00
ATOM   2576  CA  GLY   334       7.764 110.842  97.959  1.00 50.00
ATOM   2577  C   GLY   334       6.940 111.460  96.824  1.00 50.00
ATOM   2578  O   GLY   334       7.484 112.071  95.903  1.00 50.00
ATOM   2579  N   PRO   335       5.645 111.165  96.864  1.00 50.00
ATOM   2580  CA  PRO   335       4.650 111.635  95.894  1.00 50.00
ATOM   2581  C   PRO   335       4.100 113.011  96.239  1.00 50.00
ATOM   2582  O   PRO   335       3.022 113.381  95.778  1.00 50.00
ATOM   2583  CB  PRO   335       3.552 110.573  95.969  1.00 50.00
ATOM   2584  CG  PRO   335       3.573 110.194  97.444  1.00 50.00
ATOM   2585  CD  PRO   335       5.055 110.195  97.803  1.00 50.00
ATOM   2586  N   TYR   336       4.871 113.781  96.999  1.00 50.00
ATOM   2587  CA  TYR   336       4.392 115.086  97.484  1.00 50.00
ATOM   2588  C   TYR   336       5.266 116.227  96.961  1.00 50.00
ATOM   2589  O   TYR   336       6.476 116.074  96.788  1.00 50.00
ATOM   2590  CB  TYR   336       4.416 115.094  99.012  1.00 50.00
ATOM   2591  CG  TYR   336       3.734 113.840  99.561  1.00 50.00
ATOM   2592  CD1 TYR   336       2.393 113.593  99.290  1.00 50.00
ATOM   2593  CD2 TYR   336       4.486 112.907 100.262  1.00 50.00
ATOM   2594  CE1 TYR   336       1.807 112.407  99.716  1.00 50.00
ATOM   2595  CE2 TYR   336       3.901 111.721 100.687  1.00 50.00
ATOM   2596  CZ  TYR   336       2.563 111.469 100.409  1.00 50.00
ATOM   2597  OH  TYR   336       2.004 110.288 100.783  1.00 50.00
ATOM   2598  N   LYS   337       4.626 117.377  96.778  1.00 50.00
ATOM   2599  CA  LYS   337       5.309 118.592  96.313  1.00 50.00
ATOM   2600  C   LYS   337       5.829 119.355  97.534  1.00 50.00
ATOM   2601  O   LYS   337       5.187 120.282  98.024  1.00 50.00
ATOM   2602  CB  LYS   337       4.316 119.473  95.549  1.00 50.00
ATOM   2603  CG  LYS   337       4.983 120.724  94.977  1.00 50.00
ATOM   2604  CD  LYS   337       5.945 120.397  93.994  1.00 50.00
ATOM   2605  CE  LYS   337       6.647 121.681  93.349  1.00 50.00
ATOM   2606  NZ  LYS   337       7.441 122.338  94.301  1.00 50.00
ATOM   2607  N   ILE   338       7.001 118.935  97.996  1.00 50.00
ATOM   2608  CA  ILE   338       7.655 119.554  99.160  1.00 50.00
ATOM   2609  C   ILE   338       8.739 120.510  98.648  1.00 50.00
ATOM   2610  O   ILE   338       9.668 120.095  97.957  1.00 50.00
ATOM   2611  CB  ILE   338       8.285 118.452 100.015  1.00 50.00
ATOM   2612  CG1 ILE   338       7.238 117.389 100.359  1.00 50.00
ATOM   2613  CG2 ILE   338       8.879 119.050 101.292  1.00 50.00
ATOM   2614  CD1 ILE   338       7.849 116.240 101.154  1.00 50.00
ATOM   2615  N   LYS   339       8.564 121.788  98.973  1.00 50.00
ATOM   2616  CA  LYS   339       9.437 122.862  98.469  1.00 50.00
ATOM   2617  C   LYS   339      10.892 122.745  98.936  1.00 50.00
ATOM   2618  O   LYS   339      11.811 123.017  98.168  1.00 50.00
ATOM   2619  CB  LYS   339       8.874 124.223  98.887  1.00 50.00
ATOM   2620  CG  LYS   339       7.539 124.508  98.195  1.00 50.00
ATOM   2621  CD  LYS   339       7.715 124.677  96.683  1.00 50.00
ATOM   2622  CE  LYS   339       8.584 125.897  96.362  1.00 50.00
ATOM   2623  NZ  LYS   339       8.725 126.084  94.911  1.00 50.00
ATOM   2624  N   GLY   340      11.085 122.404 100.209  1.00 50.00
ATOM   2625  CA  GLY   340      12.442 122.293 100.769  1.00 50.00
ATOM   2626  C   GLY   340      12.636 120.935 101.432  1.00 50.00
ATOM   2627  O   GLY   340      11.710 120.415 102.050  1.00 50.00
ATOM   2628  N   VAL   341      13.865 120.431 101.364  1.00 50.00
ATOM   2629  CA  VAL   341      14.193 119.135 101.974  1.00 50.00
ATOM   2630  C   VAL   341      15.713 118.943 102.041  1.00 50.00
ATOM   2631  O   VAL   341      16.363 119.417 101.162  1.00 50.00
ATOM   2632  CB  VAL   341      13.474 118.008 101.230  1.00 99.99
ATOM   2633  CG1 VAL   341      13.854 116.719 101.972  1.00 99.99
ATOM   2634  CG2 VAL   341      11.989 118.106 101.313  1.00 99.99
ATOM   2635  N   SER   342      16.109 118.078 102.960  1.00 50.00
ATOM   2636  CA  SER   342      17.502 117.660 103.131  1.00 50.00
ATOM   2637  C   SER   342      17.518 116.312 103.846  1.00 50.00
ATOM   2638  O   SER   342      16.632 116.010 104.646  1.00 50.00
ATOM   2639  CB  SER   342      18.241 118.699 103.973  1.00 50.00
ATOM   2640  OG  SER   342      19.605 118.307 104.133  1.00 50.00
ATOM   2641  N   ILE   343      18.505 115.499 103.491  1.00 50.00
ATOM   2642  CA  ILE   343      18.692 114.182 104.117  1.00 50.00
ATOM   2643  C   ILE   343      20.192 113.921 104.247  1.00 50.00
ATOM   2644  O   ILE   343      20.970 114.276 103.363  1.00 50.00
ATOM   2645  CB  ILE   343      18.062 113.092 103.247  1.00 50.00
ATOM   2646  CG1 ILE   343      18.757 113.027 101.891  1.00 50.00
ATOM   2647  CG2 ILE   343      16.564 113.344 103.085  1.00 50.00
ATOM   2648  CD1 ILE   343      18.102 111.898 101.139  1.00 50.00
ATOM   2649  N   ARG   344      20.571 113.332 105.372  1.00 50.00
ATOM   2650  CA  ARG   344      21.976 112.985 105.624  1.00 50.00
ATOM   2651  C   ARG   344      22.049 111.528 106.086  1.00 50.00
ATOM   2652  O   ARG   344      21.292 111.106 106.958  1.00 50.00
ATOM   2653  CB  ARG   344      22.529 113.922 106.700  1.00 50.00
ATOM   2654  CG  ARG   344      24.016 113.675 106.958  1.00 50.00
ATOM   2655  CD  ARG   344      24.552 114.642 108.015  1.00 50.00
ATOM   2656  NE  ARG   344      24.462 116.029 107.526  1.00 50.00
ATOM   2657  CZ  ARG   344      25.404 116.622 106.782  1.00 50.00
ATOM   2658  NH1 ARG   344      26.505 115.945 106.433  1.00 50.00
ATOM   2659  NH2 ARG   344      25.261 117.899 106.407  1.00 50.00
ATOM   2660  N   SER   345      22.954 110.778 105.468  1.00 50.00
ATOM   2661  CA  SER   345      23.146 109.360 105.804  1.00 50.00
ATOM   2662  C   SER   345      24.608 109.119 106.188  1.00 50.00
ATOM   2663  O   SER   345      25.524 109.511 105.464  1.00 50.00
ATOM   2664  CB  SER   345      22.772 108.497 104.597  1.00 50.00
ATOM   2665  OG  SER   345      22.906 107.113 104.931  1.00 50.00
ATOM   2666  N   ARG   346      24.787 108.436 107.312  1.00 50.00
ATOM   2667  CA  ARG   346      26.122 108.141 107.855  1.00 50.00
ATOM   2668  C   ARG   346      26.307 106.625 107.967  1.00 50.00
ATOM   2669  O   ARG   346      25.599 105.960 108.723  1.00 50.00
ATOM   2670  CB  ARG   346      26.251 108.788 109.235  1.00 50.00
ATOM   2671  CG  ARG   346      27.629 108.532 109.853  1.00 50.00
ATOM   2672  CD  ARG   346      27.729 109.157 111.245  1.00 50.00
ATOM   2673  NE  ARG   346      27.592 110.620 111.157  1.00 50.00
ATOM   2674  CZ  ARG   346      27.551 111.433 112.220  1.00 50.00
ATOM   2675  NH1 ARG   346      27.621 110.923 113.457  1.00 50.00
ATOM   2676  NH2 ARG   346      27.454 112.757 112.052  1.00 50.00
ATOM   2677  N   ALA   347      27.241 106.103 107.177  1.00 50.00
ATOM   2678  CA  ALA   347      27.542 104.664 107.154  1.00 50.00
ATOM   2679  C   ALA   347      28.517 104.299 108.259  1.00 50.00
ATOM   2680  O   ALA   347      29.444 105.059 108.543  1.00 50.00
ATOM   2681  CB  ALA   347      28.118 104.284 105.790  1.00 50.00
ATOM   2682  N   VAL   348      28.316 103.127 108.852  1.00 50.00
ATOM   2683  CA  VAL   348      29.169 102.662 109.958  1.00 50.00
ATOM   2684  C   VAL   348      29.487 101.167 109.837  1.00 50.00
ATOM   2685  O   VAL   348      28.641 100.372 109.428  1.00 50.00
ATOM   2686  CB  VAL   348      28.458 102.932 111.286  1.00 50.00
ATOM   2687  CG1 VAL   348      29.310 102.441 112.459  1.00 50.00
ATOM   2688  CG2 VAL   348      28.151 104.424 111.431  1.00 50.00
ATOM   2689  N   TYR   349      30.704 100.817 110.244  1.00 50.00
ATOM   2690  CA  TYR   349      31.153  99.419 110.273  1.00 50.00
ATOM   2691  C   TYR   349      30.742  98.755 111.589  1.00 50.00
ATOM   2692  O   TYR   349      30.798  99.370 112.654  1.00 50.00
ATOM   2693  CB  TYR   349      32.577  99.424 110.107  1.00 50.00
ATOM   2694  CG  TYR   349      33.266  99.834 108.850  1.00 50.00
ATOM   2695  CD1 TYR   349      32.878  99.235 107.663  1.00 50.00
ATOM   2696  CD2 TYR   349      34.293 100.771 108.853  1.00 50.00
ATOM   2697  CE1 TYR   349      33.542  99.567 106.493  1.00 50.00
ATOM   2698  CE2 TYR   349      34.930 101.109 107.664  1.00 50.00
ATOM   2699  CZ  TYR   349      34.539 100.514 106.473  1.00 50.00
ATOM   2700  OH  TYR   349      35.135 100.870 105.304  1.00 50.00
ATOM   2701  N   THR   350      30.397  97.475 111.487  1.00 50.00
ATOM   2702  CA  THR   350      30.084  96.631 112.654  1.00 50.00
ATOM   2703  C   THR   350      30.476  95.191 112.315  1.00 50.00
ATOM   2704  O   THR   350      30.670  94.858 111.147  1.00 50.00
ATOM   2705  CB  THR   350      28.590  96.684 112.984  1.00 50.00
ATOM   2706  OG1 THR   350      27.842  96.146 111.892  1.00 50.00
ATOM   2707  CG2 THR   350      28.148  98.114 113.303  1.00 50.00
ATOM   2708  N   THR   351      30.671  94.381 113.349  1.00 50.00
ATOM   2709  CA  THR   351      31.070  92.976 113.162  1.00 50.00
ATOM   2710  C   THR   351      29.902  92.139 112.633  1.00 50.00
ATOM   2711  O   THR   351      29.425  91.224 113.303  1.00 50.00
ATOM   2712  CB  THR   351      31.561  92.386 114.486  1.00 50.00
ATOM   2713  OG1 THR   351      30.490  92.385 115.435  1.00 50.00
ATOM   2714  CG2 THR   351      32.757  93.175 115.020  1.00 50.00
ATOM   2715  N   THR   352      29.465  92.463 111.421  1.00 50.00
ATOM   2716  CA  THR   352      28.386  91.725 110.752  1.00 50.00
ATOM   2717  C   THR   352      28.731  91.579 109.268  1.00 50.00
ATOM   2718  O   THR   352      29.625  92.259 108.762  1.00 50.00
ATOM   2719  CB  THR   352      27.057  92.470 110.905  1.00 50.00
ATOM   2720  OG1 THR   352      27.148  93.742 110.263  1.00 50.00
ATOM   2721  CG2 THR   352      26.692  92.627 112.381  1.00 50.00
ATOM   2722  N   PRO   353      28.041  90.660 108.598  1.00 50.00
ATOM   2723  CA  PRO   353      28.225  90.405 107.165  1.00 50.00
ATOM   2724  C   PRO   353      27.807  91.642 106.364  1.00 50.00
ATOM   2725  O   PRO   353      26.864  92.331 106.707  1.00 50.00
ATOM   2726  CB  PRO   353      27.316  89.212 106.877  1.00 50.00
ATOM   2727  CG  PRO   353      26.196  89.368 107.906  1.00 50.00
ATOM   2728  CD  PRO   353      26.916  89.887 109.149  1.00 50.00
ATOM   2729  N   PRO   354      28.559  91.910 105.302  1.00 50.00
ATOM   2730  CA  PRO   354      28.335  93.042 104.390  1.00 50.00
ATOM   2731  C   PRO   354      27.012  92.908 103.639  1.00 50.00
ATOM   2732  O   PRO   354      26.383  91.848 103.662  1.00 50.00
ATOM   2733  CB  PRO   354      29.541  93.002 103.470  1.00 50.00
ATOM   2734  CG  PRO   354      29.956  91.538 103.440  1.00 50.00
ATOM   2735  CD  PRO   354      29.699  91.082 104.874  1.00 50.00
ATOM   2736  N   ILE   355      26.592  94.020 103.039  1.00 50.00
ATOM   2737  CA  ILE   355      25.336  94.089 102.273  1.00 50.00
ATOM   2738  C   ILE   355      24.666  95.440 102.493  1.00 50.00
ATOM   2739  O   ILE   355      25.346  96.359 102.673  1.00 50.00
ATOM   2740  CB  ILE   355      24.382  92.975 102.723  1.00 50.00
ATOM   2741  CG1 ILE   355      23.100  92.991 101.910  1.00 50.00
ATOM   2742  CG2 ILE   355      24.085  93.102 104.226  1.00 50.00
ATOM   2743  CD1 ILE   355      23.389  92.795 100.420  1.00 50.00
ATOM   2744  N   THR   356      23.337  95.462 102.475  1.00 50.00
ATOM   2745  CA  THR   356      22.547  96.671 102.666  1.00 50.00
ATOM   2746  C   THR   356      21.558  96.868 101.534  1.00 50.00
ATOM   2747  O   THR   356      20.550  97.027 101.855  1.00 50.00
ATOM   2748  CB  THR   356      23.445  97.876 102.728  1.00 99.99
ATOM   2749  OG1 THR   356      24.320  97.790 103.874  1.00 99.99
ATOM   2750  CG2 THR   356      22.653  99.173 102.802  1.00 99.99
ATOM   2751  N   MET   357      21.986  96.677 100.301  1.00 50.00
ATOM   2752  CA  MET   357      21.129  96.889  99.125  1.00 50.00
ATOM   2753  C   MET   357      20.780  95.547  98.491  1.00 50.00
ATOM   2754  O   MET   357      21.617  94.915  97.849  1.00 50.00
ATOM   2755  CB  MET   357      21.845  97.778  98.107  1.00 50.00
ATOM   2756  CG  MET   357      20.958  98.051  96.900  1.00 50.00
ATOM   2757  SD  MET   357      21.698  99.140  95.639  1.00 50.00
ATOM   2758  CE  MET   357      20.440  99.224  94.431  1.00 50.00
ATOM   2759  N   TYR   358      19.553  95.109  98.751  1.00 99.99
ATOM   2760  CA  TYR   358      19.075  93.830  98.223  1.00 99.99
ATOM   2761  C   TYR   358      17.825  93.994  97.370  1.00 99.99
ATOM   2762  O   TYR   358      17.661  93.309  96.365  1.00 99.99
ATOM   2763  CB  TYR   358      18.863  93.036  99.155  1.00 99.99
ATOM   2764  CG  TYR   358      18.229  91.615  98.778  1.00 99.99
ATOM   2765  CD1 TYR   358      19.097  90.698  98.417  1.00 99.99
ATOM   2766  CD2 TYR   358      16.838  91.314  98.798  1.00 99.99
ATOM   2767  CE1 TYR   358      18.655  89.498  97.684  1.00 99.99
ATOM   2768  CE2 TYR   358      16.244  90.225  98.196  1.00 99.99
ATOM   2769  CZ  TYR   358      17.306  89.095  97.517  1.00 99.99
ATOM   2770  OH  TYR   358      16.971  87.889  97.421  1.00 99.99
ATOM   2771  N   ARG   359      16.964  94.924  97.771  1.00 99.99
ATOM   2772  CA  ARG   359      15.705  95.156  97.048  1.00 99.99
ATOM   2773  C   ARG   359      15.560  96.594  96.570  1.00 99.99
ATOM   2774  O   ARG   359      14.668  96.917  95.804  1.00 99.99
ATOM   2775  CB  ARG   359      14.503  94.761  97.907  1.00 99.99
ATOM   2776  CG  ARG   359      14.412  93.240  97.990  1.00 99.99
ATOM   2777  CD  ARG   359      14.307  92.639  96.588  1.00 99.99
ATOM   2778  NE  ARG   359      13.073  93.105  95.934  1.00 99.99
ATOM   2779  CZ  ARG   359      12.710  92.771  94.690  1.00 99.99
ATOM   2780  NH1 ARG   359      13.512  92.004  93.939  1.00 99.99
ATOM   2781  NH2 ARG   359      11.523  93.159  94.209  1.00 99.99
ATOM   2782  N   GLY   360      16.384  97.476  97.120  1.00 99.99
ATOM   2783  CA  GLY   360      16.335  98.872  96.682  1.00 99.99
ATOM   2784  C   GLY   360      17.719  99.346  96.259  1.00 99.99
ATOM   2785  O   GLY   360      18.627  98.551  96.112  1.00 99.99
ATOM   2786  N   ALA   361      17.687 100.566  95.755  1.00 50.00
ATOM   2787  CA  ALA   361      18.752 101.455  95.806  1.00 50.00
ATOM   2788  C   ALA   361      18.303 102.433  96.978  1.00 50.00
ATOM   2789  O   ALA   361      18.046 103.621  96.805  1.00 50.00
ATOM   2790  CB  ALA   361      18.929 102.001  94.386  1.00 50.00
ATOM   2791  N   SER   362      17.967 101.815  98.086  1.00 50.00
ATOM   2792  CA  SER   362      17.503 102.499  99.288  1.00 50.00
ATOM   2793  C   SER   362      16.161 103.205  99.080  1.00 50.00
ATOM   2794  O   SER   362      15.817 104.108  99.839  1.00 50.00
ATOM   2795  CB  SER   362      18.534 103.533  99.748  1.00 50.00
ATOM   2796  OG  SER   362      19.754 102.883 100.090  1.00 50.00
ATOM   2797  N   ARG   363      15.395 102.787  98.080  1.00 50.00
ATOM   2798  CA  ARG   363      14.058 103.361  97.862  1.00 50.00
ATOM   2799  C   ARG   363      13.040 102.853  98.885  1.00 50.00
ATOM   2800  O   ARG   363      12.113 103.569  99.260  1.00 50.00
ATOM   2801  CB  ARG   363      13.543 103.086  96.451  1.00 99.99
ATOM   2802  CG  ARG   363      14.382 103.738  95.417  1.00 99.99
ATOM   2803  CD  ARG   363      13.686 103.813  94.042  1.00 99.99
ATOM   2804  NE  ARG   363      13.572 102.443  93.572  1.00 99.99
ATOM   2805  CZ  ARG   363      14.477 101.798  92.874  1.00 99.99
ATOM   2806  NH1 ARG   363      15.586 102.445  92.670  1.00 99.99
ATOM   2807  NH2 ARG   363      14.255 100.554  92.437  1.00 99.99
ATOM   2808  N   PRO   364      13.249 101.619  99.337  1.00 50.00
ATOM   2809  CA  PRO   364      12.381 100.974 100.329  1.00 50.00
ATOM   2810  C   PRO   364      12.421 101.778 101.630  1.00 50.00
ATOM   2811  O   PRO   364      11.389 102.022 102.250  1.00 50.00
ATOM   2812  CB  PRO   364      12.981  99.578 100.502  1.00 50.00
ATOM   2813  CG  PRO   364      14.455  99.777 100.168  1.00 50.00
ATOM   2814  CD  PRO   364      14.426 100.778  99.058  1.00 50.00
ATOM   2815  N   GLU   365      13.614 102.248 101.976  1.00 50.00
ATOM   2816  CA  GLU   365      13.801 103.064 103.183  1.00 50.00
ATOM   2817  C   GLU   365      13.175 104.451 103.016  1.00 50.00
ATOM   2818  O   GLU   365      12.503 104.946 103.919  1.00 50.00
ATOM   2819  CB  GLU   365      15.278 103.231 103.538  1.00 50.00
ATOM   2820  CG  GLU   365      15.869 101.979 103.988  1.00 50.00
ATOM   2821  CD  GLU   365      16.382 101.101 102.892  1.00 50.00
ATOM   2822  OE1 GLU   365      15.832 101.113 101.813  1.00 50.00
ATOM   2823  OE2 GLU   365      17.373 100.738 102.946  1.00 50.00
ATOM   2824  N   ALA   366      13.405 105.059 101.854  1.00 50.00
ATOM   2825  CA  ALA   366      12.930 106.425 101.589  1.00 50.00
ATOM   2826  C   ALA   366      11.401 106.506 101.643  1.00 50.00
ATOM   2827  O   ALA   366      10.830 107.440 102.178  1.00 50.00
ATOM   2828  CB  ALA   366      13.414 106.885 100.214  1.00 50.00
ATOM   2829  N   THR   367      10.745 105.513 101.056  1.00 50.00
ATOM   2830  CA  THR   367       9.275 105.490 101.008  1.00 50.00
ATOM   2831  C   THR   367       8.715 105.223 102.406  1.00 50.00
ATOM   2832  O   THR   367       7.744 105.789 102.859  1.00 50.00
ATOM   2833  CB  THR   367       8.791 104.404 100.046  1.00 50.00
ATOM   2834  OG1 THR   367       9.239 103.126 100.498  1.00 50.00
ATOM   2835  CG2 THR   367       9.275 104.686  98.622  1.00 50.00
ATOM   2836  N   PHE   368       9.413 104.374 103.147  1.00 50.00
ATOM   2837  CA  PHE   368       8.987 104.005 104.503  1.00 50.00
ATOM   2838  C   PHE   368       9.070 105.231 105.416  1.00 50.00
ATOM   2839  O   PHE   368       8.174 105.481 106.216  1.00 50.00
ATOM   2840  CB  PHE   368       9.883 102.883 105.033  1.00 50.00
ATOM   2841  CG  PHE   368       9.446 102.434 106.429  1.00 50.00
ATOM   2842  CD1 PHE   368       8.389 101.546 106.568  1.00 50.00
ATOM   2843  CD2 PHE   368      10.131 102.881 107.552  1.00 50.00
ATOM   2844  CE1 PHE   368       8.083 101.088 107.819  1.00 50.00
ATOM   2845  CE2 PHE   368       9.750 102.448 108.817  1.00 50.00
ATOM   2846  CZ  PHE   368       8.690 101.567 108.960  1.00 50.00
ATOM   2847  N   ILE   369      10.120 106.019 105.212  1.00 50.00
ATOM   2848  CA  ILE   369      10.356 107.218 106.027  1.00 50.00
ATOM   2849  C   ILE   369       9.262 108.267 105.802  1.00 50.00
ATOM   2850  O   ILE   369       8.627 108.720 106.749  1.00 50.00
ATOM   2851  CB  ILE   369      11.724 107.821 105.699  1.00 50.00
ATOM   2852  CG1 ILE   369      11.968 109.053 106.557  1.00 50.00
ATOM   2853  CG2 ILE   369      11.820 108.164 104.259  1.00 50.00
ATOM   2854  CD1 ILE   369      11.893 108.677 108.045  1.00 50.00
ATOM   2855  N   ILE   370       9.069 108.645 104.541  1.00 50.00
ATOM   2856  CA  ILE   370       8.128 109.717 104.202  1.00 50.00
ATOM   2857  C   ILE   370       6.681 109.336 104.538  1.00 50.00
ATOM   2858  O   ILE   370       5.927 110.146 105.062  1.00 50.00
ATOM   2859  CB  ILE   370       8.238 110.088 102.722  1.00 50.00
ATOM   2860  CG1 ILE   370       7.405 111.338 102.431  1.00 50.00
ATOM   2861  CG2 ILE   370       7.781 108.924 101.837  1.00 50.00
ATOM   2862  CD1 ILE   370       7.901 112.528 103.230  1.00 50.00
ATOM   2863  N   GLU   371       6.303 108.096 104.237  1.00 50.00
ATOM   2864  CA  GLU   371       4.926 107.651 104.490  1.00 50.00
ATOM   2865  C   GLU   371       4.628 107.571 105.987  1.00 50.00
ATOM   2866  O   GLU   371       3.506 107.829 106.414  1.00 50.00
ATOM   2867  CB  GLU   371       4.639 106.339 103.852  1.00 50.00
ATOM   2868  CG  GLU   371       4.533 106.562 102.373  1.00 50.00
ATOM   2869  CD  GLU   371       3.550 107.452 101.869  1.00 50.00
ATOM   2870  OE1 GLU   371       2.362 107.077 101.860  1.00 50.00
ATOM   2871  OE2 GLU   371       3.971 108.591 101.587  1.00 50.00
ATOM   2872  N   ARG   372       5.641 107.200 106.764  1.00 50.00
ATOM   2873  CA  ARG   372       5.478 107.122 108.223  1.00 50.00
ATOM   2874  C   ARG   372       5.334 108.524 108.813  1.00 50.00
ATOM   2875  O   ARG   372       4.509 108.753 109.696  1.00 50.00
ATOM   2876  CB  ARG   372       6.671 106.415 108.872  1.00 50.00
ATOM   2877  CG  ARG   372       6.703 104.925 108.532  1.00 50.00
ATOM   2878  CD  ARG   372       5.425 104.262 109.014  1.00 50.00
ATOM   2879  NE  ARG   372       5.215 104.457 110.437  1.00 50.00
ATOM   2880  CZ  ARG   372       4.059 104.891 110.954  1.00 50.00
ATOM   2881  NH1 ARG   372       3.002 105.089 110.157  1.00 50.00
ATOM   2882  NH2 ARG   372       3.964 105.158 112.262  1.00 50.00
ATOM   2883  N   ILE   373       6.122 109.455 108.283  1.00 50.00
ATOM   2884  CA  ILE   373       6.110 110.839 108.778  1.00 50.00
ATOM   2885  C   ILE   373       4.771 111.502 108.451  1.00 50.00
ATOM   2886  O   ILE   373       4.213 112.241 109.246  1.00 50.00
ATOM   2887  CB  ILE   373       7.239 111.656 108.148  1.00 50.00
ATOM   2888  CG1 ILE   373       7.065 111.754 106.640  1.00 50.00
ATOM   2889  CG2 ILE   373       8.599 111.052 108.507  1.00 50.00
ATOM   2890  CD1 ILE   373       8.121 112.652 106.031  1.00 50.00
ATOM   2891  N   MET   374       4.261 111.206 107.259  1.00 50.00
ATOM   2892  CA  MET   374       2.998 111.797 106.803  1.00 50.00
ATOM   2893  C   MET   374       1.876 111.344 107.741  1.00 50.00
ATOM   2894  O   MET   374       0.964 112.089 108.062  1.00 50.00
ATOM   2895  CB  MET   374       2.690 111.349 105.374  1.00 50.00
ATOM   2896  CG  MET   374       1.396 111.990 104.862  1.00 50.00
ATOM   2897  SD  MET   374       1.489 113.812 104.718  1.00 50.00
ATOM   2898  CE  MET   374       2.595 113.965 103.333  1.00 50.00
ATOM   2899  N   SER   375       1.987 110.101 108.194  1.00 50.00
ATOM   2900  CA  SER   375       0.994 109.523 109.111  1.00 50.00
ATOM   2901  C   SER   375       1.061 110.215 110.472  1.00 50.00
ATOM   2902  O   SER   375       0.031 110.533 111.066  1.00 50.00
ATOM   2903  CB  SER   375       1.242 108.023 109.288  1.00 99.99
ATOM   2904  OG  SER   375       1.049 107.352 108.040  1.00 99.99
ATOM   2905  N   ILE   376       2.282 110.467 110.936  1.00 50.00
ATOM   2906  CA  ILE   376       2.478 111.108 112.245  1.00 50.00
ATOM   2907  C   ILE   376       1.921 112.532 112.205  1.00 50.00
ATOM   2908  O   ILE   376       1.267 112.982 113.143  1.00 50.00
ATOM   2909  CB  ILE   376       3.963 111.156 112.611  1.00 50.00
ATOM   2910  CG1 ILE   376       4.747 112.000 111.622  1.00 50.00
ATOM   2911  CG2 ILE   376       4.538 109.739 112.694  1.00 50.00
ATOM   2912  CD1 ILE   376       6.213 112.128 112.004  1.00 50.00
ATOM   2913  N   VAL   377       2.175 113.209 111.088  1.00 50.00
ATOM   2914  CA  VAL   377       1.714 114.590 110.901  1.00 50.00
ATOM   2915  C   VAL   377       0.183 114.625 110.886  1.00 50.00
ATOM   2916  O   VAL   377      -0.432 115.523 111.456  1.00 50.00
ATOM   2917  CB  VAL   377       2.254 115.149 109.584  1.00 50.00
ATOM   2918  CG1 VAL   377       1.767 114.344 108.405  1.00 50.00
ATOM   2919  CG2 VAL   377       1.840 116.613 109.421  1.00 50.00
ATOM   2920  N   ALA   378      -0.403 113.617 110.245  1.00 50.00
ATOM   2921  CA  ALA   378      -1.862 113.526 110.121  1.00 50.00
ATOM   2922  C   ALA   378      -2.494 113.323 111.500  1.00 50.00
ATOM   2923  O   ALA   378      -3.511 113.933 111.821  1.00 50.00
ATOM   2924  CB  ALA   378      -2.234 112.358 109.209  1.00 50.00
ATOM   2925  N   ASP   379      -1.853 112.483 112.309  1.00 50.00
ATOM   2926  CA  ASP   379      -2.363 112.183 113.654  1.00 50.00
ATOM   2927  C   ASP   379      -2.284 113.414 114.558  1.00 50.00
ATOM   2928  O   ASP   379      -3.159 113.634 115.392  1.00 50.00
ATOM   2929  CB  ASP   379      -1.592 111.023 114.290  1.00 50.00
ATOM   2930  CG  ASP   379      -1.853 109.707 113.553  1.00 50.00
ATOM   2931  OD1 ASP   379      -2.857 109.663 112.808  1.00 50.00
ATOM   2932  OD2 ASP   379      -1.080 108.756 113.798  1.00 50.00
ATOM   2933  N   GLU   380      -1.230 114.205 114.371  1.00 50.00
ATOM   2934  CA  GLU   380      -1.024 115.405 115.195  1.00 50.00
ATOM   2935  C   GLU   380      -2.076 116.463 114.848  1.00 50.00
ATOM   2936  O   GLU   380      -2.578 117.164 115.724  1.00 50.00
ATOM   2937  CB  GLU   380       0.380 115.967 114.960  1.00 50.00
ATOM   2938  CG  GLU   380       0.651 117.155 115.887  1.00 50.00
ATOM   2939  CD  GLU   380       2.064 117.705 115.686  1.00 50.00
ATOM   2940  OE1 GLU   380       2.370 118.083 114.534  1.00 50.00
ATOM   2941  OE2 GLU   380       2.803 117.749 116.694  1.00 50.00
ATOM   2942  N   LEU   381      -2.400 116.533 113.560  1.00 50.00
ATOM   2943  CA  LEU   381      -3.386 117.496 113.045  1.00 50.00
ATOM   2944  C   LEU   381      -4.811 116.963 113.182  1.00 50.00
ATOM   2945  O   LEU   381      -5.775 117.685 112.928  1.00 50.00
ATOM   2946  CB  LEU   381      -3.108 117.795 111.569  1.00 50.00
ATOM   2947  CG  LEU   381      -1.766 118.502 111.368  1.00 50.00
ATOM   2948  CD1 LEU   381      -1.508 118.720 109.876  1.00 50.00
ATOM   2949  CD2 LEU   381      -1.753 119.839 112.109  1.00 50.00
ATOM   2950  N   LYS   382      -4.927 115.683 113.529  1.00 50.00
ATOM   2951  CA  LYS   382      -6.239 115.024 113.596  1.00 50.00
ATOM   2952  C   LYS   382      -6.876 115.095 112.205  1.00 50.00
ATOM   2953  O   LYS   382      -8.069 115.360 112.060  1.00 50.00
ATOM   2954  CB  LYS   382      -7.137 115.749 114.606  1.00 50.00
ATOM   2955  CG  LYS   382      -8.489 115.050 114.768  1.00 50.00
ATOM   2956  CD  LYS   382      -8.327 113.657 115.380  1.00 50.00
ATOM   2957  CE  LYS   382      -9.681 112.976 115.588  1.00 50.00
ATOM   2958  NZ  LYS   382     -10.367 112.736 114.310  1.00 50.00
ATOM   2959  N   LEU   383      -6.031 114.904 111.197  1.00 50.00
ATOM   2960  CA  LEU   383      -6.451 114.974 109.792  1.00 50.00
ATOM   2961  C   LEU   383      -6.404 113.568 109.191  1.00 50.00
ATOM   2962  O   LEU   383      -5.493 112.791 109.471  1.00 50.00
ATOM   2963  CB  LEU   383      -5.484 115.894 109.040  1.00 50.00
ATOM   2964  CG  LEU   383      -5.880 116.070 107.572  1.00 50.00
ATOM   2965  CD1 LEU   383      -7.256 116.730 107.465  1.00 50.00
ATOM   2966  CD2 LEU   383      -4.825 116.898 106.838  1.00 50.00
ATOM   2967  N   ASP   384      -7.400 113.274 108.358  1.00 50.00
ATOM   2968  CA  ASP   384      -7.522 111.957 107.713  1.00 50.00
ATOM   2969  C   ASP   384      -6.264 111.658 106.891  1.00 50.00
ATOM   2970  O   ASP   384      -5.781 112.501 106.140  1.00 50.00
ATOM   2971  CB  ASP   384      -8.764 111.960 106.821  1.00 50.00
ATOM   2972  CG  ASP   384      -8.922 110.643 106.060  1.00 50.00
ATOM   2973  OD1 ASP   384      -9.420 109.683 106.682  1.00 50.00
ATOM   2974  OD2 ASP   384      -8.575 110.638 104.858  1.00 50.00
ATOM   2975  N   ASP   385      -5.789 110.422 107.022  1.00 50.00
ATOM   2976  CA  ASP   385      -4.537 109.990 106.376  1.00 50.00
ATOM   2977  C   ASP   385      -4.587 110.056 104.849  1.00 50.00
ATOM   2978  O   ASP   385      -3.551 110.185 104.203  1.00 50.00
ATOM   2979  CB  ASP   385      -4.157 108.572 106.812  1.00 99.99
ATOM   2980  CG  ASP   385      -3.760 108.531 108.291  1.00 99.99
ATOM   2981  OD1 ASP   385      -3.473 109.621 108.830  1.00 99.99
ATOM   2982  OD2 ASP   385      -3.692 107.406 108.828  1.00 99.99
ATOM   2983  N   VAL   386      -5.780 109.910 104.282  1.00 50.00
ATOM   2984  CA  VAL   386      -5.916 109.955 102.818  1.00 50.00
ATOM   2985  C   VAL   386      -6.001 111.410 102.356  1.00 50.00
ATOM   2986  O   VAL   386      -5.388 111.797 101.362  1.00 50.00
ATOM   2987  CB  VAL   386      -7.167 109.195 102.370  1.00 50.00
ATOM   2988  CG1 VAL   386      -7.352 109.328 100.858  1.00 50.00
ATOM   2989  CG2 VAL   386      -7.059 107.720 102.761  1.00 50.00
ATOM   2990  N   THR   387      -6.723 112.202 103.139  1.00 50.00
ATOM   2991  CA  THR   387      -6.945 113.620 102.822  1.00 50.00
ATOM   2992  C   THR   387      -5.625 114.394 102.791  1.00 50.00
ATOM   2993  O   THR   387      -5.389 115.193 101.889  1.00 50.00
ATOM   2994  CB  THR   387      -7.882 114.245 103.856  1.00 50.00
ATOM   2995  OG1 THR   387      -7.291 114.152 105.151  1.00 50.00
ATOM   2996  CG2 THR   387      -9.250 113.559 103.829  1.00 50.00
ATOM   2997  N   ILE   388      -4.771 114.151 103.781  1.00 50.00
ATOM   2998  CA  ILE   388      -3.494 114.875 103.860  1.00 50.00
ATOM   2999  C   ILE   388      -2.593 114.494 102.681  1.00 50.00
ATOM   3000  O   ILE   388      -1.729 115.267 102.279  1.00 50.00
ATOM   3001  CB  ILE   388      -2.786 114.613 105.192  1.00 50.00
ATOM   3002  CG1 ILE   388      -1.613 115.585 105.347  1.00 50.00
ATOM   3003  CG2 ILE   388      -2.295 113.163 105.268  1.00 50.00
ATOM   3004  CD1 ILE   388      -0.992 115.494 106.741  1.00 50.00
ATOM   3005  N   ARG   389      -2.802 113.289 102.156  1.00 50.00
ATOM   3006  CA  ARG   389      -2.036 112.822 100.994  1.00 50.00
ATOM   3007  C   ARG   389      -2.563 113.471  99.724  1.00 50.00
ATOM   3008  O   ARG   389      -1.809 114.124  99.087  1.00 50.00
ATOM   3009  CB  ARG   389      -2.098 111.297 100.890  1.00 50.00
ATOM   3010  CG  ARG   389      -1.208 110.636 101.945  1.00 50.00
ATOM   3011  CD  ARG   389      -1.249 109.111 101.827  1.00 50.00
ATOM   3012  NE  ARG   389      -0.130 108.513 102.571  1.00 50.00
ATOM   3013  CZ  ARG   389      -0.036 108.424 103.905  1.00 50.00
ATOM   3014  NH1 ARG   389      -1.027 108.853 104.695  1.00 50.00
ATOM   3015  NH2 ARG   389       1.087 107.945 104.453  1.00 50.00
ATOM   3016  N   GLU   390      -3.876 113.503  99.564  1.00 50.00
ATOM   3017  CA  GLU   390      -4.503 114.093  98.372  1.00 50.00
ATOM   3018  C   GLU   390      -4.133 115.576  98.268  1.00 50.00
ATOM   3019  O   GLU   390      -3.927 116.100  97.176  1.00 50.00
ATOM   3020  CB  GLU   390      -6.024 113.938  98.445  1.00 50.00
ATOM   3021  CG  GLU   390      -6.617 114.646  99.660  1.00 50.00
ATOM   3022  CD  GLU   390      -8.132 114.489  99.717  1.00 50.00
ATOM   3023  OE1 GLU   390      -8.580 113.322  99.763  1.00 50.00
ATOM   3024  OE2 GLU   390      -8.814 115.536  99.711  1.00 50.00
ATOM   3025  N   ARG   391      -4.036 116.215  99.431  1.00 50.00
ATOM   3026  CA  ARG   391      -3.714 117.646  99.519  1.00 50.00
ATOM   3027  C   ARG   391      -2.248 117.928  99.165  1.00 50.00
ATOM   3028  O   ARG   391      -1.926 119.009  98.675  1.00 50.00
ATOM   3029  CB  ARG   391      -4.021 118.154 100.929  1.00 50.00
ATOM   3030  CG  ARG   391      -3.736 119.653 101.055  1.00 50.00
ATOM   3031  CD  ARG   391      -4.042 120.159 102.465  1.00 50.00
ATOM   3032  NE  ARG   391      -5.478 120.014 102.755  1.00 50.00
ATOM   3033  CZ  ARG   391      -6.403 120.929 102.438  1.00 50.00
ATOM   3034  NH1 ARG   391      -6.044 122.058 101.814  1.00 50.00
ATOM   3035  NH2 ARG   391      -7.686 120.728 102.763  1.00 50.00
ATOM   3036  N   ASN   392      -1.382 116.946  99.401  1.00 50.00
ATOM   3037  CA  ASN   392       0.064 117.130  99.189  1.00 50.00
ATOM   3038  C   ASN   392       0.602 116.494  97.905  1.00 50.00
ATOM   3039  O   ASN   392       1.736 116.772  97.513  1.00 50.00
ATOM   3040  CB  ASN   392       0.868 116.617 100.388  1.00 50.00
ATOM   3041  CG  ASN   392       0.809 117.590 101.567  1.00 50.00
ATOM   3042  OD1 ASN   392       1.487 118.614 101.570  1.00 50.00
ATOM   3043  ND2 ASN   392      -0.009 117.253 102.555  1.00 50.00
ATOM   3044  N   LEU   393      -0.192 115.642  97.262  1.00 50.00
ATOM   3045  CA  LEU   393       0.253 114.986  96.020  1.00 50.00
ATOM   3046  C   LEU   393       0.733 116.016  94.998  1.00 50.00
ATOM   3047  O   LEU   393       0.247 117.146  94.955  1.00 50.00
ATOM   3048  CB  LEU   393      -0.885 114.196  95.369  1.00 50.00
ATOM   3049  CG  LEU   393      -1.087 112.817  95.987  1.00 50.00
ATOM   3050  CD1 LEU   393      -1.424 112.810  97.296  1.00 50.00
ATOM   3051  CD2 LEU   393      -2.168 112.056  95.238  1.00 50.00
ATOM   3052  N   VAL   394       1.708 115.595  94.203  1.00 50.00
ATOM   3053  CA  VAL   394       2.118 116.367  93.021  1.00 50.00
ATOM   3054  C   VAL   394       1.012 116.168  91.981  1.00 50.00
ATOM   3055  O   VAL   394       0.573 115.039  91.747  1.00 50.00
ATOM   3056  CB  VAL   394       3.448 115.832  92.485  1.00 50.00
ATOM   3057  CG1 VAL   394       4.536 115.941  93.555  1.00 50.00
ATOM   3058  CG2 VAL   394       3.298 114.388  92.014  1.00 50.00
ATOM   3059  N   ARG   395       0.514 117.273  91.443  1.00 50.00
ATOM   3060  CA  ARG   395      -0.596 117.221  90.479  1.00 50.00
ATOM   3061  C   ARG   395      -0.116 116.693  89.125  1.00 50.00
ATOM   3062  O   ARG   395       1.054 116.826  88.768  1.00 50.00
ATOM   3063  CB  ARG   395      -1.228 118.602  90.316  1.00 50.00
ATOM   3064  CG  ARG   395      -1.721 119.139  91.662  1.00 50.00
ATOM   3065  CD  ARG   395      -2.577 120.391  91.465  1.00 50.00
ATOM   3066  NE  ARG   395      -1.818 121.407  90.717  1.00 50.00
ATOM   3067  CZ  ARG   395      -0.787 122.103  91.210  1.00 50.00
ATOM   3068  NH1 ARG   395      -0.383 121.913  92.473  1.00 50.00
ATOM   3069  NH2 ARG   395      -0.165 123.002  90.440  1.00 50.00
ATOM   3070  N   ALA   396      -1.058 116.111  88.389  1.00 50.00
ATOM   3071  CA  ALA   396      -0.773 115.512  87.076  1.00 50.00
ATOM   3072  C   ALA   396      -0.130 116.529  86.126  1.00 50.00
ATOM   3073  O   ALA   396       0.724 116.174  85.317  1.00 50.00
ATOM   3074  CB  ALA   396      -2.076 114.997  86.461  1.00 50.00
ATOM   3075  N   ASN   397      -0.565 117.783  86.232  1.00 50.00
ATOM   3076  CA  ASN   397      -0.060 118.853  85.357  1.00 50.00
ATOM   3077  C   ASN   397       1.380 119.263  85.686  1.00 50.00
ATOM   3078  O   ASN   397       2.025 119.947  84.895  1.00 50.00
ATOM   3079  CB  ASN   397      -0.981 120.074  85.408  1.00 50.00
ATOM   3080  CG  ASN   397      -2.320 119.787  84.723  1.00 50.00
ATOM   3081  OD1 ASN   397      -3.377 119.843  85.346  1.00 50.00
ATOM   3082  ND2 ASN   397      -2.238 119.502  83.427  1.00 50.00
ATOM   3083  N   GLU   398       1.828 118.920  86.891  1.00 50.00
ATOM   3084  CA  GLU   398       3.172 119.304  87.352  1.00 50.00
ATOM   3085  C   GLU   398       4.289 118.492  86.681  1.00 50.00
ATOM   3086  O   GLU   398       5.454 118.884  86.732  1.00 50.00
ATOM   3087  CB  GLU   398       3.266 119.179  88.873  1.00 50.00
ATOM   3088  CG  GLU   398       4.598 119.707  89.368  1.00 50.00
ATOM   3089  CD  GLU   398       4.681 119.662  90.900  1.00 50.00
ATOM   3090  OE1 GLU   398       4.537 118.544  91.445  1.00 50.00
ATOM   3091  OE2 GLU   398       4.920 120.738  91.477  1.00 50.00
ATOM   3092  N   MET   399       3.938 117.324  86.148  1.00 50.00
ATOM   3093  CA  MET   399       4.918 116.448  85.487  1.00 50.00
ATOM   3094  C   MET   399       5.222 116.958  84.072  1.00 50.00
ATOM   3095  O   MET   399       4.324 117.423  83.372  1.00 50.00
ATOM   3096  CB  MET   399       4.366 115.025  85.406  1.00 99.99
ATOM   3097  CG  MET   399       4.156 114.426  86.800  1.00 99.99
ATOM   3098  SD  MET   399       5.714 114.174  87.721  1.00 99.99
ATOM   3099  CE  MET   399       6.417 112.932  86.729  1.00 99.99
ATOM   3100  N   PRO   400       6.483 116.827  83.665  1.00 50.00
ATOM   3101  CA  PRO   400       7.576 116.285  84.489  1.00 50.00
ATOM   3102  C   PRO   400       7.882 117.230  85.654  1.00 50.00
ATOM   3103  O   PRO   400       8.065 118.432  85.468  1.00 50.00
ATOM   3104  CB  PRO   400       8.756 116.172  83.524  1.00 50.00
ATOM   3105  CG  PRO   400       8.483 117.273  82.498  1.00 50.00
ATOM   3106  CD  PRO   400       6.961 117.256  82.342  1.00 50.00
ATOM   3107  N   TYR   401       8.039 116.623  86.825  1.00 50.00
ATOM   3108  CA  TYR   401       8.223 117.363  88.082  1.00 50.00
ATOM   3109  C   TYR   401       9.633 117.164  88.646  1.00 50.00
ATOM   3110  O   TYR   401      10.087 116.036  88.835  1.00 50.00
ATOM   3111  CB  TYR   401       7.177 116.854  89.077  1.00 50.00
ATOM   3112  CG  TYR   401       7.410 117.385  90.491  1.00 50.00
ATOM   3113  CD1 TYR   401       7.020 118.665  90.825  1.00 50.00
ATOM   3114  CD2 TYR   401       7.956 116.552  91.460  1.00 50.00
ATOM   3115  CE1 TYR   401       7.172 119.100  92.107  1.00 50.00
ATOM   3116  CE2 TYR   401       8.102 117.006  92.765  1.00 50.00
ATOM   3117  CZ  TYR   401       7.708 118.291  93.098  1.00 50.00
ATOM   3118  OH  TYR   401       7.895 118.745  94.368  1.00 50.00
ATOM   3119  N   THR   402      10.264 118.287  88.975  1.00 50.00
ATOM   3120  CA  THR   402      11.600 118.290  89.593  1.00 50.00
ATOM   3121  C   THR   402      11.429 118.492  91.100  1.00 50.00
ATOM   3122  O   THR   402      10.865 119.491  91.542  1.00 50.00
ATOM   3123  CB  THR   402      12.443 119.437  89.030  1.00 50.00
ATOM   3124  OG1 THR   402      12.638 119.250  87.626  1.00 50.00
ATOM   3125  CG2 THR   402      13.784 119.534  89.761  1.00 50.00
ATOM   3126  N   ASN   403      11.939 117.530  91.861  1.00 50.00
ATOM   3127  CA  ASN   403      11.793 117.542  93.320  1.00 50.00
ATOM   3128  C   ASN   403      12.888 118.398  93.961  1.00 50.00
ATOM   3129  O   ASN   403      13.845 118.809  93.305  1.00 50.00
ATOM   3130  CB  ASN   403      11.863 116.110  93.865  1.00 99.99
ATOM   3131  CG  ASN   403      13.241 115.498  93.654  1.00 99.99
ATOM   3132  OD1 ASN   403      14.232 116.033  94.061  1.00 99.99
ATOM   3133  ND2 ASN   403      13.233 114.341  93.042  1.00 99.99
ATOM   3134  N   PRO   404      12.711 118.634  95.257  1.00 50.00
ATOM   3135  CA  PRO   404      13.643 119.406  96.091  1.00 50.00
ATOM   3136  C   PRO   404      15.010 118.718  96.143  1.00 50.00
ATOM   3137  O   PRO   404      16.007 119.329  96.521  1.00 50.00
ATOM   3138  CB  PRO   404      12.971 119.451  97.464  1.00 99.99
ATOM   3139  CG  PRO   404      12.135 118.171  97.494  1.00 99.99
ATOM   3140  CD  PRO   404      11.631 118.042  96.065  1.00 99.99
ATOM   3141  N   PHE   405      15.033 117.457  95.758  1.00 50.00
ATOM   3142  CA  PHE   405      16.271 116.659  95.732  1.00 50.00
ATOM   3143  C   PHE   405      16.918 116.584  94.352  1.00 50.00
ATOM   3144  O   PHE   405      18.064 116.160  94.234  1.00 50.00
ATOM   3145  CB  PHE   405      16.032 115.249  96.241  1.00 50.00
ATOM   3146  CG  PHE   405      15.616 115.517  97.387  1.00 50.00
ATOM   3147  CD1 PHE   405      16.482 116.201  98.276  1.00 50.00
ATOM   3148  CD2 PHE   405      14.209 114.922  98.065  1.00 50.00
ATOM   3149  CE1 PHE   405      16.798 115.408 100.455  1.00 50.00
ATOM   3150  CE2 PHE   405      14.026 114.292  99.793  1.00 50.00
ATOM   3151  CZ  PHE   405      15.466 114.741 101.029  1.00 50.00
ATOM   3152  N   GLY   406      16.194 116.963  93.302  1.00 50.00
ATOM   3153  CA  GLY   406      16.772 117.005  91.964  1.00 50.00
ATOM   3154  C   GLY   406      16.162 116.031  90.951  1.00 50.00
ATOM   3155  O   GLY   406      16.457 116.131  89.761  1.00 50.00
ATOM   3156  N   LEU   407      15.426 115.028  91.422  1.00 50.00
ATOM   3157  CA  LEU   407      14.821 114.047  90.503  1.00 50.00
ATOM   3158  C   LEU   407      13.744 114.696  89.632  1.00 50.00
ATOM   3159  O   LEU   407      13.010 115.575  90.081  1.00 50.00
ATOM   3160  CB  LEU   407      14.223 112.852  91.249  1.00 50.00
ATOM   3161  CG  LEU   407      15.290 111.872  91.710  1.00 50.00
ATOM   3162  CD1 LEU   407      16.280 112.525  92.673  1.00 50.00
ATOM   3163  CD2 LEU   407      14.696 110.711  92.345  1.00 50.00
ATOM   3164  N   LYS   408      13.634 114.185  88.410  1.00 50.00
ATOM   3165  CA  LYS   408      12.624 114.664  87.454  1.00 50.00
ATOM   3166  C   LYS   408      11.619 113.540  87.200  1.00 50.00
ATOM   3167  O   LYS   408      11.797 112.727  86.293  1.00 50.00
ATOM   3168  CB  LYS   408      13.302 115.055  86.137  1.00 50.00
ATOM   3169  CG  LYS   408      12.293 115.643  85.145  1.00 50.00
ATOM   3170  CD  LYS   408      12.957 116.056  83.829  1.00 50.00
ATOM   3171  CE  LYS   408      13.526 114.850  83.076  1.00 50.00
ATOM   3172  NZ  LYS   408      14.152 115.259  81.811  1.00 50.00
ATOM   3173  N   TYR   409      10.586 113.495  88.032  1.00 50.00
ATOM   3174  CA  TYR   409       9.516 112.497  87.886  1.00 50.00
ATOM   3175  C   TYR   409       8.987 112.622  86.462  1.00 50.00
ATOM   3176  O   TYR   409       8.641 113.728  86.018  1.00 50.00
ATOM   3177  CB  TYR   409       8.404 112.769  88.903  1.00 50.00
ATOM   3178  CG  TYR   409       8.827 112.567  90.350  1.00 50.00
ATOM   3179  CD1 TYR   409      10.140 112.780  90.745  1.00 50.00
ATOM   3180  CD2 TYR   409       7.876 112.209  91.297  1.00 50.00
ATOM   3181  CE1 TYR   409      10.509 112.618  92.075  1.00 50.00
ATOM   3182  CE2 TYR   409       8.238 112.061  92.631  1.00 50.00
ATOM   3183  CZ  TYR   409       9.555 112.261  93.020  1.00 50.00
ATOM   3184  OH  TYR   409       9.914 112.096  94.321  1.00 50.00
ATOM   3185  N   ASP   410       8.875 111.493  85.772  1.00 50.00
ATOM   3186  CA  ASP   410       8.484 111.498  84.352  1.00 50.00
ATOM   3187  C   ASP   410       6.982 111.707  84.127  1.00 50.00
ATOM   3188  O   ASP   410       6.593 112.453  83.232  1.00 50.00
ATOM   3189  CB  ASP   410       8.988 110.234  83.653  1.00 50.00
ATOM   3190  CG  ASP   410       8.476 108.960  84.321  1.00 50.00
ATOM   3191  OD1 ASP   410       7.873 109.048  85.390  1.00 50.00
ATOM   3192  OD2 ASP   410       8.578 107.931  84.000  1.00 50.00
ATOM   3193  N   SER   411       6.152 111.092  84.966  1.00 50.00
ATOM   3194  CA  SER   411       4.694 111.275  84.869  1.00 50.00
ATOM   3195  C   SER   411       3.994 110.568  86.030  1.00 50.00
ATOM   3196  O   SER   411       4.565 109.691  86.675  1.00 50.00
ATOM   3197  CB  SER   411       4.180 110.707  83.552  1.00 50.00
ATOM   3198  OG  SER   411       4.302 109.285  83.546  1.00 50.00
ATOM   3199  N   GLY   412       2.763 110.998  86.285  1.00 50.00
ATOM   3200  CA  GLY   412       1.952 110.419  87.366  1.00 50.00
ATOM   3201  C   GLY   412       0.556 111.043  87.384  1.00 50.00
ATOM   3202  O   GLY   412       0.304 112.069  86.754  1.00 50.00
ATOM   3203  N   ASP   413      -0.342 110.343  88.068  1.00 50.00
ATOM   3204  CA  ASP   413      -1.724 110.796  88.275  1.00 50.00
ATOM   3205  C   ASP   413      -2.206 110.140  89.571  1.00 50.00
ATOM   3206  O   ASP   413      -3.022 109.218  89.559  1.00 50.00
ATOM   3207  CB  ASP   413      -2.590 110.328  87.101  1.00 50.00
ATOM   3208  CG  ASP   413      -4.011 110.889  87.193  1.00 50.00
ATOM   3209  OD1 ASP   413      -4.302 111.537  88.224  1.00 50.00
ATOM   3210  OD2 ASP   413      -4.778 110.647  86.239  1.00 50.00
ATOM   3211  N   TYR   414      -1.633 110.621  90.669  1.00 50.00
ATOM   3212  CA  TYR   414      -1.847 110.034  92.002  1.00 50.00
ATOM   3213  C   TYR   414      -3.291 110.197  92.481  1.00 50.00
ATOM   3214  O   TYR   414      -3.837 109.303  93.126  1.00 50.00
ATOM   3215  CB  TYR   414      -0.899 110.692  92.999  1.00 50.00
ATOM   3216  CG  TYR   414       0.558 110.655  92.555  1.00 50.00
ATOM   3217  CD1 TYR   414       0.997 109.688  91.658  1.00 50.00
ATOM   3218  CD2 TYR   414       1.457 111.582  93.069  1.00 50.00
ATOM   3219  CE1 TYR   414       2.320 109.659  91.266  1.00 50.00
ATOM   3220  CE2 TYR   414       2.788 111.546  92.684  1.00 50.00
ATOM   3221  CZ  TYR   414       3.201 110.624  91.762  1.00 50.00
ATOM   3222  OH  TYR   414       4.507 110.643  91.296  1.00 50.00
ATOM   3223  N   LEU   415      -3.886 111.346  92.171  1.00 50.00
ATOM   3224  CA  LEU   415      -5.253 111.650  92.625  1.00 50.00
ATOM   3225  C   LEU   415      -6.250 110.602  92.130  1.00 50.00
ATOM   3226  O   LEU   415      -7.015 110.040  92.912  1.00 50.00
ATOM   3227  CB  LEU   415      -5.690 113.028  92.119  1.00 50.00
ATOM   3228  CG  LEU   415      -4.904 114.157  92.787  1.00 50.00
ATOM   3229  CD1 LEU   415      -5.323 115.506  92.199  1.00 50.00
ATOM   3230  CD2 LEU   415      -5.139 114.142  94.300  1.00 50.00
ATOM   3231  N   ALA   416      -6.213 110.352  90.824  1.00 50.00
ATOM   3232  CA  ALA   416      -7.156 109.418  90.191  1.00 50.00
ATOM   3233  C   ALA   416      -7.025 108.020  90.801  1.00 50.00
ATOM   3234  O   ALA   416      -8.022 107.340  91.034  1.00 50.00
ATOM   3235  CB  ALA   416      -6.876 109.349  88.690  1.00 50.00
ATOM   3236  N   LEU   417      -5.783 107.629  91.074  1.00 50.00
ATOM   3237  CA  LEU   417      -5.494 106.292  91.610  1.00 50.00
ATOM   3238  C   LEU   417      -6.021 106.160  93.042  1.00 50.00
ATOM   3239  O   LEU   417      -6.630 105.152  93.398  1.00 50.00
ATOM   3240  CB  LEU   417      -3.983 106.052  91.588  1.00 99.99
ATOM   3241  CG  LEU   417      -3.633 104.645  92.066  1.00 99.99
ATOM   3242  CD1 LEU   417      -4.273 103.592  91.163  1.00 99.99
ATOM   3243  CD2 LEU   417      -2.115 104.458  92.116  1.00 99.99
ATOM   3244  N   LEU   418      -5.803 107.209  93.829  1.00 50.00
ATOM   3245  CA  LEU   418      -6.221 107.221  95.234  1.00 50.00
ATOM   3246  C   LEU   418      -7.740 107.078  95.349  1.00 50.00
ATOM   3247  O   LEU   418      -8.236 106.252  96.114  1.00 50.00
ATOM   3248  CB  LEU   418      -5.767 108.529  95.894  1.00 50.00
ATOM   3249  CG  LEU   418      -6.208 108.622  97.346  1.00 50.00
ATOM   3250  CD1 LEU   418      -5.802 107.631  97.866  1.00 50.00
ATOM   3251  CD2 LEU   418      -5.733 109.920  97.980  1.00 50.00
ATOM   3252  N   LYS   419      -8.458 107.864  94.551  1.00 50.00
ATOM   3253  CA  LYS   419      -9.927 107.822  94.558  1.00 50.00
ATOM   3254  C   LYS   419     -10.404 106.418  94.177  1.00 50.00
ATOM   3255  O   LYS   419     -11.358 105.898  94.750  1.00 50.00
ATOM   3256  CB  LYS   419     -10.504 108.818  93.552  1.00 50.00
ATOM   3257  CG  LYS   419     -12.026 108.910  93.691  1.00 50.00
ATOM   3258  CD  LYS   419     -12.638 109.769  92.582  1.00 50.00
ATOM   3259  CE  LYS   419     -14.110 110.090  92.860  1.00 50.00
ATOM   3260  NZ  LYS   419     -14.925 108.880  93.038  1.00 50.00
ATOM   3261  N   ASP   420      -9.712 105.818  93.212  1.00 50.00
ATOM   3262  CA  ASP   420     -10.094 104.486  92.720  1.00 50.00
ATOM   3263  C   ASP   420      -9.971 103.445  93.833  1.00 50.00
ATOM   3264  O   ASP   420     -10.838 102.589  93.992  1.00 50.00
ATOM   3265  CB  ASP   420      -9.220 104.068  91.534  1.00 99.99
ATOM   3266  CG  ASP   420      -9.462 104.958  90.312  1.00 99.99
ATOM   3267  OD1 ASP   420     -10.517 105.626  90.295  1.00 99.99
ATOM   3268  OD2 ASP   420      -8.614 104.901  89.394  1.00 99.99
ATOM   3269  N   GLY   421      -8.890 103.557  94.601  1.00 50.00
ATOM   3270  CA  GLY   421      -8.616 102.614  95.695  1.00 50.00
ATOM   3271  C   GLY   421      -9.619 102.806  96.834  1.00 50.00
ATOM   3272  O   GLY   421     -10.200 101.844  97.332  1.00 50.00
ATOM   3273  N   ILE   422      -9.821 104.065  97.209  1.00 50.00
ATOM   3274  CA  ILE   422     -10.713 104.402  98.330  1.00 50.00
ATOM   3275  C   ILE   422     -12.140 103.917  98.056  1.00 50.00
ATOM   3276  O   ILE   422     -12.795 103.369  98.940  1.00 50.00
ATOM   3277  CB  ILE   422     -10.728 105.915  98.560  1.00 50.00
ATOM   3278  CG1 ILE   422     -11.281 106.645  97.338  1.00 50.00
ATOM   3279  CG2 ILE   422      -9.319 106.413  98.899  1.00 50.00
ATOM   3280  CD1 ILE   422     -11.384 108.148  97.584  1.00 50.00
ATOM   3281  N   GLN   423     -12.600 104.128  96.825  1.00 50.00
ATOM   3282  CA  GLN   423     -13.959 103.733  96.430  1.00 50.00
ATOM   3283  C   GLN   423     -14.119 102.210  96.436  1.00 50.00
ATOM   3284  O   GLN   423     -15.136 101.688  96.887  1.00 50.00
ATOM   3285  CB  GLN   423     -14.273 104.277  95.034  1.00 99.99
ATOM   3286  CG  GLN   423     -14.312 105.808  95.025  1.00 99.99
ATOM   3287  CD  GLN   423     -15.477 106.342  95.861  1.00 99.99
ATOM   3288  OE1 GLN   423     -16.557 105.757  95.890  1.00 99.99
ATOM   3289  NE2 GLN   423     -15.234 107.480  96.504  1.00 99.99
ATOM   3290  N   LYS   424     -13.087 101.521  95.953  1.00 50.00
ATOM   3291  CA  LYS   424     -13.118 100.055  95.819  1.00 50.00
ATOM   3292  C   LYS   424     -13.248  99.355  97.177  1.00 50.00
ATOM   3293  O   LYS   424     -13.899  98.318  97.283  1.00 50.00
ATOM   3294  CB  LYS   424     -11.845  99.570  95.127  1.00 50.00
ATOM   3295  CG  LYS   424     -11.859  98.051  94.927  1.00 50.00
ATOM   3296  CD  LYS   424     -12.973  97.626  93.968  1.00 50.00
ATOM   3297  CE  LYS   424     -12.975  96.111  93.750  1.00 50.00
ATOM   3298  NZ  LYS   424     -13.282  95.388  94.992  1.00 50.00
ATOM   3299  N   LEU   425     -12.642  99.948  98.201  1.00 50.00
ATOM   3300  CA  LEU   425     -12.614  99.330  99.536  1.00 50.00
ATOM   3301  C   LEU   425     -13.627 100.007 100.460  1.00 50.00
ATOM   3302  O   LEU   425     -13.800  99.607 101.610  1.00 50.00
ATOM   3303  CB  LEU   425     -11.208  99.457 100.127  1.00 50.00
ATOM   3304  CG  LEU   425     -11.109  98.780 101.498  1.00 50.00
ATOM   3305  CD1 LEU   425     -11.391  97.280 101.376  1.00 50.00
ATOM   3306  CD2 LEU   425      -9.734  99.025 102.114  1.00 50.00
ATOM   3307  N   GLN   426     -14.291 101.030  99.925  1.00 50.00
ATOM   3308  CA  GLN   426     -15.299 101.789 100.678  1.00 50.00
ATOM   3309  C   GLN   426     -14.652 102.324 101.958  1.00 50.00
ATOM   3310  O   GLN   426     -15.091 102.036 103.070  1.00 50.00
ATOM   3311  CB  GLN   426     -16.477 100.874 101.024  1.00 50.00
ATOM   3312  CG  GLN   426     -17.606 101.660 101.688  1.00 50.00
ATOM   3313  CD  GLN   426     -18.794 100.750 102.008  1.00 50.00
ATOM   3314  OE1 GLN   426     -18.659  99.751 102.710  1.00 50.00
ATOM   3315  NE2 GLN   426     -19.952 101.133 101.480  1.00 50.00
ATOM   3316  N   TYR   427     -13.627 103.143 101.744  1.00 50.00
ATOM   3317  CA  TYR   427     -12.795 103.692 102.824  1.00 50.00
ATOM   3318  C   TYR   427     -13.622 104.295 103.967  1.00 50.00
ATOM   3319  O   TYR   427     -13.386 103.974 105.129  1.00 50.00
ATOM   3320  CB  TYR   427     -11.858 104.739 102.215  1.00 50.00
ATOM   3321  CG  TYR   427     -10.966 105.403 103.266  1.00 50.00
ATOM   3322  CD1 TYR   427      -9.858 104.731 103.767  1.00 50.00
ATOM   3323  CD2 TYR   427     -11.209 106.720 103.638  1.00 50.00
ATOM   3324  CE1 TYR   427      -8.993 105.376 104.644  1.00 50.00
ATOM   3325  CE2 TYR   427     -10.342 107.366 104.512  1.00 50.00
ATOM   3326  CZ  TYR   427      -9.235 106.694 105.014  1.00 50.00
ATOM   3327  OH  TYR   427      -8.379 107.330 105.858  1.00 50.00
ATOM   3328  N   TYR   428     -14.595 105.142 103.633  1.00 50.00
ATOM   3329  CA  TYR   428     -15.416 105.782 104.675  1.00 50.00
ATOM   3330  C   TYR   428     -16.135 104.750 105.552  1.00 50.00
ATOM   3331  O   TYR   428     -16.264 104.944 106.759  1.00 50.00
ATOM   3332  CB  TYR   428     -16.436 106.745 104.061  1.00 50.00
ATOM   3333  CG  TYR   428     -17.422 106.036 103.130  1.00 50.00
ATOM   3334  CD1 TYR   428     -18.608 105.511 103.632  1.00 50.00
ATOM   3335  CD2 TYR   428     -17.150 105.962 101.770  1.00 50.00
ATOM   3336  CE1 TYR   428     -19.520 104.910 102.772  1.00 50.00
ATOM   3337  CE2 TYR   428     -18.063 105.362 100.910  1.00 50.00
ATOM   3338  CZ  TYR   428     -19.249 104.839 101.411  1.00 50.00
ATOM   3339  OH  TYR   428     -20.152 104.274 100.565  1.00 50.00
ATOM   3340  N   GLU   429     -16.591 103.661 104.937  1.00 99.99
ATOM   3341  CA  GLU   429     -17.293 102.603 105.679  1.00 99.99
ATOM   3342  C   GLU   429     -16.263 101.696 106.358  1.00 99.99
ATOM   3343  O   GLU   429     -15.952 100.629 105.913  1.00 99.99
ATOM   3344  CB  GLU   429     -18.178 101.817 104.716  1.00 99.99
ATOM   3345  CG  GLU   429     -18.998 100.724 105.406  1.00 99.99
ATOM   3346  CD  GLU   429     -18.130  99.545 105.850  1.00 99.99
ATOM   3347  OE1 GLU   429     -17.172  99.230 105.114  1.00 99.99
ATOM   3348  OE2 GLU   429     -18.486  98.929 106.875  1.00 99.99
ATOM   3349  N   LEU   430     -15.750 102.161 107.490  1.00 99.99
ATOM   3350  CA  LEU   430     -14.692 101.445 108.219  1.00 99.99
ATOM   3351  C   LEU   430     -14.358 102.157 109.532  1.00 99.99
ATOM   3352  O   LEU   430     -14.711 103.313 109.724  1.00 99.99
ATOM   3353  CB  LEU   430     -13.458 101.352 107.312  1.00 99.99
ATOM   3354  CG  LEU   430     -12.301 100.602 107.971  1.00 99.99
ATOM   3355  CD1 LEU   430     -11.217 100.316 106.935  1.00 99.99
ATOM   3356  CD2 LEU   430     -11.694 101.420 109.101  1.00 99.99
ATOM   3357  N   LYS   431     -13.788 101.382 110.463  1.00 99.99
ATOM   3358  CA  LYS   431     -13.353 101.865 111.782  1.00 99.99
ATOM   3359  C   LYS   431     -14.559 102.450 112.513  1.00 99.99
ATOM   3360  O   LYS   431     -14.431 103.300 113.393  1.00 99.99
ATOM   3361  CB  LYS   431     -12.271 102.944 111.670  1.00 99.99
ATOM   3362  CG  LYS   431     -12.798 104.214 111.003  1.00 99.99
ATOM   3363  CD  LYS   431     -11.746 105.299 110.973  1.00 99.99
ATOM   3364  CE  LYS   431     -12.263 106.565 110.288  1.00 99.99
ATOM   3365  NZ  LYS   431     -13.430 107.120 110.991  1.00 99.99
ATOM   3366  N   LYS   432     -15.723 101.964 112.102  1.00 99.99
ATOM   3367  CA  LYS   432     -17.009 102.377 112.665  1.00 99.99
ATOM   3368  C   LYS   432     -17.169 101.751 114.013  1.00 99.99
ATOM   3369  O   LYS   432     -17.565 100.555 113.989  1.00 99.99
ATOM   3370  CB  LYS   432     -18.129 101.821 111.778  1.00 99.99
ATOM   3371  CG  LYS   432     -19.504 101.857 112.462  1.00 99.99
ATOM   3372  CD  LYS   432     -20.503 100.979 111.708  1.00 99.99
ATOM   3373  CE  LYS   432     -21.909 101.033 112.313  1.00 99.99
ATOM   3374  NZ  LYS   432     -22.830 100.127 111.606  1.00 99.99
ATOM   3375  N   TRP   433     -16.871 102.412 115.139  1.00 50.00
ATOM   3376  CA  TRP   433     -17.670 101.966 116.279  1.00 50.00
ATOM   3377  C   TRP   433     -16.912 101.002 117.193  1.00 50.00
ATOM   3378  O   TRP   433     -17.340 100.684 118.280  1.00 50.00
ATOM   3379  CB  TRP   433     -18.902 101.320 115.638  1.00 99.99
ATOM   3380  CG  TRP   433     -19.832 100.530 116.316  1.00 99.99
ATOM   3381  CD1 TRP   433     -21.017 101.011 116.643  1.00 99.99
ATOM   3382  CD2 TRP   433     -19.770  99.201 116.679  1.00 99.99
ATOM   3383  NE1 TRP   433     -21.718 100.046 117.234  1.00 99.99
ATOM   3384  CE2 TRP   433     -20.987  98.934 117.283  1.00 99.99
ATOM   3385  CE3 TRP   433     -18.811  98.207 116.529  1.00 99.99
ATOM   3386  CZ2 TRP   433     -21.240  97.661 117.776  1.00 99.99
ATOM   3387  CZ3 TRP   433     -19.074  96.928 117.006  1.00 99.99
ATOM   3388  CH2 TRP   433     -20.285  96.660 117.635  1.00 99.99
ATOM   3389  N   ALA   434     -15.833 100.430 116.673  1.00 50.00
ATOM   3390  CA  ALA   434     -15.072  99.409 117.406  1.00 50.00
ATOM   3391  C   ALA   434     -14.292 100.035 118.564  1.00 50.00
ATOM   3392  O   ALA   434     -14.246  99.488 119.663  1.00 50.00
ATOM   3393  CB  ALA   434     -14.108  98.701 116.454  1.00 50.00
ATOM   3394  N   GLU   435     -13.688 101.189 118.288  1.00 50.00
ATOM   3395  CA  GLU   435     -12.896 101.903 119.302  1.00 50.00
ATOM   3396  C   GLU   435     -13.799 102.411 120.428  1.00 50.00
ATOM   3397  O   GLU   435     -13.357 102.571 121.563  1.00 50.00
ATOM   3398  CB  GLU   435     -12.142 103.073 118.667  1.00 50.00
ATOM   3399  CG  GLU   435     -11.120 102.581 117.638  1.00 50.00
ATOM   3400  CD  GLU   435     -10.327 103.748 117.044  1.00 50.00
ATOM   3401  OE1 GLU   435     -10.969 104.581 116.368  1.00 50.00
ATOM   3402  OE2 GLU   435      -9.103 103.790 117.293  1.00 50.00
ATOM   3403  N   GLU   436     -15.058 102.674 120.081  1.00 50.00
ATOM   3404  CA  GLU   436     -16.034 103.193 121.052  1.00 50.00
ATOM   3405  C   GLU   436     -16.313 102.171 122.160  1.00 50.00
ATOM   3406  O   GLU   436     -16.559 102.543 123.305  1.00 50.00
ATOM   3407  CB  GLU   436     -17.335 103.579 120.348  1.00 50.00
ATOM   3408  CG  GLU   436     -17.993 102.421 119.673  1.00 50.00
ATOM   3409  CD  GLU   436     -19.280 102.794 118.954  1.00 50.00
ATOM   3410  OE1 GLU   436     -19.198 103.657 118.053  1.00 50.00
ATOM   3411  OE2 GLU   436     -20.331 102.252 119.358  1.00 50.00
ATOM   3412  N   GLU   437     -16.260 100.891 121.798  1.00 50.00
ATOM   3413  CA  GLU   437     -16.481  99.803 122.763  1.00 50.00
ATOM   3414  C   GLU   437     -15.132  99.347 123.323  1.00 50.00
ATOM   3415  O   GLU   437     -14.325  98.750 122.613  1.00 50.00
ATOM   3416  CB  GLU   437     -17.174  98.620 122.091  1.00 99.99
ATOM   3417  CG  GLU   437     -18.535  99.009 121.511  1.00 99.99
ATOM   3418  CD  GLU   437     -19.239  97.791 120.911  1.00 99.99
ATOM   3419  OE1 GLU   437     -18.528  96.814 120.606  1.00 99.99
ATOM   3420  OE2 GLU   437     -20.483  97.849 120.801  1.00 99.99
ATOM   3421  N   ARG   438     -14.891  99.701 124.581  1.00 50.00
ATOM   3422  CA  ARG   438     -13.620  99.374 125.248  1.00 50.00
ATOM   3423  C   ARG   438     -13.494  97.875 125.542  1.00 50.00
ATOM   3424  O   ARG   438     -12.476  97.430 126.066  1.00 50.00
ATOM   3425  CB  ARG   438     -13.471 100.176 126.544  1.00 50.00
ATOM   3426  CG  ARG   438     -14.573  99.862 127.560  1.00 50.00
ATOM   3427  CD  ARG   438     -14.323 100.629 128.859  1.00 50.00
ATOM   3428  NE  ARG   438     -15.366 100.317 129.851  1.00 50.00
ATOM   3429  CZ  ARG   438     -16.569 100.905 129.894  1.00 50.00
ATOM   3430  NH1 ARG   438     -16.892 101.844 128.996  1.00 50.00
ATOM   3431  NH2 ARG   438     -17.440 100.572 130.853  1.00 50.00
ATOM   3432  N   LYS   439     -14.520  97.112 125.171  1.00 50.00
ATOM   3433  CA  LYS   439     -14.516  95.660 125.413  1.00 50.00
ATOM   3434  C   LYS   439     -14.305  94.864 124.123  1.00 50.00
ATOM   3435  O   LYS   439     -14.308  93.634 124.147  1.00 50.00
ATOM   3436  CB  LYS   439     -15.833  95.215 126.052  1.00 99.99
ATOM   3437  CG  LYS   439     -16.014  95.771 127.466  1.00 99.99
ATOM   3438  CD  LYS   439     -17.318  95.252 128.076  1.00 99.99
ATOM   3439  CE  LYS   439     -17.510  95.757 129.508  1.00 99.99
ATOM   3440  NZ  LYS   439     -18.774  95.263 130.073  1.00 99.99
ATOM   3441  N   LYS   440     -14.104  95.569 123.012  1.00 50.00
ATOM   3442  CA  LYS   440     -13.865  94.899 121.724  1.00 50.00
ATOM   3443  C   LYS   440     -12.589  94.060 121.840  1.00 50.00
ATOM   3444  O   LYS   440     -11.527  94.566 122.197  1.00 50.00
ATOM   3445  CB  LYS   440     -13.716  95.937 120.610  1.00 99.99
ATOM   3446  CG  LYS   440     -15.004  96.741 120.420  1.00 99.99
ATOM   3447  CD  LYS   440     -16.143  95.882 119.873  1.00 99.99
ATOM   3448  CE  LYS   440     -15.846  95.394 118.455  1.00 99.99
ATOM   3449  NZ  LYS   440     -16.962  94.606 117.912  1.00 99.99
ATOM   3450  N   GLY   441     -12.744  92.769 121.555  1.00 50.00
ATOM   3451  CA  GLY   441     -11.652  91.789 121.682  1.00 50.00
ATOM   3452  C   GLY   441     -10.489  92.098 120.735  1.00 50.00
ATOM   3453  O   GLY   441      -9.366  91.649 120.960  1.00 50.00
ATOM   3454  N   ARG   442     -10.791  92.804 119.651  1.00 50.00
ATOM   3455  CA  ARG   442      -9.775  93.103 118.632  1.00 50.00
ATOM   3456  C   ARG   442      -9.698  94.604 118.345  1.00 50.00
ATOM   3457  O   ARG   442     -10.621  95.360 118.647  1.00 50.00
ATOM   3458  CB  ARG   442     -10.078  92.340 117.339  1.00 50.00
ATOM   3459  CG  ARG   442     -11.432  92.725 116.738  1.00 50.00
ATOM   3460  CD  ARG   442     -11.655  91.981 115.420  1.00 50.00
ATOM   3461  NE  ARG   442     -12.947  92.359 114.825  1.00 50.00
ATOM   3462  CZ  ARG   442     -14.126  91.824 115.170  1.00 50.00
ATOM   3463  NH1 ARG   442     -14.185  90.878 116.116  1.00 50.00
ATOM   3464  NH2 ARG   442     -15.244  92.213 114.547  1.00 50.00
ATOM   3465  N   LYS   443      -8.565  95.000 117.781  1.00 50.00
ATOM   3466  CA  LYS   443      -8.341  96.383 117.345  1.00 50.00
ATOM   3467  C   LYS   443      -8.329  96.368 115.817  1.00 50.00
ATOM   3468  O   LYS   443      -7.817  95.431 115.204  1.00 50.00
ATOM   3469  CB  LYS   443      -6.984  96.868 117.858  1.00 50.00
ATOM   3470  CG  LYS   443      -6.916  96.853 119.387  1.00 50.00
ATOM   3471  CD  LYS   443      -7.834  97.913 120.002  1.00 50.00
ATOM   3472  CE  LYS   443      -7.362  99.323 119.639  1.00 50.00
ATOM   3473  NZ  LYS   443      -8.229 100.346 120.241  1.00 50.00
ATOM   3474  N   VAL   444      -8.903  97.407 115.225  1.00 50.00
ATOM   3475  CA  VAL   444      -8.967  97.507 113.760  1.00 50.00
ATOM   3476  C   VAL   444      -8.004  98.604 113.300  1.00 50.00
ATOM   3477  O   VAL   444      -8.064  99.738 113.771  1.00 50.00
ATOM   3478  CB  VAL   444     -10.391  97.858 113.324  1.00 50.00
ATOM   3479  CG1 VAL   444     -10.810  99.215 113.901  1.00 50.00
ATOM   3480  CG2 VAL   444     -10.494  97.862 111.797  1.00 50.00
ATOM   3481  N   GLY   445      -7.114  98.221 112.394  1.00 50.00
ATOM   3482  CA  GLY   445      -6.122  99.157 111.852  1.00 50.00
ATOM   3483  C   GLY   445      -6.297  99.281 110.339  1.00 50.00
ATOM   3484  O   GLY   445      -6.584  98.304 109.647  1.00 50.00
ATOM   3485  N   VAL   446      -6.132 100.509 109.867  1.00 50.00
ATOM   3486  CA  VAL   446      -6.196 100.814 108.430  1.00 50.00
ATOM   3487  C   VAL   446      -4.911 101.539 108.029  1.00 50.00
ATOM   3488  O   VAL   446      -4.606 102.618 108.535  1.00 50.00
ATOM   3489  CB  VAL   446      -7.406 101.703 108.134  1.00 50.00
ATOM   3490  CG1 VAL   446      -8.689 100.981 108.514  1.00 50.00
ATOM   3491  CG2 VAL   446      -7.295 103.034 108.881  1.00 50.00
ATOM   3492  N   GLY   447      -4.154 100.899 107.146  1.00 50.00
ATOM   3493  CA  GLY   447      -2.905 101.483 106.642  1.00 50.00
ATOM   3494  C   GLY   447      -3.097 101.865 105.177  1.00 50.00
ATOM   3495  O   GLY   447      -3.761 101.160 104.418  1.00 50.00
ATOM   3496  N   MET   448      -2.540 103.018 104.826  1.00 50.00
ATOM   3497  CA  MET   448      -2.617 103.531 103.451  1.00 50.00
ATOM   3498  C   MET   448      -1.269 104.143 103.076  1.00 50.00
ATOM   3499  O   MET   448      -0.724 104.962 103.815  1.00 50.00
ATOM   3500  CB  MET   448      -3.705 104.604 103.364  1.00 50.00
ATOM   3501  CG  MET   448      -3.840 105.138 101.939  1.00 50.00
ATOM   3502  SD  MET   448      -4.418 103.877 100.744  1.00 50.00
ATOM   3503  CE  MET   448      -6.093 103.667 101.302  1.00 50.00
ATOM   3504  N   ALA   449      -0.754 103.712 101.932  1.00 50.00
ATOM   3505  CA  ALA   449       0.503 104.253 101.403  1.00 50.00
ATOM   3506  C   ALA   449       0.318 104.639  99.945  1.00 50.00
ATOM   3507  O   ALA   449      -0.233 103.879  99.148  1.00 50.00
ATOM   3508  CB  ALA   449       1.538 103.350 101.293  1.00 50.00
ATOM   3509  N   TYR   450       0.771 105.847  99.635  1.00 50.00
ATOM   3510  CA  TYR   450       0.746 106.375  98.264  1.00 50.00
ATOM   3511  C   TYR   450       2.179 106.758  97.898  1.00 50.00
ATOM   3512  O   TYR   450       2.677 107.797  98.320  1.00 50.00
ATOM   3513  CB  TYR   450      -0.179 107.594  98.196  1.00 99.99
ATOM   3514  CG  TYR   450      -1.626 107.222  98.538  1.00 99.99
ATOM   3515  CD1 TYR   450      -2.114 105.957  98.233  1.00 99.99
ATOM   3516  CD2 TYR   450      -2.460 108.156  99.140  1.00 99.99
ATOM   3517  CE1 TYR   450      -3.419 105.616  98.535  1.00 99.99
ATOM   3518  CE2 TYR   450      -3.747 107.820  99.469  1.00 99.99
ATOM   3519  CZ  TYR   450      -4.158 106.478  99.239  1.00 99.99
ATOM   3520  OH  TYR   450      -5.523 106.089  99.592  1.00 99.99
ATOM   3521  N   TYR   451       2.845 105.854  97.186  1.00 50.00
ATOM   3522  CA  TYR   451       4.280 106.001  96.895  1.00 50.00
ATOM   3523  C   TYR   451       4.594 106.220  95.417  1.00 50.00
ATOM   3524  O   TYR   451       3.799 105.921  94.526  1.00 50.00
ATOM   3525  CB  TYR   451       5.048 104.764  97.361  1.00 99.99
ATOM   3526  CG  TYR   451       5.016 104.638  98.881  1.00 99.99
ATOM   3527  CD1 TYR   451       5.946 105.332  99.641  1.00 99.99
ATOM   3528  CD2 TYR   451       4.087 103.810  99.492  1.00 99.99
ATOM   3529  CE1 TYR   451       5.985 105.148 100.983  1.00 99.99
ATOM   3530  CE2 TYR   451       4.108 103.674 100.868  1.00 99.99
ATOM   3531  CZ  TYR   451       5.042 104.287 101.614  1.00 99.99
ATOM   3532  OH  TYR   451       5.057 104.151 102.971  1.00 99.99
ATOM   3533  N   LEU   452       5.797 106.752  95.225  1.00 50.00
ATOM   3534  CA  LEU   452       6.405 106.943  93.903  1.00 50.00
ATOM   3535  C   LEU   452       7.758 106.229  93.904  1.00 50.00
ATOM   3536  O   LEU   452       8.603 106.479  94.763  1.00 50.00
ATOM   3537  CB  LEU   452       6.615 108.439  93.649  1.00 99.99
ATOM   3538  CG  LEU   452       5.285 109.184  93.591  1.00 99.99
ATOM   3539  CD1 LEU   452       5.551 110.680  93.483  1.00 99.99
ATOM   3540  CD2 LEU   452       4.485 108.564  92.473  1.00 99.99
ATOM   3541  N   GLU   453       7.918 105.327  92.943  1.00 50.00
ATOM   3542  CA  GLU   453       9.152 104.545  92.775  1.00 50.00
ATOM   3543  C   GLU   453      10.029 105.232  91.726  1.00 50.00
ATOM   3544  O   GLU   453       9.553 106.055  90.946  1.00 50.00
ATOM   3545  CB  GLU   453       8.785 103.146  92.279  1.00 50.00
ATOM   3546  CG  GLU   453       9.090 102.087  93.221  1.00 50.00
ATOM   3547  CD  GLU   453      10.538 101.659  93.381  1.00 50.00
ATOM   3548  OE1 GLU   453      11.339 102.584  93.347  1.00 50.00
ATOM   3549  OE2 GLU   453      10.798 100.439  93.482  1.00 50.00
ATOM   3550  N   ILE   454      11.322 104.947  91.810  1.00 50.00
ATOM   3551  CA  ILE   454      12.306 105.460  90.846  1.00 50.00
ATOM   3552  C   ILE   454      13.210 104.298  90.428  1.00 50.00
ATOM   3553  O   ILE   454      14.107 103.909  91.164  1.00 50.00
ATOM   3554  CB  ILE   454      13.125 106.578  91.495  1.00 99.99
ATOM   3555  CG1 ILE   454      12.201 107.725  91.902  1.00 99.99
ATOM   3556  CG2 ILE   454      14.215 107.068  90.538  1.00 99.99
ATOM   3557  CD1 ILE   454      12.920 108.784  92.598  1.00 99.99
ATOM   3558  N   SER   455      12.876 103.702  89.291  1.00 50.00
ATOM   3559  CA  SER   455      13.594 102.517  88.798  1.00 50.00
ATOM   3560  C   SER   455      14.075 102.730  87.362  1.00 50.00
ATOM   3561  O   SER   455      13.502 103.512  86.607  1.00 50.00
ATOM   3562  CB  SER   455      12.670 101.301  88.852  1.00 50.00
ATOM   3563  OG  SER   455      13.366 100.159  88.383  1.00 50.00
ATOM   3564  N   GLY   456      15.139 102.011  87.017  1.00 50.00
ATOM   3565  CA  GLY   456      15.713 102.082  85.666  1.00 50.00
ATOM   3566  C   GLY   456      17.097 102.729  85.720  1.00 50.00
ATOM   3567  O   GLY   456      17.468 103.494  84.832  1.00 50.00
ATOM   3568  N   PHE   457      17.825 102.436  86.792  1.00 99.99
ATOM   3569  CA  PHE   457      19.177 102.983  86.973  1.00 99.99
ATOM   3570  C   PHE   457      20.173 101.825  87.030  1.00 99.99
ATOM   3571  O   PHE   457      19.906 100.787  87.629  1.00 99.99
ATOM   3572  CB  PHE   457      19.250 103.772  88.281  1.00 99.99
ATOM   3573  CG  PHE   457      18.999 102.863  89.488  1.00 99.99
ATOM   3574  CD1 PHE   457      20.066 102.233  90.118  1.00 99.99
ATOM   3575  CD2 PHE   457      17.707 102.687  89.967  1.00 99.99
ATOM   3576  CE1 PHE   457      19.842 101.434  91.232  1.00 99.99
ATOM   3577  CE2 PHE   457      17.492 101.887  91.076  1.00 99.99
ATOM   3578  CZ  PHE   457      18.550 101.262  91.711  1.00 99.99
ATOM   3579  N   GLY   458      21.317 102.030  86.433  1.00 99.99
ATOM   3580  CA  GLY   458      22.381 101.021  86.384  1.00 99.99
ATOM   3581  C   GLY   458      22.498 100.395  85.001  1.00 99.99
ATOM   3582  O   GLY   458      22.923  99.252  84.880  1.00 99.99
ATOM   3583  N   PRO   459      22.056 101.153  83.986  1.00 99.99
ATOM   3584  CA  PRO   459      22.338 100.922  82.521  1.00 99.99
ATOM   3585  C   PRO   459      23.696 101.030  82.291  1.00 99.99
ATOM   3586  O   PRO   459      24.383 100.721  82.629  1.00 99.99
ATOM   3587  CB  PRO   459      21.337 101.779  81.851  1.00 99.99
ATOM   3588  CG  PRO   459      21.508 103.020  82.684  1.00 99.99
ATOM   3589  CD  PRO   459      21.468 102.484  84.069  1.00 99.99
ATOM   3590  N   TRP   460      23.997 101.548  81.147  1.00 50.00
ATOM   3591  CA  TRP   460      23.105 101.414  79.985  1.00 50.00
ATOM   3592  C   TRP   460      22.768  99.919  79.912  1.00 50.00
ATOM   3593  O   TRP   460      23.131  99.148  80.803  1.00 50.00
ATOM   3594  CB  TRP   460      23.821 101.895  78.767  1.00 50.00
ATOM   3595  CG  TRP   460      25.119 101.110  78.560  1.00 50.00
ATOM   3596  CD1 TRP   460      25.316 100.007  77.964  1.00 50.00
ATOM   3597  CD2 TRP   460      26.378 101.403  79.053  1.00 50.00
ATOM   3598  NE1 TRP   460      26.527  99.627  77.781  1.00 50.00
ATOM   3599  CE2 TRP   460      27.239 100.443  78.537  1.00 50.00
ATOM   3600  CE3 TRP   460      26.875 102.408  79.875  1.00 50.00
ATOM   3601  CZ2 TRP   460      28.594 100.482  78.839  1.00 50.00
ATOM   3602  CZ3 TRP   460      28.235 102.457  80.165  1.00 50.00
ATOM   3603  CH2 TRP   460      29.094 101.494  79.648  1.00 50.00
ATOM   3604  N   GLU   461      22.107  99.522  78.840  1.00 50.00
ATOM   3605  CA  GLU   461      21.828  98.098  78.592  1.00 50.00
ATOM   3606  C   GLU   461      21.498  97.906  77.135  1.00 50.00
ATOM   3607  O   GLU   461      21.631  98.914  76.335  1.00 50.00
ATOM   3608  CB  GLU   461      20.555  97.666  79.307  1.00 99.99
ATOM   3609  CG  GLU   461      20.345  96.155  79.189  1.00 99.99
ATOM   3610  CD  GLU   461      19.129  95.703  79.969  1.00 99.99
ATOM   3611  OE1 GLU   461      18.513  96.570  80.634  1.00 99.99
ATOM   3612  OE2 GLU   461      18.796  94.493  79.860  1.00 99.99
ATOM   3613  N   PHE   462      21.597  96.659  76.643  1.00 50.00
ATOM   3614  CA  PHE   462      21.620  96.375  75.199  1.00 50.00
ATOM   3615  C   PHE   462      20.684  95.244  74.788  1.00 50.00
ATOM   3616  O   PHE   462      20.193  94.472  75.609  1.00 50.00
ATOM   3617  CB  PHE   462      23.034  96.024  74.754  1.00 99.99
ATOM   3618  CG  PHE   462      23.968  97.220  74.865  1.00 99.99
ATOM   3619  CD1 PHE   462      23.822  98.156  75.853  1.00 99.99
ATOM   3620  CD2 PHE   462      25.021  97.302  74.011  1.00 99.99
ATOM   3621  CE1 PHE   462      24.662  99.229  75.820  1.00 99.99
ATOM   3622  CE2 PHE   462      26.063  98.299  74.310  1.00 99.99
ATOM   3623  CZ  PHE   462      25.770  99.347  75.141  1.00 99.99
ATOM   3624  N   GLY   463      20.523  95.158  73.473  1.00 50.00
ATOM   3625  CA  GLY   463      19.743  94.091  72.837  1.00 50.00
ATOM   3626  C   GLY   463      20.222  93.931  71.394  1.00 50.00
ATOM   3627  O   GLY   463      20.489  94.911  70.698  1.00 50.00
ATOM   3628  N   GLU   464      20.383  92.675  71.000  1.00 50.00
ATOM   3629  CA  GLU   464      20.749  92.336  69.619  1.00 50.00
ATOM   3630  C   GLU   464      19.697  91.378  69.064  1.00 50.00
ATOM   3631  O   GLU   464      19.381  90.359  69.678  1.00 50.00
ATOM   3632  CB  GLU   464      22.138  91.698  69.573  1.00 50.00
ATOM   3633  CG  GLU   464      22.520  91.355  68.130  1.00 50.00
ATOM   3634  CD  GLU   464      24.013  91.053  67.989  1.00 50.00
ATOM   3635  OE1 GLU   464      24.599  90.570  68.982  1.00 50.00
ATOM   3636  OE2 GLU   464      24.540  91.338  66.893  1.00 50.00
ATOM   3637  N   ILE   465      19.122  91.778  67.938  1.00 50.00
ATOM   3638  CA  ILE   465      18.076  90.985  67.280  1.00 50.00
ATOM   3639  C   ILE   465      18.557  90.623  65.876  1.00 50.00
ATOM   3640  O   ILE   465      19.085  91.468  65.172  1.00 50.00
ATOM   3641  CB  ILE   465      16.798  91.820  67.176  1.00 50.00
ATOM   3642  CG1 ILE   465      16.408  92.377  68.546  1.00 50.00
ATOM   3643  CG2 ILE   465      15.662  90.969  66.601  1.00 50.00
ATOM   3644  CD1 ILE   465      15.173  93.274  68.443  1.00 50.00
ATOM   3645  N   ARG   466      18.370  89.357  65.527  1.00 50.00
ATOM   3646  CA  ARG   466      18.746  88.840  64.209  1.00 50.00
ATOM   3647  C   ARG   466      17.597  88.052  63.599  1.00 50.00
ATOM   3648  O   ARG   466      17.161  87.057  64.169  1.00 50.00
ATOM   3649  CB  ARG   466      20.003  87.975  64.339  1.00 50.00
ATOM   3650  CG  ARG   466      20.418  87.384  62.989  1.00 50.00
ATOM   3651  CD  ARG   466      21.778  86.693  63.080  1.00 50.00
ATOM   3652  NE  ARG   466      22.811  87.693  63.398  1.00 50.00
ATOM   3653  CZ  ARG   466      23.722  87.567  64.372  1.00 50.00
ATOM   3654  NH1 ARG   466      23.757  86.465  65.131  1.00 50.00
ATOM   3655  NH2 ARG   466      24.596  88.556  64.595  1.00 50.00
ATOM   3656  N   VAL   467      17.066  88.565  62.497  1.00 50.00
ATOM   3657  CA  VAL   467      15.982  87.877  61.776  1.00 50.00
ATOM   3658  C   VAL   467      16.586  86.881  60.782  1.00 50.00
ATOM   3659  O   VAL   467      17.515  87.210  60.043  1.00 50.00
ATOM   3660  CB  VAL   467      15.119  88.901  61.036  1.00 50.00
ATOM   3661  CG1 VAL   467      14.484  89.877  62.030  1.00 50.00
ATOM   3662  CG2 VAL   467      15.950  89.658  59.995  1.00 50.00
ATOM   3663  N   ASP   468      16.035  85.672  60.789  1.00 50.00
ATOM   3664  CA  ASP   468      16.485  84.597  59.890  1.00 50.00
ATOM   3665  C   ASP   468      15.760  84.684  58.548  1.00 50.00
ATOM   3666  O   ASP   468      14.732  85.350  58.423  1.00 50.00
ATOM   3667  CB  ASP   468      16.243  83.224  60.522  1.00 50.00
ATOM   3668  CG  ASP   468      17.083  83.032  61.788  1.00 50.00
ATOM   3669  OD1 ASP   468      18.071  83.783  61.934  1.00 50.00
ATOM   3670  OD2 ASP   468      16.748  82.102  62.553  1.00 50.00
ATOM   3671  N   GLU   469      16.318  83.984  57.565  1.00 50.00
ATOM   3672  CA  GLU   469      15.791  84.003  56.191  1.00 50.00
ATOM   3673  C   GLU   469      14.301  83.646  56.136  1.00 50.00
ATOM   3674  O   GLU   469      13.592  84.109  55.248  1.00 50.00
ATOM   3675  CB  GLU   469      16.561  83.020  55.308  1.00 99.99
ATOM   3676  CG  GLU   469      18.047  83.364  55.209  1.00 99.99
ATOM   3677  CD  GLU   469      18.766  82.414  54.249  1.00 99.99
ATOM   3678  OE1 GLU   469      18.220  81.309  54.035  1.00 99.99
ATOM   3679  OE2 GLU   469      19.828  82.818  53.731  1.00 99.99
ATOM   3680  N   ASN   470      13.836  82.842  57.093  1.00 50.00
ATOM   3681  CA  ASN   470      12.458  82.329  57.029  1.00 50.00
ATOM   3682  C   ASN   470      11.454  83.103  57.891  1.00 50.00
ATOM   3683  O   ASN   470      10.285  82.790  57.934  1.00 50.00
ATOM   3684  CB  ASN   470      12.415  80.845  57.397  1.00 50.00
ATOM   3685  CG  ASN   470      10.986  80.309  57.262  1.00 50.00
ATOM   3686  OD1 ASN   470      10.049  80.772  57.882  1.00 50.00
ATOM   3687  ND2 ASN   470      10.840  79.283  56.434  1.00 50.00
ATOM   3688  N   GLY   471      11.908  84.133  58.597  1.00 50.00
ATOM   3689  CA  GLY   471      10.967  85.028  59.294  1.00 50.00
ATOM   3690  C   GLY   471      11.114  85.043  60.819  1.00 50.00
ATOM   3691  O   GLY   471      10.749  86.026  61.460  1.00 50.00
ATOM   3692  N   ASP   472      11.518  83.913  61.396  1.00 50.00
ATOM   3693  CA  ASP   472      11.708  83.823  62.854  1.00 50.00
ATOM   3694  C   ASP   472      12.974  84.584  63.259  1.00 50.00
ATOM   3695  O   ASP   472      13.711  85.065  62.397  1.00 50.00
ATOM   3696  CB  ASP   472      11.792  82.356  63.278  1.00 50.00
ATOM   3697  CG  ASP   472      10.471  81.637  62.991  1.00 50.00
ATOM   3698  OD1 ASP   472       9.441  82.122  63.490  1.00 50.00
ATOM   3699  OD2 ASP   472      10.523  80.643  62.246  1.00 50.00
ATOM   3700  N   VAL   473      13.188  84.729  64.563  1.00 50.00
ATOM   3701  CA  VAL   473      14.348  85.493  65.054  1.00 50.00
ATOM   3702  C   VAL   473      14.865  85.007  66.412  1.00 50.00
ATOM   3703  O   VAL   473      14.191  84.281  67.141  1.00 50.00
ATOM   3704  CB  VAL   473      13.986  86.974  65.172  1.00 50.00
ATOM   3705  CG1 VAL   473      12.850  87.164  66.173  1.00 50.00
ATOM   3706  CG2 VAL   473      15.201  87.790  65.602  1.00 50.00
ATOM   3707  N   LEU   474      16.097  85.422  66.689  1.00 50.00
ATOM   3708  CA  LEU   474      16.764  85.196  67.975  1.00 50.00
ATOM   3709  C   LEU   474      17.187  86.565  68.518  1.00 50.00
ATOM   3710  O   LEU   474      17.587  87.441  67.750  1.00 50.00
ATOM   3711  CB  LEU   474      18.003  84.328  67.732  1.00 50.00
ATOM   3712  CG  LEU   474      18.716  83.964  69.036  1.00 50.00
ATOM   3713  CD1 LEU   474      17.789  83.155  69.942  1.00 50.00
ATOM   3714  CD2 LEU   474      19.993  83.177  68.735  1.00 50.00
ATOM   3715  N   VAL   475      17.059  86.745  69.826  1.00 50.00
ATOM   3716  CA  VAL   475      17.413  88.023  70.465  1.00 50.00
ATOM   3717  C   VAL   475      18.140  87.767  71.787  1.00 50.00
ATOM   3718  O   VAL   475      17.806  86.838  72.521  1.00 50.00
ATOM   3719  CB  VAL   475      16.148  88.843  70.728  1.00 50.00
ATOM   3720  CG1 VAL   475      15.214  88.094  71.671  1.00 50.00
ATOM   3721  CG2 VAL   475      16.512  90.213  71.306  1.00 50.00
ATOM   3722  N   ILE   476      19.106  88.631  72.075  1.00 50.00
ATOM   3723  CA  ILE   476      19.871  88.548  73.327  1.00 50.00
ATOM   3724  C   ILE   476      19.990  89.946  73.934  1.00 50.00
ATOM   3725  O   ILE   476      20.173  90.930  73.219  1.00 50.00
ATOM   3726  CB  ILE   476      21.258  87.979  73.033  1.00 50.00
ATOM   3727  CG1 ILE   476      21.149  86.620  72.343  1.00 50.00
ATOM   3728  CG2 ILE   476      21.988  87.895  74.252  1.00 50.00
ATOM   3729  CD1 ILE   476      20.387  85.619  73.201  1.00 50.00
ATOM   3730  N   THR   477      19.894  89.998  75.257  1.00 50.00
ATOM   3731  CA  THR   477      19.981  91.264  76.001  1.00 50.00
ATOM   3732  C   THR   477      21.075  91.173  77.066  1.00 50.00
ATOM   3733  O   THR   477      21.571  90.093  77.376  1.00 50.00
ATOM   3734  CB  THR   477      18.637  91.587  76.653  1.00 99.99
ATOM   3735  OG1 THR   477      17.641  91.731  75.636  1.00 99.99
ATOM   3736  CG2 THR   477      18.728  92.848  77.509  1.00 99.99
ATOM   3737  N   GLY   478      21.432  92.339  77.586  1.00 50.00
ATOM   3738  CA  GLY   478      22.433  92.300  78.497  1.00 50.00
ATOM   3739  C   GLY   478      21.967  92.164  80.000  1.00 50.00
ATOM   3740  O   GLY   478      22.720  92.254  80.987  1.00 50.00
ATOM   3741  N   GLY   479      20.682  91.918  80.089  1.00 50.00
ATOM   3742  CA  GLY   479      20.046  91.618  81.376  1.00 50.00
ATOM   3743  C   GLY   479      20.139  90.116  81.639  1.00 50.00
ATOM   3744  O   GLY   479      20.727  89.375  80.852  1.00 50.00
ATOM   3745  N   THR   480      19.512  89.683  82.722  1.00 50.00
ATOM   3746  CA  THR   480      19.493  88.267  83.106  1.00 50.00
ATOM   3747  C   THR   480      18.352  88.015  84.092  1.00 50.00
ATOM   3748  O   THR   480      18.425  88.390  85.262  1.00 50.00
ATOM   3749  CB  THR   480      20.817  87.861  83.751  1.00 50.00
ATOM   3750  OG1 THR   480      21.007  88.602  84.959  1.00 50.00
ATOM   3751  CG2 THR   480      21.986  88.079  82.791  1.00 50.00
ATOM   3752  N   PRO   481      17.284  87.421  83.569  1.00 50.00
ATOM   3753  CA  PRO   481      16.085  87.077  84.342  1.00 50.00
ATOM   3754  C   PRO   481      16.443  86.036  85.403  1.00 50.00
ATOM   3755  O   PRO   481      17.397  85.276  85.252  1.00 50.00
ATOM   3756  CB  PRO   481      15.124  86.502  83.306  1.00 50.00
ATOM   3757  CG  PRO   481      16.061  85.890  82.262  1.00 50.00
ATOM   3758  CD  PRO   481      17.214  86.827  82.235  1.00 50.00
ATOM   3759  N   HIS   482      15.711  86.099  86.501  1.00 50.00
ATOM   3760  CA  HIS   482      15.830  85.132  87.596  1.00 50.00
ATOM   3761  C   HIS   482      14.431  84.665  87.984  1.00 50.00
ATOM   3762  O   HIS   482      14.162  84.353  89.142  1.00 50.00
ATOM   3763  CB  HIS   482      16.523  85.766  88.811  1.00 50.00
ATOM   3764  CG  HIS   482      17.961  86.209  88.502  1.00 50.00
ATOM   3765  ND1 HIS   482      18.663  87.090  89.187  1.00 50.00
ATOM   3766  CD2 HIS   482      18.747  85.854  87.488  1.00 50.00
ATOM   3767  CE1 HIS   482      19.851  87.183  88.620  1.00 50.00
ATOM   3768  NE2 HIS   482      19.908  86.387  87.589  1.00 50.00
ATOM   3769  N   GLY   483      13.543  84.670  86.988  1.00 50.00
ATOM   3770  CA  GLY   483      12.158  84.222  87.191  1.00 50.00
ATOM   3771  C   GLY   483      11.116  85.222  86.679  1.00 50.00
ATOM   3772  O   GLY   483       9.947  84.868  86.546  1.00 50.00
ATOM   3773  N   GLN   484      11.517  86.473  86.463  1.00 50.00
ATOM   3774  CA  GLN   484      10.557  87.509  86.043  1.00 50.00
ATOM   3775  C   GLN   484      10.050  87.402  84.596  1.00 50.00
ATOM   3776  O   GLN   484       9.335  88.284  84.127  1.00 50.00
ATOM   3777  CB  GLN   484      11.058  88.926  86.345  1.00 50.00
ATOM   3778  CG  GLN   484      12.558  89.127  86.115  1.00 50.00
ATOM   3779  CD  GLN   484      13.367  88.668  87.332  1.00 50.00
ATOM   3780  OE1 GLN   484      13.929  87.580  87.347  1.00 50.00
ATOM   3781  NE2 GLN   484      13.430  89.548  88.324  1.00 50.00
ATOM   3782  N   GLY   485      10.340  86.271  83.950  1.00 50.00
ATOM   3783  CA  GLY   485       9.754  85.916  82.643  1.00 50.00
ATOM   3784  C   GLY   485      10.218  86.758  81.447  1.00 50.00
ATOM   3785  O   GLY   485       9.432  87.031  80.540  1.00 50.00
ATOM   3786  N   THR   486      11.502  87.099  81.411  1.00 50.00
ATOM   3787  CA  THR   486      12.048  87.875  80.284  1.00 50.00
ATOM   3788  C   THR   486      11.893  87.218  78.907  1.00 50.00
ATOM   3789  O   THR   486      11.657  87.925  77.959  1.00 50.00
ATOM   3790  CB  THR   486      13.519  88.220  80.516  1.00 50.00
ATOM   3791  OG1 THR   486      14.277  87.023  80.641  1.00 50.00
ATOM   3792  CG2 THR   486      13.661  89.111  81.751  1.00 50.00
ATOM   3793  N   GLU   487      12.023  85.937  78.776  1.00 50.00
ATOM   3794  CA  GLU   487      11.951  85.390  77.361  1.00 50.00
ATOM   3795  C   GLU   487      10.517  85.179  76.916  1.00 50.00
ATOM   3796  O   GLU   487      10.289  84.734  75.792  1.00 50.00
ATOM   3797  CB  GLU   487      12.500  84.149  76.913  1.00 50.00
ATOM   3798  CG  GLU   487      11.863  82.613  77.028  1.00 50.00
ATOM   3799  CD  GLU   487      10.794  82.476  76.611  1.00 50.00
ATOM   3800  OE1 GLU   487      11.019  82.224  75.426  1.00 50.00
ATOM   3801  OE2 GLU   487       9.723  82.536  77.228  1.00 50.00
ATOM   3802  N   THR   488       9.566  85.607  77.738  1.00 50.00
ATOM   3803  CA  THR   488       8.181  85.741  77.266  1.00 50.00
ATOM   3804  C   THR   488       7.923  87.214  76.939  1.00 50.00
ATOM   3805  O   THR   488       7.602  87.560  75.805  1.00 50.00
ATOM   3806  CB  THR   488       7.181  85.279  78.330  1.00 50.00
ATOM   3807  OG1 THR   488       7.402  83.900  78.639  1.00 50.00
ATOM   3808  CG2 THR   488       5.746  85.503  77.844  1.00 50.00
ATOM   3809  N   ALA   489       8.161  88.066  77.935  1.00 50.00
ATOM   3810  CA  ALA   489       7.905  89.509  77.812  1.00 50.00
ATOM   3811  C   ALA   489       8.764  90.171  76.729  1.00 50.00
ATOM   3812  O   ALA   489       8.256  90.958  75.932  1.00 50.00
ATOM   3813  CB  ALA   489       8.163  90.192  79.156  1.00 50.00
ATOM   3814  N   ILE   490      10.059  89.868  76.722  1.00 50.00
ATOM   3815  CA  ILE   490      10.971  90.476  75.741  1.00 50.00
ATOM   3816  C   ILE   490      10.519  90.124  74.321  1.00 50.00
ATOM   3817  O   ILE   490      10.579  90.933  73.415  1.00 50.00
ATOM   3818  CB  ILE   490      12.404  89.980  75.955  1.00 50.00
ATOM   3819  CG1 ILE   490      13.359  90.671  74.979  1.00 50.00
ATOM   3820  CG2 ILE   490      12.478  88.476  75.761  1.00 50.00
ATOM   3821  CD1 ILE   490      13.372  92.186  75.199  1.00 50.00
ATOM   3822  N   ALA   491      10.050  88.890  74.165  1.00 50.00
ATOM   3823  CA  ALA   491       9.583  88.398  72.862  1.00 50.00
ATOM   3824  C   ALA   491       8.362  89.197  72.404  1.00 50.00
ATOM   3825  O   ALA   491       8.186  89.462  71.218  1.00 50.00
ATOM   3826  CB  ALA   491       9.214  86.918  72.975  1.00 50.00
ATOM   3827  N   GLN   492       7.532  89.574  73.373  1.00 50.00
ATOM   3828  CA  GLN   492       6.295  90.319  73.095  1.00 50.00
ATOM   3829  C   GLN   492       6.591  91.718  72.558  1.00 50.00
ATOM   3830  O   GLN   492       5.912  92.199  71.651  1.00 50.00
ATOM   3831  CB  GLN   492       5.450  90.418  74.363  1.00 50.00
ATOM   3832  CG  GLN   492       4.916  89.047  74.780  1.00 50.00
ATOM   3833  CD  GLN   492       4.118  89.147  76.079  1.00 50.00
ATOM   3834  OE1 GLN   492       4.555  88.680  77.129  1.00 50.00
ATOM   3835  NE2 GLN   492       2.938  89.744  75.969  1.00 50.00
ATOM   3836  N   VAL   493       7.613  92.353  73.122  1.00 50.00
ATOM   3837  CA  VAL   493       7.975  93.718  72.714  1.00 50.00
ATOM   3838  C   VAL   493       8.389  93.712  71.239  1.00 50.00
ATOM   3839  O   VAL   493       7.843  94.451  70.426  1.00 50.00
ATOM   3840  CB  VAL   493       9.130  94.239  73.572  1.00 50.00
ATOM   3841  CG1 VAL   493      10.370  93.381  73.404  1.00 50.00
ATOM   3842  CG2 VAL   493       9.446  95.691  73.208  1.00 50.00
ATOM   3843  N   VAL   494       9.322  92.820  70.923  1.00 50.00
ATOM   3844  CA  VAL   494       9.854  92.688  69.563  1.00 50.00
ATOM   3845  C   VAL   494       8.749  92.271  68.589  1.00 50.00
ATOM   3846  O   VAL   494       8.722  92.709  67.441  1.00 50.00
ATOM   3847  CB  VAL   494      10.973  91.646  69.544  1.00 50.00
ATOM   3848  CG1 VAL   494      12.130  92.090  70.442  1.00 50.00
ATOM   3849  CG2 VAL   494      10.447  90.292  69.997  1.00 50.00
ATOM   3850  N   ALA   495       7.834  91.436  69.077  1.00 50.00
ATOM   3851  CA  ALA   495       6.750  90.910  68.238  1.00 50.00
ATOM   3852  C   ALA   495       5.905  92.052  67.671  1.00 50.00
ATOM   3853  O   ALA   495       5.578  92.065  66.487  1.00 50.00
ATOM   3854  CB  ALA   495       5.862  90.000  69.052  1.00 50.00
ATOM   3855  N   ASP   496       5.582  93.011  68.535  1.00 50.00
ATOM   3856  CA  ASP   496       4.749  94.152  68.135  1.00 50.00
ATOM   3857  C   ASP   496       5.546  95.088  67.219  1.00 50.00
ATOM   3858  O   ASP   496       4.986  95.738  66.340  1.00 50.00
ATOM   3859  CB  ASP   496       4.273  94.908  69.377  1.00 50.00
ATOM   3860  CG  ASP   496       3.256  95.991  69.008  1.00 50.00
ATOM   3861  OD1 ASP   496       3.363  96.523  67.888  1.00 50.00
ATOM   3862  OD2 ASP   496       2.385  96.264  69.819  1.00 50.00
ATOM   3863  N   THR   497       6.854  95.134  67.450  1.00 50.00
ATOM   3864  CA  THR   497       7.743  96.029  66.693  1.00 50.00
ATOM   3865  C   THR   497       8.012  95.527  65.270  1.00 50.00
ATOM   3866  O   THR   497       8.272  96.326  64.374  1.00 50.00
ATOM   3867  CB  THR   497       9.068  96.219  67.435  1.00 50.00
ATOM   3868  OG1 THR   497       9.734  94.964  67.571  1.00 50.00
ATOM   3869  CG2 THR   497       8.833  96.838  68.788  1.00 50.00
ATOM   3870  N   LEU   498       7.966  94.209  65.079  1.00 50.00
ATOM   3871  CA  LEU   498       8.349  93.616  63.787  1.00 50.00
ATOM   3872  C   LEU   498       7.262  92.809  63.096  1.00 50.00
ATOM   3873  O   LEU   498       7.548  92.439  62.006  1.00 50.00
ATOM   3874  CB  LEU   498       9.598  92.751  63.966  1.00 50.00
ATOM   3875  CG  LEU   498      10.794  93.600  64.401  1.00 50.00
ATOM   3876  CD1 LEU   498      12.024  92.715  64.604  1.00 50.00
ATOM   3877  CD2 LEU   498      11.071  94.688  63.364  1.00 50.00
ATOM   3878  N   GLN   499       6.172  92.502  63.792  1.00 50.00
ATOM   3879  CA  GLN   499       5.071  91.722  63.207  1.00 50.00
ATOM   3880  C   GLN   499       5.479  90.255  63.045  1.00 50.00
ATOM   3881  O   GLN   499       5.101  89.586  62.083  1.00 50.00
ATOM   3882  CB  GLN   499       4.732  92.290  61.878  1.00 99.99
ATOM   3883  CG  GLN   499       5.718  92.158  60.745  1.00 99.99
ATOM   3884  CD  GLN   499       5.455  92.769  59.472  1.00 99.99
ATOM   3885  OE1 GLN   499       5.013  93.912  59.380  1.00 99.99
ATOM   3886  NE2 GLN   499       5.701  91.969  58.455  1.00 99.99
ATOM   3887  N   ILE   500       6.275  89.795  64.005  1.00 50.00
ATOM   3888  CA  ILE   500       6.683  88.385  64.092  1.00 50.00
ATOM   3889  C   ILE   500       6.114  87.856  65.409  1.00 50.00
ATOM   3890  O   ILE   500       6.271  88.492  66.449  1.00 50.00
ATOM   3891  CB  ILE   500       8.212  88.304  64.138  1.00 50.00
ATOM   3892  CG1 ILE   500       8.827  88.954  62.898  1.00 50.00
ATOM   3893  CG2 ILE   500       8.664  86.845  64.269  1.00 50.00
ATOM   3894  CD1 ILE   500      10.356  88.920  62.967  1.00 50.00
ATOM   3895  N   ASP   501       5.475  86.690  65.358  1.00 50.00
ATOM   3896  CA  ASP   501       4.843  86.138  66.566  1.00 50.00
ATOM   3897  C   ASP   501       5.912  85.906  67.634  1.00 50.00
ATOM   3898  O   ASP   501       6.984  85.370  67.354  1.00 50.00
ATOM   3899  CB  ASP   501       4.118  84.830  66.242  1.00 50.00
ATOM   3900  CG  ASP   501       2.897  85.082  65.352  1.00 50.00
ATOM   3901  OD1 ASP   501       2.039  85.882  65.782  1.00 50.00
ATOM   3902  OD2 ASP   501       2.852  84.469  64.265  1.00 50.00
ATOM   3903  N   ILE   502       5.575  86.305  68.855  1.00 50.00
ATOM   3904  CA  ILE   502       6.504  86.205  69.992  1.00 50.00
ATOM   3905  C   ILE   502       6.963  84.756  70.186  1.00 50.00
ATOM   3906  O   ILE   502       8.056  84.504  70.682  1.00 50.00
ATOM   3907  CB  ILE   502       5.818  86.693  71.270  1.00 50.00
ATOM   3908  CG1 ILE   502       4.598  85.826  71.591  1.00 50.00
ATOM   3909  CG2 ILE   502       5.408  88.146  71.140  1.00 50.00
ATOM   3910  CD1 ILE   502       3.949  86.255  72.903  1.00 50.00
ATOM   3911  N   SER   503       6.098  83.827  69.782  1.00 50.00
ATOM   3912  CA  SER   503       6.351  82.391  69.971  1.00 50.00
ATOM   3913  C   SER   503       7.618  81.911  69.253  1.00 50.00
ATOM   3914  O   SER   503       8.229  80.931  69.672  1.00 50.00
ATOM   3915  CB  SER   503       5.150  81.579  69.482  1.00 50.00
ATOM   3916  OG  SER   503       5.402  80.190  69.700  1.00 50.00
ATOM   3917  N   ARG   504       8.000  82.604  68.182  1.00 50.00
ATOM   3918  CA  ARG   504       9.158  82.179  67.378  1.00 50.00
ATOM   3919  C   ARG   504      10.316  83.172  67.486  1.00 50.00
ATOM   3920  O   ARG   504      11.304  83.065  66.760  1.00 50.00
ATOM   3921  CB  ARG   504       8.754  82.029  65.918  1.00 50.00
ATOM   3922  CG  ARG   504       7.750  80.896  65.699  1.00 50.00
ATOM   3923  CD  ARG   504       8.354  79.534  66.052  1.00 50.00
ATOM   3924  NE  ARG   504       9.457  79.206  65.132  1.00 50.00
ATOM   3925  CZ  ARG   504       9.295  78.675  63.911  1.00 50.00
ATOM   3926  NH1 ARG   504       8.068  78.411  63.445  1.00 50.00
ATOM   3927  NH2 ARG   504      10.365  78.370  63.168  1.00 50.00
ATOM   3928  N   ILE   505      10.209  84.083  68.448  1.00 50.00
ATOM   3929  CA  ILE   505      11.301  85.020  68.745  1.00 50.00
ATOM   3930  C   ILE   505      11.992  84.522  70.016  1.00 50.00
ATOM   3931  O   ILE   505      11.516  84.753  71.127  1.00 50.00
ATOM   3932  CB  ILE   505      10.758  86.434  68.971  1.00 50.00
ATOM   3933  CG1 ILE   505      10.039  86.944  67.721  1.00 50.00
ATOM   3934  CG2 ILE   505      11.902  87.377  69.361  1.00 50.00
ATOM   3935  CD1 ILE   505       9.518  88.362  67.919  1.00 50.00
ATOM   3936  N   LYS   506      13.043  83.740  69.803  1.00 50.00
ATOM   3937  CA  LYS   506      13.791  83.111  70.902  1.00 50.00
ATOM   3938  C   LYS   506      14.726  84.141  71.534  1.00 50.00
ATOM   3939  O   LYS   506      15.589  84.698  70.859  1.00 50.00
ATOM   3940  CB  LYS   506      14.612  81.947  70.344  1.00 50.00
ATOM   3941  CG  LYS   506      13.713  80.879  69.716  1.00 50.00
ATOM   3942  CD  LYS   506      12.857  80.176  70.772  1.00 50.00
ATOM   3943  CE  LYS   506      13.736  79.405  71.760  1.00 50.00
ATOM   3944  NZ  LYS   506      12.923  78.712  72.768  1.00 50.00
ATOM   3945  N   VAL   507      14.573  84.346  72.836  1.00 50.00
ATOM   3946  CA  VAL   507      15.429  85.310  73.547  1.00 50.00
ATOM   3947  C   VAL   507      16.261  84.553  74.585  1.00 50.00
ATOM   3948  O   VAL   507      15.784  83.598  75.202  1.00 50.00
ATOM   3949  CB  VAL   507      14.590  86.376  74.254  1.00 50.00
ATOM   3950  CG1 VAL   507      13.229  86.541  73.566  1.00 50.00
ATOM   3951  CG2 VAL   507      14.459  86.082  75.745  1.00 50.00
ATOM   3952  N   ILE   508      17.491  85.013  74.746  1.00 50.00
ATOM   3953  CA  ILE   508      18.432  84.428  75.714  1.00 50.00
ATOM   3954  C   ILE   508      19.206  85.539  76.399  1.00 50.00
ATOM   3955  O   ILE   508      19.431  86.438  75.680  1.00 50.00
ATOM   3956  CB  ILE   508      19.407  83.498  74.985  1.00 50.00
ATOM   3957  CG1 ILE   508      18.653  82.413  74.217  1.00 50.00
ATOM   3958  CG2 ILE   508      20.395  82.880  75.975  1.00 50.00
ATOM   3959  CD1 ILE   508      17.823  81.542  75.165  1.00 50.00
ATOM   3960  N   TRP   509      19.649  85.269  77.618  1.00 50.00
ATOM   3961  CA  TRP   509      20.457  86.200  78.420  1.00 50.00
ATOM   3962  C   TRP   509      21.428  85.371  79.264  1.00 50.00
ATOM   3963  O   TRP   509      21.368  84.143  79.248  1.00 50.00
ATOM   3964  CB  TRP   509      19.548  87.018  79.345  1.00 50.00
ATOM   3965  CG  TRP   509      18.563  87.906  78.576  1.00 50.00
ATOM   3966  CD1 TRP   509      18.515  88.095  77.270  1.00 50.00
ATOM   3967  CD2 TRP   509      17.570  88.706  79.123  1.00 50.00
ATOM   3968  NE1 TRP   509      17.565  88.951  76.947  1.00 50.00
ATOM   3969  CE2 TRP   509      16.962  89.357  78.061  1.00 50.00
ATOM   3970  CE3 TRP   509      17.128  88.938  80.415  1.00 50.00
ATOM   3971  CZ2 TRP   509      15.914  90.240  78.290  1.00 50.00
ATOM   3972  CZ3 TRP   509      16.079  89.806  80.648  1.00 50.00
ATOM   3973  CH2 TRP   509      15.463  90.458  79.585  1.00 50.00
ATOM   3974  N   GLY   510      22.388  86.044  79.896  1.00 50.00
ATOM   3975  CA  GLY   510      23.251  85.375  80.885  1.00 50.00
ATOM   3976  C   GLY   510      24.647  84.972  80.391  1.00 50.00
ATOM   3977  O   GLY   510      25.564  84.847  81.201  1.00 50.00
ATOM   3978  N   ASP   511      24.791  84.703  79.096  1.00 50.00
ATOM   3979  CA  ASP   511      26.067  84.190  78.568  1.00 50.00
ATOM   3980  C   ASP   511      26.894  85.330  77.962  1.00 50.00
ATOM   3981  O   ASP   511      26.590  85.817  76.875  1.00 50.00
ATOM   3982  CB  ASP   511      25.786  83.125  77.505  1.00 50.00
ATOM   3983  CG  ASP   511      27.047  82.335  77.147  1.00 50.00
ATOM   3984  OD1 ASP   511      28.150  82.885  77.364  1.00 50.00
ATOM   3985  OD2 ASP   511      26.880  81.198  76.658  1.00 50.00
ATOM   3986  N   THR   512      27.934  85.729  78.686  1.00 50.00
ATOM   3987  CA  THR   512      28.787  86.864  78.285  1.00 50.00
ATOM   3988  C   THR   512      29.446  86.644  76.919  1.00 50.00
ATOM   3989  O   THR   512      29.884  87.598  76.280  1.00 50.00
ATOM   3990  CB  THR   512      29.869  87.127  79.336  1.00 50.00
ATOM   3991  OG1 THR   512      30.731  85.992  79.450  1.00 50.00
ATOM   3992  CG2 THR   512      29.211  87.492  80.644  1.00 50.00
ATOM   3993  N   GLU   513      29.585  85.378  76.532  1.00 50.00
ATOM   3994  CA  GLU   513      30.225  85.025  75.255  1.00 50.00
ATOM   3995  C   GLU   513      29.281  85.220  74.061  1.00 50.00
ATOM   3996  O   GLU   513      29.735  85.283  72.920  1.00 50.00
ATOM   3997  CB  GLU   513      30.748  83.587  75.326  1.00 50.00
ATOM   3998  CG  GLU   513      31.500  83.162  74.058  1.00 50.00
ATOM   3999  CD  GLU   513      30.551  82.892  72.887  1.00 50.00
ATOM   4000  OE1 GLU   513      29.422  82.468  73.173  1.00 50.00
ATOM   4001  OE2 GLU   513      30.995  83.084  71.736  1.00 50.00
ATOM   4002  N   THR   514      27.981  85.314  74.329  1.00 50.00
ATOM   4003  CA  THR   514      26.998  85.414  73.236  1.00 50.00
ATOM   4004  C   THR   514      26.114  86.661  73.328  1.00 50.00
ATOM   4005  O   THR   514      25.765  87.251  72.307  1.00 50.00
ATOM   4006  CB  THR   514      26.116  84.163  73.206  1.00 50.00
ATOM   4007  OG1 THR   514      25.326  84.104  74.398  1.00 50.00
ATOM   4008  CG2 THR   514      26.958  82.905  73.067  1.00 50.00
ATOM   4009  N   VAL   515      25.732  87.032  74.545  1.00 50.00
ATOM   4010  CA  VAL   515      24.844  88.182  74.758  1.00 50.00
ATOM   4011  C   VAL   515      25.625  89.492  74.724  1.00 50.00
ATOM   4012  O   VAL   515      26.798  89.529  75.096  1.00 50.00
ATOM   4013  CB  VAL   515      24.124  88.044  76.109  1.00 50.00
ATOM   4014  CG1 VAL   515      23.319  86.725  76.202  1.00 50.00
ATOM   4015  CG2 VAL   515      25.107  88.026  77.234  1.00 50.00
ATOM   4016  N   VAL   516      24.956  90.551  74.281  1.00 50.00
ATOM   4017  CA  VAL   516      25.575  91.886  74.240  1.00 50.00
ATOM   4018  C   VAL   516      25.804  92.362  75.676  1.00 50.00
ATOM   4019  O   VAL   516      25.031  92.039  76.577  1.00 50.00
ATOM   4020  CB  VAL   516      24.667  92.871  73.500  1.00 99.99
ATOM   4021  CG1 VAL   516      25.275  94.270  73.535  1.00 99.99
ATOM   4022  CG2 VAL   516      24.466  92.422  72.051  1.00 99.99
ATOM   4023  N   ALA   517      26.871  93.133  75.857  1.00 50.00
ATOM   4024  CA  ALA   517      27.240  93.640  77.186  1.00 50.00
ATOM   4025  C   ALA   517      26.086  94.452  77.783  1.00 50.00
ATOM   4026  O   ALA   517      25.530  95.338  77.134  1.00 50.00
ATOM   4027  CB  ALA   517      28.482  94.525  77.068  1.00 50.00
ATOM   4028  N   SER   518      25.774  94.136  79.035  1.00 50.00
ATOM   4029  CA  SER   518      24.730  94.838  79.794  1.00 50.00
ATOM   4030  C   SER   518      25.135  94.900  81.263  1.00 50.00
ATOM   4031  O   SER   518      26.210  94.424  81.627  1.00 50.00
ATOM   4032  CB  SER   518      23.510  94.244  79.734  1.00 99.99
ATOM   4033  OG  SER   518      22.357  94.763  80.332  1.00 99.99
ATOM   4034  N   MET   519      24.260  95.452  82.101  1.00 50.00
ATOM   4035  CA  MET   519      24.562  95.610  83.532  1.00 50.00
ATOM   4036  C   MET   519      23.724  94.669  84.404  1.00 50.00
ATOM   4037  O   MET   519      23.720  94.794  85.623  1.00 50.00
ATOM   4038  CB  MET   519      24.302  97.048  83.971  1.00 50.00
ATOM   4039  CG  MET   519      25.204  98.033  83.243  1.00 50.00
ATOM   4040  SD  MET   519      25.165  99.467  84.168  1.00 50.00
ATOM   4041  CE  MET   519      25.493  99.655  85.539  1.00 50.00
ATOM   4042  N   GLY   520      23.113  93.672  83.764  1.00 50.00
ATOM   4043  CA  GLY   520      22.302  92.660  84.463  1.00 50.00
ATOM   4044  C   GLY   520      20.969  93.257  84.924  1.00 50.00
ATOM   4045  O   GLY   520      20.602  94.359  84.518  1.00 50.00
ATOM   4046  N   THR   521      20.259  92.519  85.774  1.00 50.00
ATOM   4047  CA  THR   521      18.937  92.976  86.234  1.00 50.00
ATOM   4048  C   THR   521      18.835  93.015  87.760  1.00 50.00
ATOM   4049  O   THR   521      18.941  92.003  88.455  1.00 50.00
ATOM   4050  CB  THR   521      17.805  92.131  85.645  1.00 50.00
ATOM   4051  OG1 THR   521      17.228  91.297  86.651  1.00 50.00
ATOM   4052  CG2 THR   521      18.299  91.298  84.472  1.00 50.00
ATOM   4053  N   TYR   522      18.557  94.229  88.209  1.00 50.00
ATOM   4054  CA  TYR   522      18.338  94.600  89.614  1.00 50.00
ATOM   4055  C   TYR   522      17.827  96.041  89.585  1.00 50.00
ATOM   4056  O   TYR   522      17.994  96.736  88.585  1.00 50.00
ATOM   4057  CB  TYR   522      19.644  94.503  90.410  1.00 50.00
ATOM   4058  CG  TYR   522      20.821  95.120  89.649  1.00 50.00
ATOM   4059  CD1 TYR   522      21.055  96.489  89.690  1.00 50.00
ATOM   4060  CD2 TYR   522      21.659  94.293  88.910  1.00 50.00
ATOM   4061  CE1 TYR   522      22.121  97.032  88.982  1.00 50.00
ATOM   4062  CE2 TYR   522      22.721  94.836  88.198  1.00 50.00
ATOM   4063  CZ  TYR   522      22.951  96.207  88.231  1.00 50.00
ATOM   4064  OH  TYR   522      23.972  96.741  87.512  1.00 50.00
ATOM   4065  N   GLY   523      17.115  96.431  90.637  1.00 50.00
ATOM   4066  CA  GLY   523      16.491  97.762  90.689  1.00 50.00
ATOM   4067  C   GLY   523      15.441  97.921  89.582  1.00 50.00
ATOM   4068  O   GLY   523      15.215  99.020  89.104  1.00 50.00
ATOM   4069  N   SER   524      14.843  96.798  89.180  1.00 50.00
ATOM   4070  CA  SER   524      13.748  96.796  88.194  1.00 50.00
ATOM   4071  C   SER   524      14.129  97.565  86.924  1.00 50.00
ATOM   4072  O   SER   524      13.292  98.240  86.328  1.00 50.00
ATOM   4073  CB  SER   524      12.500  97.436  88.809  1.00 50.00
ATOM   4074  OG  SER   524      12.081  96.693  89.951  1.00 50.00
ATOM   4075  N   ARG   525      15.391  97.445  86.527  1.00 50.00
ATOM   4076  CA  ARG   525      15.920  98.214  85.388  1.00 50.00
ATOM   4077  C   ARG   525      15.639  97.563  84.027  1.00 50.00
ATOM   4078  O   ARG   525      15.769  98.214  82.994  1.00 50.00
ATOM   4079  CB  ARG   525      17.420  98.439  85.575  1.00 50.00
ATOM   4080  CG  ARG   525      18.211  97.129  85.518  1.00 50.00
ATOM   4081  CD  ARG   525      19.680  97.371  85.865  1.00 50.00
ATOM   4082  NE  ARG   525      20.202  98.476  85.048  1.00 50.00
ATOM   4083  CZ  ARG   525      20.845  98.301  83.897  1.00 50.00
ATOM   4084  NH1 ARG   525      21.069  97.092  83.399  1.00 50.00
ATOM   4085  NH2 ARG   525      21.138  99.214  83.251  1.00 50.00
ATOM   4086  N   THR   526      15.257  96.288  84.038  1.00 50.00
ATOM   4087  CA  THR   526      15.060  95.531  82.789  1.00 50.00
ATOM   4088  C   THR   526      14.115  96.239  81.811  1.00 50.00
ATOM   4089  O   THR   526      14.486  96.505  80.671  1.00 50.00
ATOM   4090  CB  THR   526      14.521  94.130  83.084  1.00 50.00
ATOM   4091  OG1 THR   526      13.252  94.228  83.738  1.00 50.00
ATOM   4092  CG2 THR   526      15.511  93.336  83.932  1.00 50.00
ATOM   4093  N   ALA   527      12.888  96.502  82.256  1.00 50.00
ATOM   4094  CA  ALA   527      11.867  97.092  81.379  1.00 50.00
ATOM   4095  C   ALA   527      12.277  98.502  80.948  1.00 50.00
ATOM   4096  O   ALA   527      12.193  98.912  79.852  1.00 50.00
ATOM   4097  CB  ALA   527      10.524  97.151  82.109  1.00 50.00
ATOM   4098  N   ALA   528      12.727  99.289  81.911  1.00 50.00
ATOM   4099  CA  ALA   528      13.142 100.679  81.662  1.00 50.00
ATOM   4100  C   ALA   528      14.350 100.729  80.759  1.00 50.00
ATOM   4101  O   ALA   528      14.452 101.195  80.120  1.00 50.00
ATOM   4102  CB  ALA   528      13.489 101.355  82.988  1.00 50.00
ATOM   4103  N   ALA   529      15.436 100.098  81.092  1.00 50.00
ATOM   4104  CA  ALA   529      16.693 100.170  80.324  1.00 50.00
ATOM   4105  C   ALA   529      16.699  99.235  79.112  1.00 50.00
ATOM   4106  O   ALA   529      16.862  99.678  77.978  1.00 50.00
ATOM   4107  CB  ALA   529      17.877  99.850  81.236  1.00 50.00
ATOM   4108  N   ALA   530      16.591  97.937  79.380  1.00 50.00
ATOM   4109  CA  ALA   530      16.696  96.918  78.324  1.00 50.00
ATOM   4110  C   ALA   530      15.493  96.980  77.385  1.00 50.00
ATOM   4111  O   ALA   530      15.626  96.803  76.175  1.00 50.00
ATOM   4112  CB  ALA   530      16.736  95.529  78.933  1.00 50.00
ATOM   4113  N   ALA   531      14.332  97.262  77.969  1.00 50.00
ATOM   4114  CA  ALA   531      13.080  97.306  77.206  1.00 50.00
ATOM   4115  C   ALA   531      13.172  98.380  76.114  1.00 50.00
ATOM   4116  O   ALA   531      12.567  98.260  75.058  1.00 50.00
ATOM   4117  CB  ALA   531      11.885  97.464  78.095  1.00 50.00
ATOM   4118  N   SER   532      13.925  99.431  76.406  1.00 50.00
ATOM   4119  CA  SER   532      14.083 100.566  75.494  1.00 50.00
ATOM   4120  C   SER   532      15.025 100.159  74.365  1.00 50.00
ATOM   4121  O   SER   532      14.748 100.406  73.194  1.00 50.00
ATOM   4122  CB  SER   532      14.671 101.779  76.209  1.00 50.00
ATOM   4123  OG  SER   532      14.772 102.877  75.337  1.00 50.00
ATOM   4124  N   ALA   533      16.121  99.506  74.745  1.00 50.00
ATOM   4125  CA  ALA   533      17.126  99.048  73.774  1.00 50.00
ATOM   4126  C   ALA   533      16.511  98.015  72.829  1.00 50.00
ATOM   4127  O   ALA   533      16.865  97.944  71.654  1.00 50.00
ATOM   4128  CB  ALA   533      18.310  98.422  74.513  1.00 50.00
ATOM   4129  N   ALA   534      15.597  97.217  73.374  1.00 50.00
ATOM   4130  CA  ALA   534      14.920  96.171  72.596  1.00 50.00
ATOM   4131  C   ALA   534      14.030  96.804  71.524  1.00 50.00
ATOM   4132  O   ALA   534      14.041  96.385  70.368  1.00 50.00
ATOM   4133  CB  ALA   534      14.065  95.309  73.526  1.00 50.00
ATOM   4134  N   MET   535      13.281  97.824  71.936  1.00 50.00
ATOM   4135  CA  MET   535      12.356  98.521  71.030  1.00 50.00
ATOM   4136  C   MET   535      13.138  99.285  69.957  1.00 50.00
ATOM   4137  O   MET   535      12.754  99.304  68.792  1.00 50.00
ATOM   4138  CB  MET   535      11.487  99.495  71.826  1.00 50.00
ATOM   4139  CG  MET   535      10.485 100.210  70.919  1.00 50.00
ATOM   4140  SD  MET   535       9.262  99.114  70.167  1.00 50.00
ATOM   4141  CE  MET   535       8.309  98.554  71.484  1.00 50.00
ATOM   4142  N   VAL   536      14.229  99.917  70.379  1.00 50.00
ATOM   4143  CA  VAL   536      15.072 100.698  69.460  1.00 50.00
ATOM   4144  C   VAL   536      15.804  99.788  68.470  1.00 50.00
ATOM   4145  O   VAL   536      15.942 100.126  67.296  1.00 50.00
ATOM   4146  CB  VAL   536      16.090 101.528  70.244  1.00 99.99
ATOM   4147  CG1 VAL   536      17.042 102.241  69.280  1.00 99.99
ATOM   4148  CG2 VAL   536      15.372 102.551  71.127  1.00 99.99
ATOM   4149  N   ALA   537      16.264  98.642  68.963  1.00 50.00
ATOM   4150  CA  ALA   537      17.006  97.696  68.118  1.00 50.00
ATOM   4151  C   ALA   537      16.064  97.133  67.053  1.00 50.00
ATOM   4152  O   ALA   537      16.449  96.944  65.901  1.00 50.00
ATOM   4153  CB  ALA   537      17.563  96.556  68.972  1.00 50.00
ATOM   4154  N   SER   538      14.825  96.892  67.471  1.00 50.00
ATOM   4155  CA  SER   538      13.791  96.377  66.563  1.00 50.00
ATOM   4156  C   SER   538      13.424  97.450  65.538  1.00 50.00
ATOM   4157  O   SER   538      13.222  97.239  64.393  1.00 50.00
ATOM   4158  CB  SER   538      12.550  95.970  67.357  1.00 50.00
ATOM   4159  OG  SER   538      12.036  97.089  68.077  1.00 50.00
ATOM   4160  N   LYS   539      13.344  98.690  65.999  1.00 50.00
ATOM   4161  CA  LYS   539      12.984  99.824  65.133  1.00 50.00
ATOM   4162  C   LYS   539      14.025 100.060  64.036  1.00 50.00
ATOM   4163  O   LYS   539      13.692 100.561  62.964  1.00 50.00
ATOM   4164  CB  LYS   539      12.809 101.102  65.954  1.00 50.00
ATOM   4165  CG  LYS   539      11.578 101.021  66.859  1.00 50.00
ATOM   4166  CD  LYS   539      11.381 102.335  67.617  1.00 50.00
ATOM   4167  CE  LYS   539      10.130 102.290  68.494  1.00 50.00
ATOM   4168  NZ  LYS   539       9.961 103.550  69.230  1.00 50.00
ATOM   4169  N   GLU   540      15.283  99.741  64.330  1.00 50.00
ATOM   4170  CA  GLU   540      16.344  99.910  63.327  1.00 50.00
ATOM   4171  C   GLU   540      16.103  98.908  62.198  1.00 50.00
ATOM   4172  O   GLU   540      16.225  99.214  61.024  1.00 50.00
ATOM   4173  CB  GLU   540      17.724  99.678  63.944  1.00 50.00
ATOM   4174  CG  GLU   540      18.051 100.741  64.995  1.00 50.00
ATOM   4175  CD  GLU   540      19.456 100.539  65.568  1.00 50.00
ATOM   4176  OE1 GLU   540      19.670  99.479  66.183  1.00 50.00
ATOM   4177  OE2 GLU   540      20.287 101.451  65.373  1.00 50.00
ATOM   4178  N   VAL   541      15.705  97.709  62.604  1.00 50.00
ATOM   4179  CA  VAL   541      15.381  96.626  61.665  1.00 50.00
ATOM   4180  C   VAL   541      14.114  96.972  60.878  1.00 50.00
ATOM   4181  O   VAL   541      13.975  96.605  59.714  1.00 50.00
ATOM   4182  CB  VAL   541      15.172  95.324  62.435  1.00 50.00
ATOM   4183  CG1 VAL   541      16.411  95.019  63.235  1.00 50.00
ATOM   4184  CG2 VAL   541      14.058  95.378  63.377  1.00 50.00
ATOM   4185  N   LEU   542      13.201  97.674  61.545  1.00 50.00
ATOM   4186  CA  LEU   542      11.927  98.060  60.934  1.00 50.00
ATOM   4187  C   LEU   542      12.179  99.110  59.849  1.00 50.00
ATOM   4188  O   LEU   542      11.559  99.118  58.795  1.00 50.00
ATOM   4189  CB  LEU   542      10.985  98.623  61.998  1.00 50.00
ATOM   4190  CG  LEU   542       9.609  98.958  61.419  1.00 50.00
ATOM   4191  CD1 LEU   542       8.875  97.813  60.954  1.00 50.00
ATOM   4192  CD2 LEU   542       8.719  99.588  62.486  1.00 50.00
ATOM   4193  N   GLU   543      13.131  99.993  60.125  1.00 50.00
ATOM   4194  CA  GLU   543      13.475 101.070  59.186  1.00 50.00
ATOM   4195  C   GLU   543      14.117 100.490  57.923  1.00 50.00
ATOM   4196  O   GLU   543      13.939 101.021  56.829  1.00 50.00
ATOM   4197  CB  GLU   543      14.415 102.084  59.843  1.00 50.00
ATOM   4198  CG  GLU   543      15.736 101.474  60.273  1.00 50.00
ATOM   4199  CD  GLU   543      16.654 102.502  60.915  1.00 50.00
ATOM   4200  OE1 GLU   543      16.222 103.091  61.930  1.00 50.00
ATOM   4201  OE2 GLU   543      17.760 102.698  60.368  1.00 50.00
ATOM   4202  N   LYS   544      14.850  99.392  58.098  1.00 50.00
ATOM   4203  CA  LYS   544      15.517  98.738  56.963  1.00 50.00
ATOM   4204  C   LYS   544      14.484  97.934  56.169  1.00 50.00
ATOM   4205  O   LYS   544      14.523  97.896  54.940  1.00 50.00
ATOM   4206  CB  LYS   544      16.633  97.815  57.460  1.00 50.00
ATOM   4207  CG  LYS   544      17.485  97.311  56.291  1.00 50.00
ATOM   4208  CD  LYS   544      18.610  96.386  56.761  1.00 50.00
ATOM   4209  CE  LYS   544      19.496  95.966  55.585  1.00 50.00
ATOM   4210  NZ  LYS   544      20.529  95.007  56.000  1.00 50.00
ATOM   4211  N   MET   545      13.547  97.331  56.897  1.00 50.00
ATOM   4212  CA  MET   545      12.489  96.525  56.276  1.00 50.00
ATOM   4213  C   MET   545      11.577  97.386  55.402  1.00 50.00
ATOM   4214  O   MET   545      11.108  96.940  54.358  1.00 50.00
ATOM   4215  CB  MET   545      11.673  95.878  57.259  1.00 99.99
ATOM   4216  CG  MET   545      10.963  96.891  58.255  1.00 99.99
ATOM   4217  SD  MET   545       9.826  96.084  59.544  1.00 99.99
ATOM   4218  CE  MET   545       8.583  95.395  58.607  1.00 99.99
ATOM   4219  N   LYS   546      11.335  98.616  55.851  1.00 50.00
ATOM   4220  CA  LYS   546      10.491  99.555  55.099  1.00 50.00
ATOM   4221  C   LYS   546      11.202  99.921  53.793  1.00 50.00
ATOM   4222  O   LYS   546      10.583 100.007  52.734  1.00 50.00
ATOM   4223  CB  LYS   546      10.251 100.806  55.943  1.00 50.00
ATOM   4224  CG  LYS   546       9.431 101.804  55.286  1.00 50.00
ATOM   4225  CD  LYS   546       9.061 103.037  56.092  1.00 50.00
ATOM   4226  CE  LYS   546       8.306 102.672  57.356  1.00 50.00
ATOM   4227  NZ  LYS   546       8.057 103.856  58.188  1.00 50.00
ATOM   4228  N   ARG   547      12.519 100.073  53.903  1.00 50.00
ATOM   4229  CA  ARG   547      13.372 100.419  52.757  1.00 50.00
ATOM   4230  C   ARG   547      13.381  99.273  51.741  1.00 50.00
ATOM   4231  O   ARG   547      13.318  99.501  50.534  1.00 50.00
ATOM   4232  CB  ARG   547      14.791 100.690  53.261  1.00 50.00
ATOM   4233  CG  ARG   547      15.735 101.090  52.124  1.00 50.00
ATOM   4234  CD  ARG   547      17.143 101.363  52.654  1.00 50.00
ATOM   4235  NE  ARG   547      17.125 102.511  53.576  1.00 50.00
ATOM   4236  CZ  ARG   547      18.189 102.929  54.273  1.00 50.00
ATOM   4237  NH1 ARG   547      19.357 102.282  54.168  1.00 50.00
ATOM   4238  NH2 ARG   547      18.094 104.003  55.066  1.00 50.00
ATOM   4239  N   ILE   548      13.448  98.048  52.256  1.00 50.00
ATOM   4240  CA  ILE   548      13.456  96.850  51.403  1.00 50.00
ATOM   4241  C   ILE   548      12.075  96.622  50.783  1.00 50.00
ATOM   4242  O   ILE   548      11.963  96.257  49.614  1.00 50.00
ATOM   4243  CB  ILE   548      13.879  95.629  52.223  1.00 50.00
ATOM   4244  CG1 ILE   548      15.333  95.777  52.675  1.00 50.00
ATOM   4245  CG2 ILE   548      13.680  94.346  51.418  1.00 50.00
ATOM   4246  CD1 ILE   548      15.789  94.566  53.493  1.00 50.00
ATOM   4247  N   ALA   549      11.041  96.865  51.583  1.00 50.00
ATOM   4248  CA  ALA   549       9.654  96.683  51.131  1.00 50.00
ATOM   4249  C   ALA   549       9.343  97.645  49.982  1.00 50.00
ATOM   4250  O   ALA   549       8.671  97.281  49.019  1.00 50.00
ATOM   4251  CB  ALA   549       8.697  96.951  52.293  1.00 50.00
ATOM   4252  N   ALA   550       9.850  98.868  50.108  1.00 50.00
ATOM   4253  CA  ALA   550       9.646  99.900  49.082  1.00 50.00
ATOM   4254  C   ALA   550      10.314  99.474  47.772  1.00 50.00
ATOM   4255  O   ALA   550       9.803  99.739  46.686  1.00 50.00
ATOM   4256  CB  ALA   550      10.247 101.225  49.556  1.00 50.00
ATOM   4257  N   GLY   551      11.458  98.807  47.910  1.00 50.00
ATOM   4258  CA  GLY   551      12.227  98.337  46.748  1.00 50.00
ATOM   4259  C   GLY   551      11.462  97.224  46.028  1.00 50.00
ATOM   4260  O   GLY   551      11.366  97.214  44.803  1.00 50.00
ATOM   4261  N   LEU   552      10.921  96.305  46.824  1.00 50.00
ATOM   4262  CA  LEU   552      10.159  95.163  46.295  1.00 50.00
ATOM   4263  C   LEU   552       8.866  95.626  45.620  1.00 50.00
ATOM   4264  O   LEU   552       8.473  95.094  44.585  1.00 50.00
ATOM   4265  CB  LEU   552       9.819  94.195  47.432  1.00 50.00
ATOM   4266  CG  LEU   552      11.073  93.540  48.016  1.00 50.00
ATOM   4267  CD1 LEU   552      10.700  92.665  49.213  1.00 50.00
ATOM   4268  CD2 LEU   552      11.780  92.703  46.947  1.00 50.00
ATOM   4269  N   LEU   553       8.231  96.630  46.221  1.00 50.00
ATOM   4270  CA  LEU   553       6.939  97.138  45.732  1.00 50.00
ATOM   4271  C   LEU   553       7.103  98.254  44.699  1.00 50.00
ATOM   4272  O   LEU   553       6.116  98.819  44.229  1.00 50.00
ATOM   4273  CB  LEU   553       6.104  97.637  46.915  1.00 50.00
ATOM   4274  CG  LEU   553       5.654  96.475  47.804  1.00 50.00
ATOM   4275  CD1 LEU   553       4.970  97.004  49.066  1.00 50.00
ATOM   4276  CD2 LEU   553       4.699  95.562  47.031  1.00 50.00
ATOM   4277  N   ASN   554       8.355  98.561  44.362  1.00 50.00
ATOM   4278  CA  ASN   554       8.665  99.578  43.344  1.00 50.00
ATOM   4279  C   ASN   554       7.970 100.914  43.624  1.00 50.00
ATOM   4280  O   ASN   554       7.522 101.594  42.703  1.00 50.00
ATOM   4281  CB  ASN   554       8.275  99.080  41.949  1.00 50.00
ATOM   4282  CG  ASN   554       9.199  97.956  41.484  1.00 50.00
ATOM   4283  OD1 ASN   554       8.759  96.841  41.216  1.00 50.00
ATOM   4284  ND2 ASN   554      10.482  98.294  41.378  1.00 50.00
ATOM   4285  N   ALA   555       7.856 101.245  44.906  1.00 50.00
ATOM   4286  CA  ALA   555       7.297 102.536  45.330  1.00 50.00
ATOM   4287  C   ALA   555       8.299 103.203  46.273  1.00 50.00
ATOM   4288  O   ALA   555       9.347 102.633  46.577  1.00 50.00
ATOM   4289  CB  ALA   555       5.967 102.315  46.053  1.00 50.00
ATOM   4290  N   ASP   556       7.962 104.406  46.727  1.00 50.00
ATOM   4291  CA  ASP   556       8.828 105.134  47.663  1.00 50.00
ATOM   4292  C   ASP   556       8.402 104.757  49.084  1.00 50.00
ATOM   4293  O   ASP   556       7.283 104.295  49.299  1.00 50.00
ATOM   4294  CB  ASP   556       8.686 106.642  47.446  1.00 50.00
ATOM   4295  CG  ASP   556       9.745 107.412  48.240  1.00 50.00
ATOM   4296  OD1 ASP   556      10.155 106.910  49.298  1.00 50.00
ATOM   4297  OD2 ASP   556      10.140 108.492  47.761  1.00 50.00
ATOM   4298  N   VAL   557       9.318 104.892  50.032  1.00 50.00
ATOM   4299  CA  VAL   557       9.069 104.513  51.420  1.00 50.00
ATOM   4300  C   VAL   557       7.870 105.279  51.985  1.00 50.00
ATOM   4301  O   VAL   557       7.053 104.735  52.691  1.00 50.00
ATOM   4302  CB  VAL   557      10.304 104.796  52.276  1.00 50.00
ATOM   4303  CG1 VAL   557      10.643 106.289  52.259  1.00 50.00
ATOM   4304  CG2 VAL   557      10.081 104.324  53.695  1.00 50.00
ATOM   4305  N   GLU   558       7.789 106.559  51.634  1.00 50.00
ATOM   4306  CA  GLU   558       6.729 107.440  52.144  1.00 50.00
ATOM   4307  C   GLU   558       5.342 107.024  51.641  1.00 50.00
ATOM   4308  O   GLU   558       4.332 107.508  52.142  1.00 50.00
ATOM   4309  CB  GLU   558       7.012 108.896  51.773  1.00 50.00
ATOM   4310  CG  GLU   558       7.068 109.104  50.258  1.00 50.00
ATOM   4311  CD  GLU   558       7.331 110.575  49.931  1.00 50.00
ATOM   4312  OE1 GLU   558       8.392 111.071  50.368  1.00 50.00
ATOM   4313  OE2 GLU   558       6.461 111.172  49.261  1.00 50.00
ATOM   4314  N   GLU   559       5.312 106.146  50.642  1.00 50.00
ATOM   4315  CA  GLU   559       4.033 105.686  50.079  1.00 50.00
ATOM   4316  C   GLU   559       3.631 104.343  50.694  1.00 50.00
ATOM   4317  O   GLU   559       2.766 103.647  50.163  1.00 50.00
ATOM   4318  CB  GLU   559       4.142 105.511  48.562  1.00 50.00
ATOM   4319  CG  GLU   559       4.453 106.827  47.846  1.00 50.00
ATOM   4320  CD  GLU   559       4.513 106.615  46.331  1.00 50.00
ATOM   4321  OE1 GLU   559       5.441 105.895  45.898  1.00 50.00
ATOM   4322  OE2 GLU   559       3.619 107.149  45.642  1.00 50.00
ATOM   4323  N   ILE   560       4.212 104.034  51.848  1.00 50.00
ATOM   4324  CA  ILE   560       3.928 102.761  52.527  1.00 50.00
ATOM   4325  C   ILE   560       3.348 103.008  53.921  1.00 50.00
ATOM   4326  O   ILE   560       3.672 103.995  54.581  1.00 50.00
ATOM   4327  CB  ILE   560       5.205 101.931  52.670  1.00 50.00
ATOM   4328  CG1 ILE   560       6.208 102.644  53.560  1.00 50.00
ATOM   4329  CG2 ILE   560       5.797 101.619  51.291  1.00 50.00
ATOM   4330  CD1 ILE   560       7.363 101.792  53.724  1.00 50.00
ATOM   4331  N   GLU   561       2.495 102.079  54.334  1.00 50.00
ATOM   4332  CA  GLU   561       1.921 102.088  55.687  1.00 50.00
ATOM   4333  C   GLU   561       2.124 100.708  56.312  1.00 50.00
ATOM   4334  O   GLU   561       1.848  99.684  55.687  1.00 50.00
ATOM   4335  CB  GLU   561       0.431 102.410  55.627  1.00 50.00
ATOM   4336  CG  GLU   561       0.171 103.785  55.018  1.00 50.00
ATOM   4337  CD  GLU   561      -1.323 104.105  54.987  1.00 50.00
ATOM   4338  OE1 GLU   561      -2.027 103.446  54.201  1.00 50.00
ATOM   4339  OE2 GLU   561      -1.736 104.983  55.774  1.00 50.00
ATOM   4340  N   TYR   562       2.596 100.714  57.553  1.00 50.00
ATOM   4341  CA  TYR   562       2.816  99.467  58.299  1.00 50.00
ATOM   4342  C   TYR   562       1.507  99.095  58.996  1.00 50.00
ATOM   4343  O   TYR   562       0.881  99.931  59.647  1.00 50.00
ATOM   4344  CB  TYR   562       3.927  99.689  59.329  1.00 50.00
ATOM   4345  CG  TYR   562       4.237  98.409  60.109  1.00 50.00
ATOM   4346  CD1 TYR   562       5.085  97.454  59.562  1.00 50.00
ATOM   4347  CD2 TYR   562       3.728  98.234  61.390  1.00 50.00
ATOM   4348  CE1 TYR   562       5.420  96.322  60.294  1.00 50.00
ATOM   4349  CE2 TYR   562       4.064  97.101  62.122  1.00 50.00
ATOM   4350  CZ  TYR   562       4.905  96.142  61.572  1.00 50.00
ATOM   4351  OH  TYR   562       5.197  95.015  62.269  1.00 50.00
ATOM   4352  N   GLU   563       1.090  97.849  58.800  1.00 50.00
ATOM   4353  CA  GLU   563      -0.170  97.363  59.378  1.00 50.00
ATOM   4354  C   GLU   563       0.039  95.999  60.033  1.00 50.00
ATOM   4355  O   GLU   563      -0.086  94.956  59.390  1.00 50.00
ATOM   4356  CB  GLU   563      -1.249  97.275  58.298  1.00 50.00
ATOM   4357  CG  GLU   563      -2.577  96.798  58.885  1.00 50.00
ATOM   4358  CD  GLU   563      -3.679  96.770  57.825  1.00 50.00
ATOM   4359  OE1 GLU   563      -3.697  95.788  57.053  1.00 50.00
ATOM   4360  OE2 GLU   563      -4.465  97.742  57.796  1.00 50.00
ATOM   4361  N   SER   564       0.360  96.052  61.322  1.00 50.00
ATOM   4362  CA  SER   564       0.541  94.851  62.150  1.00 50.00
ATOM   4363  C   SER   564       1.792  94.059  61.755  1.00 50.00
ATOM   4364  O   SER   564       2.731  93.970  62.535  1.00 50.00
ATOM   4365  CB  SER   564      -0.697  93.955  62.056  1.00 50.00
ATOM   4366  OG  SER   564      -0.529  92.830  62.919  1.00 50.00
ATOM   4367  N   GLY   565       1.741  93.415  60.590  1.00 50.00
ATOM   4368  CA  GLY   565       2.780  92.541  60.129  1.00 50.00
ATOM   4369  C   GLY   565       3.152  92.652  58.674  1.00 50.00
ATOM   4370  O   GLY   565       3.589  91.688  58.075  1.00 50.00
ATOM   4371  N   GLU   566       2.934  93.826  58.094  1.00 50.00
ATOM   4372  CA  GLU   566       3.271  94.040  56.681  1.00 50.00
ATOM   4373  C   GLU   566       3.303  95.524  56.322  1.00 50.00
ATOM   4374  O   GLU   566       2.758  96.371  57.030  1.00 50.00
ATOM   4375  CB  GLU   566       2.263  93.339  55.810  1.00 99.99
ATOM   4376  CG  GLU   566       2.222  91.831  55.973  1.00 99.99
ATOM   4377  CD  GLU   566       1.220  91.165  55.046  1.00 99.99
ATOM   4378  OE1 GLU   566       1.314  91.423  53.828  1.00 99.99
ATOM   4379  OE2 GLU   566       0.393  90.388  55.567  1.00 99.99
ATOM   4380  N   PHE   567       3.986  95.791  55.214  1.00 50.00
ATOM   4381  CA  PHE   567       4.021  97.127  54.603  1.00 50.00
ATOM   4382  C   PHE   567       3.128  97.084  53.364  1.00 50.00
ATOM   4383  O   PHE   567       3.340  96.268  52.469  1.00 50.00
ATOM   4384  CB  PHE   567       5.444  97.492  54.171  1.00 50.00
ATOM   4385  CG  PHE   567       6.346  97.824  55.361  1.00 50.00
ATOM   4386  CD1 PHE   567       6.261  99.085  55.941  1.00 50.00
ATOM   4387  CD2 PHE   567       7.304  96.920  55.803  1.00 50.00
ATOM   4388  CE1 PHE   567       7.127  99.440  56.968  1.00 50.00
ATOM   4389  CE2 PHE   567       8.166  97.291  56.817  1.00 50.00
ATOM   4390  CZ  PHE   567       8.080  98.535  57.415  1.00 50.00
ATOM   4391  N   TYR   568       2.098  97.919  53.374  1.00 50.00
ATOM   4392  CA  TYR   568       1.161  97.979  52.243  1.00 50.00
ATOM   4393  C   TYR   568       1.228  99.362  51.595  1.00 50.00
ATOM   4394  O   TYR   568       1.495 100.363  52.261  1.00 50.00
ATOM   4395  CB  TYR   568      -0.261  97.696  52.720  1.00 99.99
ATOM   4396  CG  TYR   568      -0.756  98.730  53.730  1.00 99.99
ATOM   4397  CD1 TYR   568      -0.571  98.529  55.092  1.00 99.99
ATOM   4398  CD2 TYR   568      -1.450  99.846  53.280  1.00 99.99
ATOM   4399  CE1 TYR   568      -1.085  99.444  56.004  1.00 99.99
ATOM   4400  CE2 TYR   568      -1.966 100.757  54.192  1.00 99.99
ATOM   4401  CZ  TYR   568      -1.783 100.557  55.554  1.00 99.99
ATOM   4402  OH  TYR   568      -2.255 101.470  56.446  1.00 99.99
ATOM   4403  N   ASN   569       1.045  99.370  50.280  1.00 50.00
ATOM   4404  CA  ASN   569       1.084 100.614  49.500  1.00 50.00
ATOM   4405  C   ASN   569      -0.181 101.415  49.817  1.00 50.00
ATOM   4406  O   ASN   569      -1.289 100.878  49.779  1.00 50.00
ATOM   4407  CB  ASN   569       1.129 100.265  48.011  1.00 50.00
ATOM   4408  CG  ASN   569       1.336 101.511  47.147  1.00 50.00
ATOM   4409  OD1 ASN   569       0.513 102.422  47.138  1.00 50.00
ATOM   4410  ND2 ASN   569       2.457 101.515  46.431  1.00 50.00
ATOM   4411  N   LYS   570       0.006 102.694  50.123  1.00 50.00
ATOM   4412  CA  LYS   570      -1.126 103.576  50.449  1.00 50.00
ATOM   4413  C   LYS   570      -2.134 103.556  49.303  1.00 50.00
ATOM   4414  O   LYS   570      -1.771 103.805  48.154  1.00 50.00
ATOM   4415  CB  LYS   570      -0.636 105.009  50.668  1.00 50.00
ATOM   4416  CG  LYS   570       0.254 105.117  51.907  1.00 50.00
ATOM   4417  CD  LYS   570       0.723 106.558  52.112  1.00 50.00
ATOM   4418  CE  LYS   570       1.565 106.692  53.382  1.00 50.00
ATOM   4419  NZ  LYS   570       2.048 108.071  53.551  1.00 50.00
ATOM   4420  N   LYS   571      -3.382 103.259  49.657  1.00 50.00
ATOM   4421  CA  LYS   571      -4.476 103.194  48.676  1.00 50.00
ATOM   4422  C   LYS   571      -4.766 101.732  48.324  1.00 50.00
ATOM   4423  O   LYS   571      -5.823 101.198  48.658  1.00 50.00
ATOM   4424  CB  LYS   571      -4.100 103.967  47.405  1.00 50.00
ATOM   4425  CG  LYS   571      -5.231 104.028  46.407  1.00 50.00
ATOM   4426  CD  LYS   571      -6.415 104.817  46.970  1.00 50.00
ATOM   4427  CE  LYS   571      -7.555 104.904  45.954  1.00 50.00
ATOM   4428  NZ  LYS   571      -8.085 103.571  45.632  1.00 50.00
ATOM   4429  N   ASP   572      -3.813 101.121  47.624  1.00 50.00
ATOM   4430  CA  ASP   572      -3.951  99.746  47.124  1.00 50.00
ATOM   4431  C   ASP   572      -3.526  98.738  48.200  1.00 50.00
ATOM   4432  O   ASP   572      -2.337  98.549  48.452  1.00 50.00
ATOM   4433  CB  ASP   572      -3.072  99.576  45.883  1.00 50.00
ATOM   4434  CG  ASP   572      -3.424  98.296  45.123  1.00 50.00
ATOM   4435  OD1 ASP   572      -4.057  97.420  45.750  1.00 50.00
ATOM   4436  OD2 ASP   572      -3.044  98.222  43.935  1.00 50.00
ATOM   4437  N   LYS   573      -4.524  98.126  48.832  1.00 50.00
ATOM   4438  CA  LYS   573      -4.298  97.155  49.917  1.00 50.00
ATOM   4439  C   LYS   573      -3.686  95.844  49.406  1.00 50.00
ATOM   4440  O   LYS   573      -2.964  95.169  50.136  1.00 50.00
ATOM   4441  CB  LYS   573      -5.626  96.867  50.623  1.00 99.99
ATOM   4442  CG  LYS   573      -5.445  95.894  51.793  1.00 99.99
ATOM   4443  CD  LYS   573      -6.774  95.642  52.506  1.00 99.99
ATOM   4444  CE  LYS   573      -6.601  94.676  53.680  1.00 99.99
ATOM   4445  NZ  LYS   573      -7.881  94.440  54.366  1.00 99.99
ATOM   4446  N   SER   574      -4.027  95.479  48.173  1.00 50.00
ATOM   4447  CA  SER   574      -3.571  94.207  47.585  1.00 50.00
ATOM   4448  C   SER   574      -2.054  94.161  47.361  1.00 50.00
ATOM   4449  O   SER   574      -1.487  93.084  47.189  1.00 50.00
ATOM   4450  CB  SER   574      -4.316  93.912  46.281  1.00 50.00
ATOM   4451  OG  SER   574      -4.082  94.946  45.326  1.00 50.00
ATOM   4452  N   LYS   575      -1.417  95.330  47.347  1.00 50.00
ATOM   4453  CA  LYS   575       0.043  95.405  47.175  1.00 50.00
ATOM   4454  C   LYS   575       0.709  95.558  48.544  1.00 50.00
ATOM   4455  O   LYS   575       0.639  96.620  49.163  1.00 50.00
ATOM   4456  CB  LYS   575       0.444  96.591  46.295  1.00 50.00
ATOM   4457  CG  LYS   575      -0.042  96.442  44.851  1.00 50.00
ATOM   4458  CD  LYS   575       0.540  97.551  43.970  1.00 50.00
ATOM   4459  CE  LYS   575       2.070  97.474  43.940  1.00 50.00
ATOM   4460  NZ  LYS   575       2.655  98.557  43.138  1.00 50.00
ATOM   4461  N   LYS   576       1.350  94.482  48.991  1.00 50.00
ATOM   4462  CA  LYS   576       1.991  94.463  50.315  1.00 50.00
ATOM   4463  C   LYS   576       3.062  93.372  50.396  1.00 50.00
ATOM   4464  O   LYS   576       3.158  92.506  49.528  1.00 50.00
ATOM   4465  CB  LYS   576       0.933  94.215  51.390  1.00 99.99
ATOM   4466  CG  LYS   576       1.563  94.163  52.781  1.00 99.99
ATOM   4467  CD  LYS   576       0.491  93.927  53.834  1.00 99.99
ATOM   4468  CE  LYS   576      -0.517  95.033  53.905  1.00 99.99
ATOM   4469  NZ  LYS   576      -1.528  94.791  54.934  1.00 99.99
ATOM   4470  N   VAL   577       3.911  93.507  51.411  1.00 50.00
ATOM   4471  CA  VAL   577       4.985  92.544  51.688  1.00 50.00
ATOM   4472  C   VAL   577       5.105  92.346  53.203  1.00 50.00
ATOM   4473  O   VAL   577       5.268  93.308  53.954  1.00 50.00
ATOM   4474  CB  VAL   577       6.307  93.082  51.135  1.00 50.00
ATOM   4475  CG1 VAL   577       6.667  94.407  51.808  1.00 50.00
ATOM   4476  CG2 VAL   577       7.422  92.062  51.329  1.00 50.00
ATOM   4477  N   SER   578       4.992  91.091  53.624  1.00 50.00
ATOM   4478  CA  SER   578       5.116  90.728  55.044  1.00 50.00
ATOM   4479  C   SER   578       6.585  90.774  55.465  1.00 50.00
ATOM   4480  O   SER   578       7.480  90.856  54.625  1.00 50.00
ATOM   4481  CB  SER   578       4.551  89.326  55.275  1.00 50.00
ATOM   4482  OG  SER   578       4.623  89.011  56.668  1.00 50.00
ATOM   4483  N   TRP   579       6.809  90.757  56.770  1.00 50.00
ATOM   4484  CA  TRP   579       8.162  90.767  57.336  1.00 50.00
ATOM   4485  C   TRP   579       8.899  89.504  56.877  1.00 50.00
ATOM   4486  O   TRP   579      10.117  89.483  56.740  1.00 50.00
ATOM   4487  CB  TRP   579       8.109  90.832  58.863  1.00 99.99
ATOM   4488  CG  TRP   579       9.497  90.911  59.492  1.00 99.99
ATOM   4489  CD1 TRP   579      10.127  89.927  60.126  1.00 99.99
ATOM   4490  CD2 TRP   579      10.295  92.041  59.594  1.00 99.99
ATOM   4491  NE1 TRP   579      11.283  90.379  60.616  1.00 99.99
ATOM   4492  CE2 TRP   579      11.420  91.665  60.309  1.00 99.99
ATOM   4493  CE3 TRP   579      10.188  93.319  59.112  1.00 99.99
ATOM   4494  CZ2 TRP   579      12.437  92.583  60.542  1.00 99.99
ATOM   4495  CZ3 TRP   579      11.238  94.180  59.337  1.00 99.99
ATOM   4496  CH2 TRP   579      12.334  93.872  60.043  1.00 99.99
ATOM   4497  N   ASN   580       8.128  88.448  56.639  1.00 50.00
ATOM   4498  CA  ASN   580       8.686  87.179  56.151  1.00 50.00
ATOM   4499  C   ASN   580       9.222  87.373  54.729  1.00 50.00
ATOM   4500  O   ASN   580      10.326  86.937  54.408  1.00 50.00
ATOM   4501  CB  ASN   580       7.599  86.101  56.155  1.00 50.00
ATOM   4502  CG  ASN   580       8.173  84.725  55.801  1.00 50.00
ATOM   4503  OD1 ASN   580       8.709  84.521  54.714  1.00 50.00
ATOM   4504  ND2 ASN   580       8.040  83.805  56.747  1.00 50.00
ATOM   4505  N   ASP   581       8.437  88.071  53.909  1.00 50.00
ATOM   4506  CA  ASP   581       8.839  88.370  52.526  1.00 50.00
ATOM   4507  C   ASP   581      10.108  89.223  52.530  1.00 50.00
ATOM   4508  O   ASP   581      11.024  89.001  51.741  1.00 50.00
ATOM   4509  CB  ASP   581       7.736  89.140  51.806  1.00 50.00
ATOM   4510  CG  ASP   581       6.443  88.343  51.670  1.00 50.00
ATOM   4511  OD1 ASP   581       6.549  87.100  51.604  1.00 50.00
ATOM   4512  OD2 ASP   581       5.376  88.993  51.619  1.00 50.00
ATOM   4513  N   VAL   582      10.120  90.203  53.427  1.00 50.00
ATOM   4514  CA  VAL   582      11.245  91.144  53.542  1.00 50.00
ATOM   4515  C   VAL   582      12.507  90.429  54.030  1.00 50.00
ATOM   4516  O   VAL   582      13.607  90.703  53.555  1.00 50.00
ATOM   4517  CB  VAL   582      10.879  92.270  54.511  1.00 50.00
ATOM   4518  CG1 VAL   582       9.679  93.057  53.984  1.00 50.00
ATOM   4519  CG2 VAL   582      10.592  91.730  55.891  1.00 50.00
ATOM   4520  N   ALA   583      12.320  89.507  54.971  1.00 50.00
ATOM   4521  CA  ALA   583      13.443  88.762  55.555  1.00 50.00
ATOM   4522  C   ALA   583      14.159  87.953  54.471  1.00 50.00
ATOM   4523  O   ALA   583      15.380  88.000  54.356  1.00 50.00
ATOM   4524  CB  ALA   583      12.927  87.818  56.642  1.00 50.00
ATOM   4525  N   ARG   584      13.368  87.240  53.674  1.00 50.00
ATOM   4526  CA  ARG   584      13.913  86.405  52.593  1.00 50.00
ATOM   4527  C   ARG   584      14.659  87.270  51.573  1.00 50.00
ATOM   4528  O   ARG   584      15.753  86.919  51.136  1.00 50.00
ATOM   4529  CB  ARG   584      12.774  85.652  51.901  1.00 50.00
ATOM   4530  CG  ARG   584      13.306  84.751  50.783  1.00 50.00
ATOM   4531  CD  ARG   584      12.169  84.003  50.083  1.00 50.00
ATOM   4532  NE  ARG   584      11.501  83.096  51.031  1.00 50.00
ATOM   4533  CZ  ARG   584      11.906  81.845  51.287  1.00 50.00
ATOM   4534  NH1 ARG   584      12.983  81.348  50.666  1.00 50.00
ATOM   4535  NH2 ARG   584      11.224  81.082  52.149  1.00 50.00
ATOM   4536  N   ASN   585      14.074  88.421  51.251  1.00 50.00
ATOM   4537  CA  ASN   585      14.668  89.339  50.267  1.00 50.00
ATOM   4538  C   ASN   585      16.027  89.835  50.767  1.00 50.00
ATOM   4539  O   ASN   585      16.957  90.031  49.988  1.00 50.00
ATOM   4540  CB  ASN   585      13.742  90.536  50.046  1.00 50.00
ATOM   4541  CG  ASN   585      14.304  91.475  48.974  1.00 50.00
ATOM   4542  OD1 ASN   585      14.562  91.065  47.846  1.00 50.00
ATOM   4543  ND2 ASN   585      14.468  92.733  49.355  1.00 50.00
ATOM   4544  N   GLY   586      16.106  90.022  52.083  1.00 50.00
ATOM   4545  CA  GLY   586      17.327  90.515  52.738  1.00 50.00
ATOM   4546  C   GLY   586      18.487  89.534  52.545  1.00 50.00
ATOM   4547  O   GLY   586      19.645  89.937  52.486  1.00 50.00
ATOM   4548  N   TYR   587      18.146  88.252  52.450  1.00 50.00
ATOM   4549  CA  TYR   587      19.155  87.194  52.290  1.00 50.00
ATOM   4550  C   TYR   587      19.343  86.821  50.819  1.00 50.00
ATOM   4551  O   TYR   587      20.437  86.445  50.402  1.00 50.00
ATOM   4552  CB  TYR   587      18.748  85.949  53.080  1.00 50.00
ATOM   4553  CG  TYR   587      18.974  86.139  54.581  1.00 50.00
ATOM   4554  CD1 TYR   587      20.204  85.797  55.131  1.00 50.00
ATOM   4555  CD2 TYR   587      17.960  86.627  55.398  1.00 50.00
ATOM   4556  CE1 TYR   587      20.424  85.947  56.494  1.00 50.00
ATOM   4557  CE2 TYR   587      18.181  86.779  56.762  1.00 50.00
ATOM   4558  CZ  TYR   587      19.414  86.444  57.309  1.00 50.00
ATOM   4559  OH  TYR   587      19.646  86.628  58.635  1.00 50.00
ATOM   4560  N   TYR   588      18.260  86.930  50.056  1.00 99.99
ATOM   4561  CA  TYR   588      18.278  86.569  48.632  1.00 99.99
ATOM   4562  C   TYR   588      19.247  87.474  47.864  1.00 99.99
ATOM   4563  O   TYR   588      19.996  87.012  47.008  1.00 99.99
ATOM   4564  CB  TYR   588      16.868  86.704  48.056  1.00 99.99
ATOM   4565  CG  TYR   588      16.838  86.318  46.576  1.00 99.99
ATOM   4566  CD1 TYR   588      16.729  84.981  46.213  1.00 99.99
ATOM   4567  CD2 TYR   588      16.857  87.306  45.599  1.00 99.99
ATOM   4568  CE1 TYR   588      16.637  84.631  44.871  1.00 99.99
ATOM   4569  CE2 TYR   588      16.762  86.956  44.257  1.00 99.99
ATOM   4570  CZ  TYR   588      16.654  85.619  43.893  1.00 99.99
ATOM   4571  OH  TYR   588      16.572  85.276  42.580  1.00 99.99
ATOM   4572  N   GLY   589      19.251  88.751  48.243  1.00 99.99
ATOM   4573  CA  GLY   589      20.115  89.751  47.600  1.00 99.99
ATOM   4574  C   GLY   589      21.148  90.253  48.610  1.00 99.99
ATOM   4575  O   GLY   589      21.543  89.527  49.520  1.00 99.99
ATOM   4576  N   LYS   590      21.575  91.499  48.420  1.00 99.99
ATOM   4577  CA  LYS   590      22.578  92.108  49.308  1.00 99.99
ATOM   4578  C   LYS   590      22.009  92.202  50.727  1.00 99.99
ATOM   4579  O   LYS   590      20.873  92.632  50.921  1.00 99.99
ATOM   4580  CB  LYS   590      22.946  93.502  48.795  1.00 99.99
ATOM   4581  CG  LYS   590      21.740  94.446  48.766  1.00 99.99
ATOM   4582  CD  LYS   590      22.137  95.811  48.204  1.00 99.99
ATOM   4583  CE  LYS   590      20.953  96.780  48.173  1.00 99.99
ATOM   4584  NZ  LYS   590      20.460  97.071  49.528  1.00 99.99
ATOM   4585  N   GLU   591      22.820  91.816  51.701  1.00 99.99
ATOM   4586  CA  GLU   591      22.410  91.851  53.112  1.00 99.99
ATOM   4587  C   GLU   591      23.393  92.694  53.927  1.00 99.99
ATOM   4588  O   GLU   591      24.598  92.678  53.678  1.00 99.99
ATOM   4589  CB  GLU   591      22.319  90.442  53.708  1.00 99.99
ATOM   4590  CG  GLU   591      23.668  89.717  53.763  1.00 99.99
ATOM   4591  CD  GLU   591      24.190  89.340  52.375  1.00 99.99
ATOM   4592  OE1 GLU   591      23.437  89.535  51.401  1.00 99.99
ATOM   4593  OE2 GLU   591      25.336  88.845  52.319  1.00 99.99
ATOM   4594  N   LEU   592      22.844  93.401  54.909  1.00 99.99
ATOM   4595  CA  LEU   592      23.639  94.288  55.772  1.00 99.99
ATOM   4596  C   LEU   592      23.452  93.921  57.249  1.00 99.99
ATOM   4597  O   LEU   592      23.806  94.689  58.140  1.00 99.99
ATOM   4598  CB  LEU   592      23.195  95.735  55.536  1.00 99.99
ATOM   4599  CG  LEU   592      24.052  96.728  56.321  1.00 99.99
ATOM   4600  CD1 LEU   592      25.502  96.675  55.837  1.00 99.99
ATOM   4601  CD2 LEU   592      23.482  98.139  56.191  1.00 99.99
ATOM   4602  N   GLY   593      22.952  92.706  57.473  1.00 99.99
ATOM   4603  CA  GLY   593      22.755  92.151  58.823  1.00 99.99
ATOM   4604  C   GLY   593      21.512  92.735  59.502  1.00 99.99
ATOM   4605  O   GLY   593      20.703  93.416  58.871  1.00 99.99
ATOM   4606  N   ILE   594      21.391  92.448  60.795  1.00 99.99
ATOM   4607  CA  ILE   594      20.260  92.937  61.596  1.00 99.99
ATOM   4608  C   ILE   594      20.806  93.845  62.704  1.00 99.99
ATOM   4609  O   ILE   594      21.948  94.288  62.607  1.00 99.99
ATOM   4610  CB  ILE   594      19.432  91.761  62.127  1.00 99.99
ATOM   4611  CG1 ILE   594      18.177  92.269  62.837  1.00 99.99
ATOM   4612  CG2 ILE   594      20.286  90.871  63.016  1.00 99.99
ATOM   4613  CD1 ILE   594      17.353  93.012  61.830  1.00 99.99
ATOM   4614  N   SER   595      20.070  94.038  63.795  1.00 50.00
ATOM   4615  CA  SER   595      20.348  95.220  64.617  1.00 50.00
ATOM   4616  C   SER   595      20.796  94.953  66.054  1.00 50.00
ATOM   4617  O   SER   595      20.437  93.958  66.685  1.00 50.00
ATOM   4618  CB  SER   595      19.138  96.153  64.616  1.00 50.00
ATOM   4619  OG  SER   595      19.485  97.362  65.266  1.00 50.00
ATOM   4620  N   ALA   596      21.608  95.898  66.514  1.00 50.00
ATOM   4621  CA  ALA   596      22.110  95.959  67.893  1.00 50.00
ATOM   4622  C   ALA   596      21.858  97.384  68.390  1.00 50.00
ATOM   4623  O   ALA   596      21.853  98.327  67.600  1.00 50.00
ATOM   4624  CB  ALA   596      23.613  95.675  67.900  1.00 50.00
ATOM   4625  N   GLN   597      21.677  97.527  69.697  1.00 50.00
ATOM   4626  CA  GLN   597      21.405  98.851  70.273  1.00 50.00
ATOM   4627  C   GLN   597      21.729  98.853  71.764  1.00 50.00
ATOM   4628  O   GLN   597      21.253  98.013  72.528  1.00 50.00
ATOM   4629  CB  GLN   597      19.931  99.213  70.075  1.00 99.99
ATOM   4630  CG  GLN   597      19.631 100.608  70.627  1.00 99.99
ATOM   4631  CD  GLN   597      20.398 101.687  69.858  1.00 99.99
ATOM   4632  OE1 GLN   597      20.252 101.825  68.647  1.00 99.99
ATOM   4633  NE2 GLN   597      21.199 102.447  70.599  1.00 99.99
ATOM   4634  N   ILE   598      22.495  99.862  72.139  1.00 50.00
ATOM   4635  CA  ILE   598      22.904 100.070  73.535  1.00 50.00
ATOM   4636  C   ILE   598      22.251 101.369  73.997  1.00 50.00
ATOM   4637  O   ILE   598      22.512 102.440  73.447  1.00 50.00
ATOM   4638  CB  ILE   598      24.359 100.252  73.500  1.00 50.00
ATOM   4639  CG1 ILE   598      24.894 101.524  72.978  1.00 50.00
ATOM   4640  CG2 ILE   598      24.844  99.257  72.455  1.00 50.00
ATOM   4641  CD1 ILE   598      26.408 101.673  73.064  1.00 50.00
ATOM   4642  N   ILE   599      21.362 101.244  74.971  1.00 50.00
ATOM   4643  CA  ILE   599      20.547 102.380  75.418  1.00 50.00
ATOM   4644  C   ILE   599      21.076 102.966  76.729  1.00 50.00
ATOM   4645  O   ILE   599      21.096 102.304  77.766  1.00 50.00
ATOM   4646  CB  ILE   599      19.095 101.938  75.614  1.00 50.00
ATOM   4647  CG1 ILE   599      18.230 103.128  76.038  1.00 50.00
ATOM   4648  CG2 ILE   599      19.019 100.822  76.658  1.00 50.00
ATOM   4649  CD1 ILE   599      18.240 104.226  74.972  1.00 50.00
ATOM   4650  N   LEU   600      21.454 104.233  76.634  1.00 50.00
ATOM   4651  CA  LEU   600      21.874 105.033  77.789  1.00 50.00
ATOM   4652  C   LEU   600      20.712 105.988  78.079  1.00 50.00
ATOM   4653  O   LEU   600      20.509 106.967  77.362  1.00 50.00
ATOM   4654  CB  LEU   600      23.131 105.819  77.411  1.00 50.00
ATOM   4655  CG  LEU   600      23.723 106.576  78.602  1.00 50.00
ATOM   4656  CD1 LEU   600      24.140 105.597  79.702  1.00 50.00
ATOM   4657  CD2 LEU   600      24.918 107.415  78.147  1.00 50.00
ATOM   4658  N   PRO   601      19.904 105.610  79.066  1.00 50.00
ATOM   4659  CA  PRO   601      18.631 106.274  79.390  1.00 50.00
ATOM   4660  C   PRO   601      18.824 107.741  79.782  1.00 50.00
ATOM   4661  O   PRO   601      19.776 108.102  80.471  1.00 50.00
ATOM   4662  CB  PRO   601      18.058 105.448  80.542  1.00 50.00
ATOM   4663  CG  PRO   601      19.304 104.894  81.229  1.00 50.00
ATOM   4664  CD  PRO   601      20.254 104.594  80.069  1.00 50.00
ATOM   4665  N   GLY   602      17.867 108.550  79.331  1.00 50.00
ATOM   4666  CA  GLY   602      17.866 110.004  79.563  1.00 50.00
ATOM   4667  C   GLY   602      17.443 110.340  80.995  1.00 50.00
ATOM   4668  O   GLY   602      17.709 111.432  81.491  1.00 50.00
ATOM   4669  N   ASP   603      16.751 109.395  81.625  1.00 50.00
ATOM   4670  CA  ASP   603      16.208 109.596  82.975  1.00 50.00
ATOM   4671  C   ASP   603      15.674 108.261  83.491  1.00 50.00
ATOM   4672  O   ASP   603      15.644 107.271  82.762  1.00 50.00
ATOM   4673  CB  ASP   603      15.062 110.611  82.917  1.00 50.00
ATOM   4674  CG  ASP   603      14.489 110.893  84.307  1.00 50.00
ATOM   4675  OD1 ASP   603      15.272 111.368  85.157  1.00 50.00
ATOM   4676  OD2 ASP   603      13.280 110.630  84.490  1.00 50.00
ATOM   4677  N   VAL   604      15.365 108.236  84.782  1.00 50.00
ATOM   4678  CA  VAL   604      14.770 107.042  85.395  1.00 50.00
ATOM   4679  C   VAL   604      13.287 106.998  85.024  1.00 50.00
ATOM   4680  O   VAL   604      12.775 107.886  84.345  1.00 50.00
ATOM   4681  CB  VAL   604      14.932 107.092  86.915  1.00 50.00
ATOM   4682  CG1 VAL   604      14.266 105.885  87.567  1.00 50.00
ATOM   4683  CG2 VAL   604      16.412 107.140  87.291  1.00 50.00
ATOM   4684  N   THR   605      12.624 105.945  85.481  1.00 50.00
ATOM   4685  CA  THR   605      11.187 105.763  85.283  1.00 50.00
ATOM   4686  C   THR   605      10.534 105.783  86.665  1.00 50.00
ATOM   4687  O   THR   605      11.121 105.309  87.638  1.00 50.00
ATOM   4688  CB  THR   605      10.967 104.403  84.620  1.00 50.00
ATOM   4689  OG1 THR   605      10.311 104.582  83.363  1.00 50.00
ATOM   4690  CG2 THR   605      10.176 103.458  85.528  1.00 50.00
ATOM   4691  N   PHE   606       9.384 106.461  86.766  1.00 50.00
ATOM   4692  CA  PHE   606       8.731 106.646  88.072  1.00 50.00
ATOM   4693  C   PHE   606       7.323 106.052  88.102  1.00 50.00
ATOM   4694  O   PHE   606       6.338 106.786  88.027  1.00 50.00
ATOM   4695  CB  PHE   606       8.631 108.134  88.411  1.00 50.00
ATOM   4696  CG  PHE   606       9.998 108.793  88.586  1.00 50.00
ATOM   4697  CD1 PHE   606      11.100 108.349  87.867  1.00 50.00
ATOM   4698  CD2 PHE   606      10.135 109.852  89.475  1.00 50.00
ATOM   4699  CE1 PHE   606      12.334 108.956  88.034  1.00 50.00
ATOM   4700  CE2 PHE   606      11.372 110.462  89.643  1.00 50.00
ATOM   4701  CZ  PHE   606      12.471 110.015  88.925  1.00 50.00
ATOM   4702  N   PRO   607       7.242 104.740  88.306  1.00 50.00
ATOM   4703  CA  PRO   607       5.970 104.038  88.529  1.00 50.00
ATOM   4704  C   PRO   607       5.480 104.408  89.931  1.00 50.00
ATOM   4705  O   PRO   607       6.278 104.786  90.789  1.00 50.00
ATOM   4706  CB  PRO   607       6.345 102.560  88.441  1.00 50.00
ATOM   4707  CG  PRO   607       7.781 102.540  88.964  1.00 50.00
ATOM   4708  CD  PRO   607       8.391 103.826  88.408  1.00 50.00
ATOM   4709  N   TYR   608       4.170 104.345  90.130  1.00 50.00
ATOM   4710  CA  TYR   608       3.583 104.705  91.430  1.00 50.00
ATOM   4711  C   TYR   608       2.531 103.676  91.841  1.00 50.00
ATOM   4712  O   TYR   608       2.108 102.845  91.038  1.00 50.00
ATOM   4713  CB  TYR   608       2.967 106.103  91.376  1.00 99.99
ATOM   4714  CG  TYR   608       1.810 106.193  90.383  1.00 99.99
ATOM   4715  CD1 TYR   608       2.046 106.599  89.076  1.00 99.99
ATOM   4716  CD2 TYR   608       0.513 105.937  90.810  1.00 99.99
ATOM   4717  CE1 TYR   608       0.982 106.754  88.195  1.00 99.99
ATOM   4718  CE2 TYR   608      -0.550 106.094  89.929  1.00 99.99
ATOM   4719  CZ  TYR   608      -0.316 106.498  88.621  1.00 99.99
ATOM   4720  OH  TYR   608      -1.354 106.621  87.756  1.00 99.99
ATOM   4721  N   GLY   609       2.180 103.718  93.121  1.00 50.00
ATOM   4722  CA  GLY   609       1.200 102.780  93.683  1.00 50.00
ATOM   4723  C   GLY   609       0.425 103.425  94.831  1.00 50.00
ATOM   4724  O   GLY   609       0.836 104.440  95.393  1.00 50.00
ATOM   4725  N   VAL   610      -0.751 102.861  95.067  1.00 50.00
ATOM   4726  CA  VAL   610      -1.620 103.246  96.188  1.00 50.00
ATOM   4727  C   VAL   610      -2.125 101.959  96.844  1.00 50.00
ATOM   4728  O   VAL   610      -2.934 101.234  96.265  1.00 50.00
ATOM   4729  CB  VAL   610      -2.796 104.083  95.680  1.00 50.00
ATOM   4730  CG1 VAL   610      -2.289 105.382  95.051  1.00 50.00
ATOM   4731  CG2 VAL   610      -3.634 103.283  94.687  1.00 50.00
ATOM   4732  N   HIS   611      -1.558 101.647  98.001  1.00 50.00
ATOM   4733  CA  HIS   611      -1.899 100.407  98.713  1.00 50.00
ATOM   4734  C   HIS   611      -2.648 100.721 100.008  1.00 50.00
ATOM   4735  O   HIS   611      -2.383 101.723 100.671  1.00 50.00
ATOM   4736  CB  HIS   611      -0.631  99.617  99.043  1.00 50.00
ATOM   4737  CG  HIS   611       0.056  99.123  97.772  1.00 50.00
ATOM   4738  ND1 HIS   611      -0.334  98.116  97.020  1.00 50.00
ATOM   4739  CD2 HIS   611       1.131  99.485  97.217  1.00 50.00
ATOM   4740  CE1 HIS   611       0.583  97.918  96.071  1.00 50.00
ATOM   4741  NE2 HIS   611       1.541  98.799  96.235  1.00 50.00
ATOM   4742  N   VAL   612      -3.585  99.839 100.328  1.00 50.00
ATOM   4743  CA  VAL   612      -4.384  99.958 101.555  1.00 50.00
ATOM   4744  C   VAL   612      -4.516  98.573 102.192  1.00 50.00
ATOM   4745  O   VAL   612      -4.815  97.592 101.510  1.00 50.00
ATOM   4746  CB  VAL   612      -5.771 100.505 101.218  1.00 50.00
ATOM   4747  CG1 VAL   612      -6.512  99.556 100.277  1.00 50.00
ATOM   4748  CG2 VAL   612      -6.576 100.738 102.500  1.00 50.00
ATOM   4749  N   ALA   613      -4.289  98.528 103.496  1.00 50.00
ATOM   4750  CA  ALA   613      -4.398  97.273 104.251  1.00 50.00
ATOM   4751  C   ALA   613      -5.295  97.478 105.471  1.00 50.00
ATOM   4752  O   ALA   613      -5.213  98.498 106.156  1.00 50.00
ATOM   4753  CB  ALA   613      -3.007  96.826 104.705  1.00 50.00
ATOM   4754  N   VAL   614      -6.116  96.469 105.730  1.00 50.00
ATOM   4755  CA  VAL   614      -6.984  96.449 106.915  1.00 50.00
ATOM   4756  C   VAL   614      -6.572  95.244 107.760  1.00 50.00
ATOM   4757  O   VAL   614      -6.506  94.121 107.259  1.00 50.00
ATOM   4758  CB  VAL   614      -8.446  96.299 106.490  1.00 50.00
ATOM   4759  CG1 VAL   614      -9.358  96.279 107.720  1.00 50.00
ATOM   4760  CG2 VAL   614      -8.848  97.429 105.538  1.00 50.00
ATOM   4761  N   VAL   615      -6.257  95.511 109.019  1.00 50.00
ATOM   4762  CA  VAL   615      -5.811  94.451 109.936  1.00 50.00
ATOM   4763  C   VAL   615      -6.667  94.459 111.202  1.00 50.00
ATOM   4764  O   VAL   615      -7.191  95.495 111.613  1.00 50.00
ATOM   4765  CB  VAL   615      -4.345  94.662 110.320  1.00 50.00
ATOM   4766  CG1 VAL   615      -3.464  94.736 109.071  1.00 50.00
ATOM   4767  CG2 VAL   615      -4.189  95.916 111.184  1.00 50.00
ATOM   4768  N   GLU   616      -6.795  93.272 111.778  1.00 50.00
ATOM   4769  CA  GLU   616      -7.477  93.080 113.064  1.00 50.00
ATOM   4770  C   GLU   616      -6.485  92.396 114.005  1.00 50.00
ATOM   4771  O   GLU   616      -5.949  91.334 113.685  1.00 50.00
ATOM   4772  CB  GLU   616      -8.702  92.184 112.867  1.00 50.00
ATOM   4773  CG  GLU   616      -9.768  92.851 111.991  1.00 50.00
ATOM   4774  CD  GLU   616     -10.435  94.028 112.708  1.00 50.00
ATOM   4775  OE1 GLU   616     -10.079  94.259 113.884  1.00 50.00
ATOM   4776  OE2 GLU   616     -11.308  94.658 112.071  1.00 50.00
ATOM   4777  N   VAL   617      -6.210  93.051 115.125  1.00 99.99
ATOM   4778  CA  VAL   617      -5.256  92.522 116.111  1.00 99.99
ATOM   4779  C   VAL   617      -5.967  92.314 117.450  1.00 99.99
ATOM   4780  O   VAL   617      -6.714  93.176 117.907  1.00 99.99
ATOM   4781  CB  VAL   617      -4.103  93.515 116.283  1.00 99.99
ATOM   4782  CG1 VAL   617      -4.630  94.868 116.765  1.00 99.99
ATOM   4783  CG2 VAL   617      -3.060  92.961 117.256  1.00 99.99
ATOM   4784  N   ASP   618      -5.670  91.183 118.076  1.00 99.99
ATOM   4785  CA  ASP   618      -6.265  90.840 119.377  1.00 99.99
ATOM   4786  C   ASP   618      -5.169  90.776 120.444  1.00 99.99
ATOM   4787  O   ASP   618      -4.007  91.077 120.176  1.00 99.99
ATOM   4788  CB  ASP   618      -6.967  89.482 119.289  1.00 99.99
ATOM   4789  CG  ASP   618      -5.989  88.373 118.901  1.00 99.99
ATOM   4790  OD1 ASP   618      -4.773  88.587 119.107  1.00 99.99
ATOM   4791  OD2 ASP   618      -6.482  87.323 118.439  1.00 99.99
ATOM   4792  N   ASP   619      -5.579  90.387 121.647  1.00 99.99
ATOM   4793  CA  ASP   619      -4.650  90.256 122.778  1.00 99.99
ATOM   4794  C   ASP   619      -3.690  89.098 122.508  1.00 99.99
ATOM   4795  O   ASP   619      -4.019  88.150 121.794  1.00 99.99
ATOM   4796  CB  ASP   619      -5.421  90.005 124.076  1.00 99.99
ATOM   4797  CG  ASP   619      -6.184  88.679 124.022  1.00 99.99
ATOM   4798  OD1 ASP   619      -5.698  87.767 123.325  1.00 99.99
ATOM   4799  OD2 ASP   619      -7.234  88.603 124.692  1.00 99.99
ATOM   4800  N   TYR   620      -2.527  89.185 123.127  1.00 99.99
ATOM   4801  CA  TYR   620      -1.436  88.219 122.872  1.00 99.99
ATOM   4802  C   TYR   620      -0.991  88.444 121.426  1.00 99.99
ATOM   4803  O   TYR   620      -0.359  87.596 120.803  1.00 99.99
ATOM   4804  CB  TYR   620      -1.910  86.812 123.174  1.00 99.99
ATOM   4805  CG  TYR   620      -0.765  85.801 123.174  1.00 99.99
ATOM   4806  CD1 TYR   620       0.234  85.849 124.142  1.00 99.99
ATOM   4807  CD2 TYR   620      -0.779  84.765 122.250  1.00 99.99
ATOM   4808  CE1 TYR   620       1.217  84.866 124.180  1.00 99.99
ATOM   4809  CE2 TYR   620       0.200  83.780 122.288  1.00 99.99
ATOM   4810  CZ  TYR   620       1.200  83.832 123.251  1.00 99.99
ATOM   4811  OH  TYR   620       2.169  82.879 123.271  1.00 99.99
ATOM   4812  N   GLY   621      -1.575  89.517 120.888  1.00 50.00
ATOM   4813  CA  GLY   621      -1.039  90.328 119.794  1.00 50.00
ATOM   4814  C   GLY   621      -0.949  89.680 118.424  1.00 50.00
ATOM   4815  O   GLY   621      -0.279  89.685 117.707  1.00 50.00
ATOM   4816  N   ILE   622      -1.762  88.737 118.072  1.00 50.00
ATOM   4817  CA  ILE   622      -1.770  88.195 116.695  1.00 50.00
ATOM   4818  C   ILE   622      -2.468  89.193 115.763  1.00 50.00
ATOM   4819  O   ILE   622      -3.614  89.575 116.008  1.00 50.00
ATOM   4820  CB  ILE   622      -2.502  86.864 116.643  1.00 50.00
ATOM   4821  CG1 ILE   622      -3.964  87.048 117.040  1.00 50.00
ATOM   4822  CG2 ILE   622      -1.811  85.838 117.546  1.00 50.00
ATOM   4823  CD1 ILE   622      -4.753  85.751 116.885  1.00 50.00
ATOM   4824  N   PRO   623      -1.743  89.658 114.751  1.00 50.00
ATOM   4825  CA  PRO   623      -2.299  90.527 113.702  1.00 50.00
ATOM   4826  C   PRO   623      -2.728  89.689 112.491  1.00 50.00
ATOM   4827  O   PRO   623      -1.924  88.963 111.905  1.00 50.00
ATOM   4828  CB  PRO   623      -1.129  91.440 113.343  1.00 50.00
ATOM   4829  CG  PRO   623       0.080  90.517 113.507  1.00 50.00
ATOM   4830  CD  PRO   623      -0.271  89.662 114.726  1.00 50.00
ATOM   4831  N   ARG   624      -3.992  89.851 112.115  1.00 50.00
ATOM   4832  CA  ARG   624      -4.579  89.142 110.966  1.00 50.00
ATOM   4833  C   ARG   624      -4.963  90.150 109.881  1.00 50.00
ATOM   4834  O   ARG   624      -5.792  91.033 110.107  1.00 50.00
ATOM   4835  CB  ARG   624      -5.835  88.392 111.419  1.00 50.00
ATOM   4836  CG  ARG   624      -6.472  87.602 110.271  1.00 50.00
ATOM   4837  CD  ARG   624      -5.536  86.499 109.779  1.00 50.00
ATOM   4838  NE  ARG   624      -6.179  85.731 108.701  1.00 50.00
ATOM   4839  CZ  ARG   624      -5.607  84.685 108.090  1.00 50.00
ATOM   4840  NH1 ARG   624      -4.384  84.285 108.460  1.00 50.00
ATOM   4841  NH2 ARG   624      -6.250  84.042 107.108  1.00 50.00
ATOM   4842  N   VAL   625      -4.286  90.045 108.742  1.00 50.00
ATOM   4843  CA  VAL   625      -4.590  90.881 107.568  1.00 50.00
ATOM   4844  C   VAL   625      -5.956  90.489 106.997  1.00 50.00
ATOM   4845  O   VAL   625      -6.120  89.398 106.454  1.00 50.00
ATOM   4846  CB  VAL   625      -3.512  90.701 106.498  1.00 50.00
ATOM   4847  CG1 VAL   625      -3.906  91.447 105.220  1.00 50.00
ATOM   4848  CG2 VAL   625      -2.165  91.213 107.014  1.00 50.00
ATOM   4849  N   LEU   626      -6.929  91.369 107.201  1.00 50.00
ATOM   4850  CA  LEU   626      -8.302  91.125 106.740  1.00 50.00
ATOM   4851  C   LEU   626      -8.454  91.426 105.246  1.00 50.00
ATOM   4852  O   LEU   626      -9.194  90.730 104.551  1.00 50.00
ATOM   4853  CB  LEU   626      -9.274  91.944 107.594  1.00 50.00
ATOM   4854  CG  LEU   626     -10.735  91.636 107.256  1.00 50.00
ATOM   4855  CD1 LEU   626     -11.629  91.994 108.443  1.00 50.00
ATOM   4856  CD2 LEU   626     -11.183  92.433 106.045  1.00 50.00
ATOM   4857  N   THR   627      -7.697  92.406 104.757  1.00 50.00
ATOM   4858  CA  THR   627      -7.748  92.771 103.330  1.00 50.00
ATOM   4859  C   THR   627      -6.544  93.631 102.940  1.00 50.00
ATOM   4860  O   THR   627      -6.001  94.375 103.757  1.00 50.00
ATOM   4861  CB  THR   627      -9.033  93.551 103.040  1.00 50.00
ATOM   4862  OG1 THR   627      -9.029  94.764 103.796  1.00 50.00
ATOM   4863  CG2 THR   627     -10.269  92.721 103.342  1.00 50.00
ATOM   4864  N   TYR   628      -6.142  93.487 101.680  1.00 50.00
ATOM   4865  CA  TYR   628      -5.021  94.252 101.113  1.00 50.00
ATOM   4866  C   TYR   628      -5.310  94.549  99.638  1.00 50.00
ATOM   4867  O   TYR   628      -5.455  93.634  98.826  1.00 50.00
ATOM   4868  CB  TYR   628      -3.732  93.437 101.250  1.00 50.00
ATOM   4869  CG  TYR   628      -2.517  94.213 100.736  1.00 50.00
ATOM   4870  CD1 TYR   628      -1.898  95.150 101.555  1.00 50.00
ATOM   4871  CD2 TYR   628      -1.992  93.938  99.478  1.00 50.00
ATOM   4872  CE1 TYR   628      -0.759  95.814 101.116  1.00 50.00
ATOM   4873  CE2 TYR   628      -0.852  94.602  99.040  1.00 50.00
ATOM   4874  CZ  TYR   628      -0.239  95.545  99.856  1.00 50.00
ATOM   4875  OH  TYR   628       0.849  96.228  99.409  1.00 50.00
ATOM   4876  N   LYS   629      -5.390  95.838  99.324  1.00 50.00
ATOM   4877  CA  LYS   629      -5.700  96.302  97.963  1.00 50.00
ATOM   4878  C   LYS   629      -4.494  97.068  97.414  1.00 50.00
ATOM   4879  O   LYS   629      -4.100  98.095  97.965  1.00 50.00
ATOM   4880  CB  LYS   629      -6.910  97.233  98.019  1.00 50.00
ATOM   4881  CG  LYS   629      -7.363  97.665  96.720  1.00 50.00
ATOM   4882  CD  LYS   629      -7.875  96.483  95.807  1.00 50.00
ATOM   4883  CE  LYS   629      -8.402  96.840  94.369  1.00 50.00
ATOM   4884  NZ  LYS   629      -7.260  97.188  93.421  1.00 50.00
ATOM   4885  N   ALA   630      -3.927  96.547  96.332  1.00 50.00
ATOM   4886  CA  ALA   630      -2.734  97.150  95.723  1.00 50.00
ATOM   4887  C   ALA   630      -2.995  97.598  94.288  1.00 50.00
ATOM   4888  O   ALA   630      -3.325  96.797  93.415  1.00 50.00
ATOM   4889  CB  ALA   630      -1.603  96.119  95.722  1.00 50.00
ATOM   4890  N   TYR   631      -2.817  98.904  94.072  1.00 50.00
ATOM   4891  CA  TYR   631      -2.940  99.505  92.735  1.00 50.00
ATOM   4892  C   TYR   631      -1.562 100.014  92.314  1.00 50.00
ATOM   4893  O   TYR   631      -0.958 100.837  93.001  1.00 50.00
ATOM   4894  CB  TYR   631      -3.916 100.682  92.761  1.00 99.99
ATOM   4895  CG  TYR   631      -5.350 100.257  93.078  1.00 99.99
ATOM   4896  CD1 TYR   631      -5.585  99.171  93.889  1.00 99.99
ATOM   4897  CD2 TYR   631      -6.417 101.002  92.608  1.00 99.99
ATOM   4898  CE1 TYR   631      -6.833  99.069  94.308  1.00 99.99
ATOM   4899  CE2 TYR   631      -7.726 100.618  92.858  1.00 99.99
ATOM   4900  CZ  TYR   631      -7.969  99.542  93.663  1.00 99.99
ATOM   4901  OH  TYR   631      -9.250  99.142  93.903  1.00 99.99
ATOM   4902  N   ASP   632      -1.069  99.474  91.204  1.00 50.00
ATOM   4903  CA  ASP   632       0.222  99.896  90.639  1.00 50.00
ATOM   4904  C   ASP   632       0.020 100.449  89.228  1.00 50.00
ATOM   4905  O   ASP   632      -0.792  99.945  88.456  1.00 50.00
ATOM   4906  CB  ASP   632       1.195  98.716  90.573  1.00 50.00
ATOM   4907  CG  ASP   632       1.660  98.281  91.964  1.00 50.00
ATOM   4908  OD1 ASP   632       0.991  97.397  92.540  1.00 50.00
ATOM   4909  OD2 ASP   632       2.691  98.831  92.411  1.00 50.00
ATOM   4910  N   ASP   633       0.788 101.489  88.927  1.00 50.00
ATOM   4911  CA  ASP   633       0.784 102.112  87.598  1.00 50.00
ATOM   4912  C   ASP   633       2.229 102.189  87.098  1.00 50.00
ATOM   4913  O   ASP   633       3.016 103.003  87.579  1.00 50.00
ATOM   4914  CB  ASP   633       0.189 103.518  87.683  1.00 50.00
ATOM   4915  CG  ASP   633       0.031 104.130  86.290  1.00 50.00
ATOM   4916  OD1 ASP   633       0.808 103.724  85.396  1.00 50.00
ATOM   4917  OD2 ASP   633      -0.861 104.984  86.137  1.00 50.00
ATOM   4918  N   ILE   634       2.566 101.284  86.187  1.00 50.00
ATOM   4919  CA  ILE   634       3.930 101.217  85.634  1.00 50.00
ATOM   4920  C   ILE   634       3.909 101.561  84.143  1.00 50.00
ATOM   4921  O   ILE   634       4.742 101.083  83.375  1.00 50.00
ATOM   4922  CB  ILE   634       4.501  99.811  85.813  1.00 50.00
ATOM   4923  CG1 ILE   634       3.668  98.792  85.032  1.00 50.00
ATOM   4924  CG2 ILE   634       4.535  99.523  87.262  1.00 50.00
ATOM   4925  CD1 ILE   634       4.273  97.395  85.118  1.00 50.00
ATOM   4926  N   GLY   635       2.968 102.424  83.772  1.00 50.00
ATOM   4927  CA  GLY   635       2.816 102.859  82.376  1.00 50.00
ATOM   4928  C   GLY   635       2.317 101.699  81.511  1.00 50.00
ATOM   4929  O   GLY   635       1.529 100.867  81.962  1.00 50.00
ATOM   4930  N   ASN   636       2.778 101.684  80.265  1.00 50.00
ATOM   4931  CA  ASN   636       2.353 100.666  79.293  1.00 50.00
ATOM   4932  C   ASN   636       2.738  99.287  79.838  1.00 50.00
ATOM   4933  O   ASN   636       3.886  99.058  80.216  1.00 50.00
ATOM   4934  CB  ASN   636       3.059 100.921  77.960  1.00 50.00
ATOM   4935  CG  ASN   636       2.549  99.990  76.858  1.00 50.00
ATOM   4936  OD1 ASN   636       2.672  98.770  76.949  1.00 50.00
ATOM   4937  ND2 ASN   636       1.981 100.603  75.824  1.00 50.00
ATOM   4938  N   VAL   637       1.765  98.382  79.838  1.00 50.00
ATOM   4939  CA  VAL   637       1.971  97.028  80.375  1.00 50.00
ATOM   4940  C   VAL   637       2.237  96.054  79.225  1.00 50.00
ATOM   4941  O   VAL   637       1.471  95.979  78.266  1.00 50.00
ATOM   4942  CB  VAL   637       0.722  96.583  81.139  1.00 50.00
ATOM   4943  CG1 VAL   637      -0.495  96.566  80.208  1.00 50.00
ATOM   4944  CG2 VAL   637       0.945  95.203  81.762  1.00 50.00
ATOM   4945  N   ILE   638       3.320  95.301  79.374  1.00 50.00
ATOM   4946  CA  ILE   638       3.737  94.331  78.351  1.00 50.00
ATOM   4947  C   ILE   638       2.922  93.038  78.466  1.00 50.00
ATOM   4948  O   ILE   638       2.432  92.517  77.466  1.00 50.00
ATOM   4949  CB  ILE   638       5.228  94.031  78.513  1.00 50.00
ATOM   4950  CG1 ILE   638       6.041  95.320  78.373  1.00 50.00
ATOM   4951  CG2 ILE   638       5.676  92.991  77.480  1.00 50.00
ATOM   4952  CD1 ILE   638       7.537  95.057  78.562  1.00 50.00
ATOM   4953  N   ASN   639       2.754  92.568  79.700  1.00 50.00
ATOM   4954  CA  ASN   639       2.017  91.322  79.953  1.00 50.00
ATOM   4955  C   ASN   639       1.418  91.340  81.362  1.00 50.00
ATOM   4956  O   ASN   639       2.100  91.054  82.348  1.00 50.00
ATOM   4957  CB  ASN   639       2.955  90.126  79.785  1.00 50.00
ATOM   4958  CG  ASN   639       2.207  88.805  79.967  1.00 50.00
ATOM   4959  OD1 ASN   639       1.403  88.650  80.884  1.00 50.00
ATOM   4960  ND2 ASN   639       2.517  87.861  79.087  1.00 50.00
ATOM   4961  N   PRO   640       0.136  91.690  81.417  1.00 50.00
ATOM   4962  CA  PRO   640      -0.636  91.840  82.661  1.00 50.00
ATOM   4963  C   PRO   640      -0.531  90.600  83.554  1.00 50.00
ATOM   4964  O   PRO   640      -0.520  90.714  84.779  1.00 50.00
ATOM   4965  CB  PRO   640      -2.072  92.037  82.179  1.00 50.00
ATOM   4966  CG  PRO   640      -1.890  92.753  80.841  1.00 50.00
ATOM   4967  CD  PRO   640      -0.657  92.080  80.240  1.00 50.00
ATOM   4968  N   ALA   641      -0.480  89.426  82.930  1.00 50.00
ATOM   4969  CA  ALA   641      -0.376  88.166  83.681  1.00 50.00
ATOM   4970  C   ALA   641       0.937  88.118  84.468  1.00 50.00
ATOM   4971  O   ALA   641       0.944  87.809  85.659  1.00 50.00
ATOM   4972  CB  ALA   641      -0.442  86.979  82.719  1.00 50.00
ATOM   4973  N   LEU   642       2.032  88.452  83.789  1.00 50.00
ATOM   4974  CA  LEU   642       3.363  88.446  84.418  1.00 50.00
ATOM   4975  C   LEU   642       3.484  89.523  85.495  1.00 50.00
ATOM   4976  O   LEU   642       4.182  89.337  86.490  1.00 50.00
ATOM   4977  CB  LEU   642       4.470  88.645  83.380  1.00 50.00
ATOM   4978  CG  LEU   642       4.832  87.337  82.671  1.00 50.00
ATOM   4979  CD1 LEU   642       3.635  86.775  81.903  1.00 50.00
ATOM   4980  CD2 LEU   642       6.029  87.554  81.744  1.00 50.00
ATOM   4981  N   ALA   643       2.822  90.653  85.264  1.00 50.00
ATOM   4982  CA  ALA   643       2.885  91.778  86.207  1.00 50.00
ATOM   4983  C   ALA   643       2.189  91.388  87.512  1.00 50.00
ATOM   4984  O   ALA   643       2.665  91.697  88.603  1.00 50.00
ATOM   4985  CB  ALA   643       2.195  93.002  85.603  1.00 50.00
ATOM   4986  N   GLU   644       1.088  90.657  87.362  1.00 50.00
ATOM   4987  CA  GLU   644       0.278  90.229  88.510  1.00 50.00
ATOM   4988  C   GLU   644       1.089  89.285  89.401  1.00 50.00
ATOM   4989  O   GLU   644       1.016  89.355  90.626  1.00 50.00
ATOM   4990  CB  GLU   644      -0.985  89.527  88.008  1.00 50.00
ATOM   4991  CG  GLU   644      -1.877  89.092  89.172  1.00 50.00
ATOM   4992  CD  GLU   644      -3.197  88.506  88.667  1.00 50.00
ATOM   4993  OE1 GLU   644      -3.128  87.503  87.924  1.00 50.00
ATOM   4994  OE2 GLU   644      -4.245  89.081  89.031  1.00 50.00
ATOM   4995  N   GLY   645       1.892  88.443  88.753  1.00 50.00
ATOM   4996  CA  GLY   645       2.726  87.464  89.464  1.00 50.00
ATOM   4997  C   GLY   645       3.799  88.185  90.283  1.00 50.00
ATOM   4998  O   GLY   645       4.105  87.795  91.408  1.00 50.00
ATOM   4999  N   GLN   646       4.349  89.240  89.687  1.00 50.00
ATOM   5000  CA  GLN   646       5.398  90.042  90.334  1.00 50.00
ATOM   5001  C   GLN   646       4.831  90.755  91.564  1.00 50.00
ATOM   5002  O   GLN   646       5.494  90.861  92.594  1.00 50.00
ATOM   5003  CB  GLN   646       5.933  91.081  89.347  1.00 50.00
ATOM   5004  CG  GLN   646       6.618  90.433  88.141  1.00 50.00
ATOM   5005  CD  GLN   646       7.887  89.680  88.548  1.00 50.00
ATOM   5006  OE1 GLN   646       8.878  90.287  88.950  1.00 50.00
ATOM   5007  NE2 GLN   646       7.827  88.358  88.432  1.00 50.00
ATOM   5008  N   ILE   647       3.600  91.240  91.424  1.00 50.00
ATOM   5009  CA  ILE   647       2.923  91.957  92.515  1.00 50.00
ATOM   5010  C   ILE   647       2.652  91.005  93.681  1.00 50.00
ATOM   5011  O   ILE   647       3.008  91.295  94.822  1.00 50.00
ATOM   5012  CB  ILE   647       1.602  92.548  92.016  1.00 50.00
ATOM   5013  CG1 ILE   647       1.851  93.527  90.867  1.00 50.00
ATOM   5014  CG2 ILE   647       0.866  93.242  93.167  1.00 50.00
ATOM   5015  CD1 ILE   647       2.744  94.689  91.312  1.00 50.00
ATOM   5016  N   HIS   648       2.058  89.859  93.360  1.00 50.00
ATOM   5017  CA  HIS   648       1.740  88.854  94.386  1.00 50.00
ATOM   5018  C   HIS   648       2.999  88.499  95.177  1.00 50.00
ATOM   5019  O   HIS   648       2.964  88.380  96.396  1.00 50.00
ATOM   5020  CB  HIS   648       1.201  87.567  93.753  1.00 50.00
ATOM   5021  CG  HIS   648      -0.175  87.731  93.103  1.00 50.00
ATOM   5022  ND1 HIS   648      -0.771  86.830  92.326  1.00 50.00
ATOM   5023  CD2 HIS   648      -1.012  88.754  93.257  1.00 50.00
ATOM   5024  CE1 HIS   648      -1.976  87.291  92.007  1.00 50.00
ATOM   5025  NE2 HIS   648      -2.123  88.482  92.582  1.00 50.00
ATOM   5026  N   GLY   649       4.104  88.348  94.449  1.00 50.00
ATOM   5027  CA  GLY   649       5.381  87.943  95.052  1.00 50.00
ATOM   5028  C   GLY   649       5.937  89.049  95.951  1.00 50.00
ATOM   5029  O   GLY   649       6.438  88.828  97.024  1.00 50.00
ATOM   5030  N   GLY   650       5.850  90.280  95.461  1.00 50.00
ATOM   5031  CA  GLY   650       6.408  91.444  96.168  1.00 50.00
ATOM   5032  C   GLY   650       5.623  91.728  97.449  1.00 50.00
ATOM   5033  O   GLY   650       6.199  92.054  98.485  1.00 50.00
ATOM   5034  N   GLY   651       4.303  91.590  97.346  1.00 50.00
ATOM   5035  CA  GLY   651       3.413  91.859  98.481  1.00 50.00
ATOM   5036  C   GLY   651       3.674  90.838  99.591  1.00 50.00
ATOM   5037  O   GLY   651       3.577  91.151 100.775  1.00 50.00
ATOM   5038  N   VAL   652       4.008  89.624  99.168  1.00 50.00
ATOM   5039  CA  VAL   652       4.285  88.524 100.103  1.00 50.00
ATOM   5040  C   VAL   652       5.597  88.777 100.849  1.00 50.00
ATOM   5041  O   VAL   652       5.726  88.504 102.027  1.00 50.00
ATOM   5042  CB  VAL   652       4.353  87.197  99.347  1.00 50.00
ATOM   5043  CG1 VAL   652       3.011  86.896  98.683  1.00 50.00
ATOM   5044  CG2 VAL   652       5.452  87.184  98.342  1.00 50.00
ATOM   5045  N   GLN   653       6.582  89.311 100.134  1.00 50.00
ATOM   5046  CA  GLN   653       7.872  89.641 100.756  1.00 50.00
ATOM   5047  C   GLN   653       7.651  90.784 101.746  1.00 50.00
ATOM   5048  O   GLN   653       8.256  90.826 102.816  1.00 50.00
ATOM   5049  CB  GLN   653       8.897  90.063  99.703  1.00 50.00
ATOM   5050  CG  GLN   653       9.258  88.909  98.763  1.00 50.00
ATOM   5051  CD  GLN   653      10.327  89.339  97.755  1.00 50.00
ATOM   5052  OE1 GLN   653      10.431  90.511  97.405  1.00 50.00
ATOM   5053  NE2 GLN   653      11.117  88.366  97.314  1.00 50.00
ATOM   5054  N   ALA   654       6.729  91.670 101.377  1.00 50.00
ATOM   5055  CA  ALA   654       6.384  92.829 102.209  1.00 50.00
ATOM   5056  C   ALA   654       5.772  92.356 103.528  1.00 50.00
ATOM   5057  O   ALA   654       6.125  92.842 104.600  1.00 50.00
ATOM   5058  CB  ALA   654       5.383  93.715 101.468  1.00 50.00
ATOM   5059  N   VAL   655       4.876  91.380 103.422  1.00 50.00
ATOM   5060  CA  VAL   655       4.205  90.822 104.605  1.00 50.00
ATOM   5061  C   VAL   655       5.242  90.152 105.512  1.00 50.00
ATOM   5062  O   VAL   655       5.235  90.336 106.724  1.00 50.00
ATOM   5063  CB  VAL   655       3.158  89.792 104.176  1.00 50.00
ATOM   5064  CG1 VAL   655       3.788  88.642 103.430  1.00 50.00
ATOM   5065  CG2 VAL   655       2.403  89.262 105.395  1.00 50.00
ATOM   5066  N   GLY   656       6.146  89.407 104.879  1.00 50.00
ATOM   5067  CA  GLY   656       7.199  88.688 105.606  1.00 50.00
ATOM   5068  C   GLY   656       8.097  89.670 106.362  1.00 50.00
ATOM   5069  O   GLY   656       8.411  89.457 107.531  1.00 50.00
ATOM   5070  N   GLN   657       8.474  90.751 105.686  1.00 50.00
ATOM   5071  CA  GLN   657       9.392  91.738 106.274  1.00 50.00
ATOM   5072  C   GLN   657       8.736  92.513 107.420  1.00 50.00
ATOM   5073  O   GLN   657       9.313  92.647 108.497  1.00 50.00
ATOM   5074  CB  GLN   657       9.893  92.710 105.203  1.00 50.00
ATOM   5075  CG  GLN   657       8.757  93.498 104.553  1.00 50.00
ATOM   5076  CD  GLN   657       9.294  94.486 103.522  1.00 50.00
ATOM   5077  OE1 GLN   657      10.079  95.373 103.849  1.00 50.00
ATOM   5078  NE2 GLN   657       8.861  94.306 102.279  1.00 50.00
ATOM   5079  N   ALA   658       7.521  92.994 107.174  1.00 50.00
ATOM   5080  CA  ALA   658       6.816  93.831 108.151  1.00 50.00
ATOM   5081  C   ALA   658       6.302  93.025 109.346  1.00 50.00
ATOM   5082  O   ALA   658       6.371  93.487 110.482  1.00 50.00
ATOM   5083  CB  ALA   658       5.701  94.463 107.485  1.00 50.00
ATOM   5084  N   LEU   659       5.856  91.801 109.077  1.00 50.00
ATOM   5085  CA  LEU   659       5.183  90.985 110.098  1.00 50.00
ATOM   5086  C   LEU   659       6.071  89.986 110.846  1.00 50.00
ATOM   5087  O   LEU   659       5.710  89.573 111.946  1.00 50.00
ATOM   5088  CB  LEU   659       3.995  90.233 109.489  1.00 50.00
ATOM   5089  CG  LEU   659       2.834  91.163 109.133  1.00 50.00
ATOM   5090  CD1 LEU   659       1.697  90.368 108.494  1.00 50.00
ATOM   5091  CD2 LEU   659       2.261  91.814 110.323  1.00 50.00
ATOM   5092  N   TYR   660       7.192  89.563 110.263  1.00 50.00
ATOM   5093  CA  TYR   660       7.950  88.469 110.895  1.00 50.00
ATOM   5094  C   TYR   660       9.479  88.503 110.793  1.00 50.00
ATOM   5095  O   TYR   660      10.153  87.928 111.644  1.00 50.00
ATOM   5096  CB  TYR   660       7.438  87.139 110.397  1.00 50.00
ATOM   5097  CG  TYR   660       6.002  86.852 110.824  1.00 50.00
ATOM   5098  CD1 TYR   660       5.754  86.328 112.086  1.00 50.00
ATOM   5099  CD2 TYR   660       4.945  87.083 109.951  1.00 50.00
ATOM   5100  CE1 TYR   660       4.452  86.036 112.477  1.00 50.00
ATOM   5101  CE2 TYR   660       3.644  86.784 110.337  1.00 50.00
ATOM   5102  CZ  TYR   660       3.398  86.260 111.600  1.00 50.00
ATOM   5103  OH  TYR   660       2.128  85.948 111.971  1.00 50.00
ATOM   5104  N   GLU   661      10.026  89.103 109.740  1.00 50.00
ATOM   5105  CA  GLU   661      11.474  88.996 109.501  1.00 50.00
ATOM   5106  C   GLU   661      12.326  89.907 110.388  1.00 50.00
ATOM   5107  O   GLU   661      11.957  91.041 110.686  1.00 50.00
ATOM   5108  CB  GLU   661      11.774  89.205 108.090  1.00 50.00
ATOM   5109  CG  GLU   661      11.237  88.169 107.121  1.00 50.00
ATOM   5110  CD  GLU   661      11.664  88.393 105.668  1.00 50.00
ATOM   5111  OE1 GLU   661      11.231  89.421 105.096  1.00 50.00
ATOM   5112  OE2 GLU   661      12.426  87.550 105.158  1.00 50.00
ATOM   5113  N   GLU   662      13.499  89.381 110.731  1.00 50.00
ATOM   5114  CA  GLU   662      14.522  90.112 111.499  1.00 50.00
ATOM   5115  C   GLU   662      15.754  89.220 111.678  1.00 50.00
ATOM   5116  O   GLU   662      15.679  88.004 111.499  1.00 50.00
ATOM   5117  CB  GLU   662      13.980  90.522 112.871  1.00 50.00
ATOM   5118  CG  GLU   662      13.632  89.305 113.732  1.00 50.00
ATOM   5119  CD  GLU   662      13.136  89.746 115.109  1.00 50.00
ATOM   5120  OE1 GLU   662      12.129  90.481 115.141  1.00 50.00
ATOM   5121  OE2 GLU   662      13.781  89.341 116.100  1.00 50.00
ATOM   5122  N   ALA   663      16.891  89.859 111.935  1.00 50.00
ATOM   5123  CA  ALA   663      18.158  89.140 112.144  1.00 50.00
ATOM   5124  C   ALA   663      18.874  89.679 113.385  1.00 50.00
ATOM   5125  O   ALA   663      19.839  90.436 113.278  1.00 50.00
ATOM   5126  CB  ALA   663      19.054  89.325 110.916  1.00 50.00
ATOM   5127  N   ILE   664      18.396  89.256 114.551  1.00 50.00
ATOM   5128  CA  ILE   664      18.970  89.695 115.835  1.00 50.00
ATOM   5129  C   ILE   664      20.358  89.087 116.065  1.00 50.00
ATOM   5130  O   ILE   664      20.645  87.972 115.630  1.00 50.00
ATOM   5131  CB  ILE   664      18.056  89.292 116.994  1.00 50.00
ATOM   5132  CG1 ILE   664      17.941  87.768 117.082  1.00 50.00
ATOM   5133  CG2 ILE   664      16.677  89.937 116.830  1.00 50.00
ATOM   5134  CD1 ILE   664      17.115  87.349 118.299  1.00 50.00
ATOM   5135  N   ILE   665      21.178  89.846 116.781  1.00 50.00
ATOM   5136  CA  ILE   665      22.519  89.399 117.193  1.00 50.00
ATOM   5137  C   ILE   665      22.638  89.563 118.711  1.00 50.00
ATOM   5138  O   ILE   665      22.261  90.601 119.257  1.00 50.00
ATOM   5139  CB  ILE   665      23.580  90.274 116.521  1.00 50.00
ATOM   5140  CG1 ILE   665      23.443  91.725 116.993  1.00 50.00
ATOM   5141  CG2 ILE   665      23.457  90.188 114.996  1.00 50.00
ATOM   5142  CD1 ILE   665      24.527  92.610 116.391  1.00 50.00
ATOM   5143  N   ASN   666      23.151  88.531 119.372  1.00 50.00
ATOM   5144  CA  ASN   666      23.376  88.589 120.826  1.00 50.00
ATOM   5145  C   ASN   666      24.601  89.464 121.111  1.00 50.00
ATOM   5146  O   ASN   666      25.278  89.919 120.190  1.00 50.00
ATOM   5147  CB  ASN   666      23.585  87.182 121.388  1.00 50.00
ATOM   5148  CG  ASN   666      23.581  87.201 122.918  1.00 50.00
ATOM   5149  OD1 ASN   666      24.425  87.805 123.559  1.00 50.00
ATOM   5150  ND2 ASN   666      22.591  86.529 123.488  1.00 50.00
ATOM   5151  N   GLU   667      24.880  89.690 122.382  1.00 50.00
ATOM   5152  CA  GLU   667      25.964  90.554 122.837  1.00 50.00
ATOM   5153  C   GLU   667      27.332  90.129 122.293  1.00 50.00
ATOM   5154  O   GLU   667      28.208  90.969 122.104  1.00 50.00
ATOM   5155  CB  GLU   667      26.007  90.617 124.366  1.00 50.00
ATOM   5156  CG  GLU   667      26.292  89.248 124.989  1.00 50.00
ATOM   5157  CD  GLU   667      26.349  89.342 126.512  1.00 50.00
ATOM   5158  OE1 GLU   667      25.331  89.776 127.094  1.00 50.00
ATOM   5159  OE2 GLU   667      27.411  88.979 127.062  1.00 50.00
ATOM   5160  N   ASP   668      27.509  88.827 122.069  1.00 50.00
ATOM   5161  CA  ASP   668      28.788  88.308 121.555  1.00 50.00
ATOM   5162  C   ASP   668      28.800  88.269 120.023  1.00 50.00
ATOM   5163  O   ASP   668      29.708  87.708 119.415  1.00 50.00
ATOM   5164  CB  ASP   668      29.049  86.903 122.103  1.00 50.00
ATOM   5165  CG  ASP   668      29.206  86.912 123.626  1.00 50.00
ATOM   5166  OD1 ASP   668      30.152  87.578 124.096  1.00 50.00
ATOM   5167  OD2 ASP   668      28.387  86.233 124.282  1.00 50.00
ATOM   5168  N   GLY   669      27.824  88.954 119.432  1.00 50.00
ATOM   5169  CA  GLY   669      27.714  89.108 117.972  1.00 50.00
ATOM   5170  C   GLY   669      27.410  87.808 117.215  1.00 50.00
ATOM   5171  O   GLY   669      27.783  87.676 116.051  1.00 50.00
ATOM   5172  N   GLN   670      26.729  86.868 117.867  1.00 99.99
ATOM   5173  CA  GLN   670      26.276  85.642 117.185  1.00 99.99
ATOM   5174  C   GLN   670      25.073  85.965 116.289  1.00 99.99
ATOM   5175  O   GLN   670      24.255  86.819 116.630  1.00 99.99
ATOM   5176  CB  GLN   670      25.894  84.573 118.209  1.00 99.99
ATOM   5177  CG  GLN   670      24.792  85.064 119.149  1.00 99.99
ATOM   5178  CD  GLN   670      24.410  83.977 120.153  1.00 99.99
ATOM   5179  OE1 GLN   670      25.207  83.598 121.007  1.00 99.99
ATOM   5180  NE2 GLN   670      23.187  83.476 120.005  1.00 99.99
ATOM   5181  N   LEU   671      24.975  85.260 115.166  1.00 99.99
ATOM   5182  CA  LEU   671      23.926  85.541 114.170  1.00 99.99
ATOM   5183  C   LEU   671      23.292  84.245 113.644  1.00 99.99
ATOM   5184  O   LEU   671      23.968  83.419 113.032  1.00 99.99
ATOM   5185  CB  LEU   671      24.572  86.370 113.055  1.00 99.99
ATOM   5186  CG  LEU   671      23.576  86.838 111.992  1.00 99.99
ATOM   5187  CD1 LEU   671      24.159  88.033 111.237  1.00 99.99
ATOM   5188  CD2 LEU   671      23.283  85.705 111.004  1.00 99.99
ATOM   5189  N   THR   672      21.996  84.090 113.907  1.00 99.99
ATOM   5190  CA  THR   672      21.255  82.875 113.535  1.00 99.99
ATOM   5191  C   THR   672      19.968  83.194 112.763  1.00 99.99
ATOM   5192  O   THR   672      19.427  84.294 112.857  1.00 99.99
ATOM   5193  CB  THR   672      20.900  82.046 114.764  1.00 99.99
ATOM   5194  OG1 THR   672      20.263  80.837 114.338  1.00 99.99
ATOM   5195  CG2 THR   672      19.980  82.837 115.698  1.00 99.99
ATOM   5196  N   VAL   673      19.551  82.223 111.955  1.00 50.00
ATOM   5197  CA  VAL   673      19.975  82.215 110.549  1.00 50.00
ATOM   5198  C   VAL   673      19.552  80.958 109.776  1.00 50.00
ATOM   5199  O   VAL   673      20.204  80.583 108.803  1.00 50.00
ATOM   5200  CB  VAL   673      21.499  82.353 110.534  1.00 50.00
ATOM   5201  CG1 VAL   673      22.138  81.184 111.295  1.00 50.00
ATOM   5202  CG2 VAL   673      22.034  82.441 109.106  1.00 50.00
ATOM   5203  N   THR   674      18.477  80.307 110.211  1.00 50.00
ATOM   5204  CA  THR   674      17.927  79.161 109.465  1.00 50.00
ATOM   5205  C   THR   674      16.403  79.282 109.422  1.00 50.00
ATOM   5206  O   THR   674      15.826  80.131 110.102  1.00 50.00
ATOM   5207  CB  THR   674      18.325  77.828 110.105  1.00 50.00
ATOM   5208  OG1 THR   674      17.644  77.669 111.351  1.00 50.00
ATOM   5209  CG2 THR   674      19.841  77.755 110.303  1.00 50.00
ATOM   5210  N   TYR   675      15.775  78.443 108.605  1.00 50.00
ATOM   5211  CA  TYR   675      14.313  78.494 108.433  1.00 50.00
ATOM   5212  C   TYR   675      13.587  78.100 109.723  1.00 50.00
ATOM   5213  O   TYR   675      12.361  78.139 109.786  1.00 50.00
ATOM   5214  CB  TYR   675      13.870  77.590 107.280  1.00 99.99
ATOM   5215  CG  TYR   675      14.238  76.125 107.524  1.00 99.99
ATOM   5216  CD1 TYR   675      13.349  75.283 108.181  1.00 99.99
ATOM   5217  CD2 TYR   675      15.445  75.629 107.048  1.00 99.99
ATOM   5218  CE1 TYR   675      13.666  73.941 108.358  1.00 99.99
ATOM   5219  CE2 TYR   675      15.762  74.287 107.225  1.00 99.99
ATOM   5220  CZ  TYR   675      14.871  73.443 107.876  1.00 99.99
ATOM   5221  OH  TYR   675      15.166  72.124 108.018  1.00 99.99
ATOM   5222  N   ALA   676      14.360  77.697 110.730  1.00 50.00
ATOM   5223  CA  ALA   676      13.783  77.316 112.025  1.00 50.00
ATOM   5224  C   ALA   676      13.132  78.541 112.673  1.00 50.00
ATOM   5225  O   ALA   676      12.034  78.455 113.219  1.00 50.00
ATOM   5226  CB  ALA   676      14.877  76.768 112.943  1.00 50.00
ATOM   5227  N   ASP   677      13.815  79.679 112.557  1.00 50.00
ATOM   5228  CA  ASP   677      13.313  80.936 113.131  1.00 50.00
ATOM   5229  C   ASP   677      13.152  82.049 112.091  1.00 50.00
ATOM   5230  O   ASP   677      12.277  82.899 112.235  1.00 50.00
ATOM   5231  CB  ASP   677      14.219  81.412 114.269  1.00 50.00
ATOM   5232  CG  ASP   677      14.141  80.466 115.470  1.00 50.00
ATOM   5233  OD1 ASP   677      13.096  80.507 116.153  1.00 50.00
ATOM   5234  OD2 ASP   677      15.146  79.760 115.706  1.00 50.00
ATOM   5235  N   TYR   678      14.023  82.071 111.084  1.00 50.00
ATOM   5236  CA  TYR   678      13.923  83.101 110.037  1.00 50.00
ATOM   5237  C   TYR   678      12.619  82.906 109.257  1.00 50.00
ATOM   5238  O   TYR   678      12.449  81.929 108.529  1.00 50.00
ATOM   5239  CB  TYR   678      15.120  83.072 109.086  1.00 50.00
ATOM   5240  CG  TYR   678      15.075  84.307 108.182  1.00 50.00
ATOM   5241  CD1 TYR   678      15.369  85.555 108.719  1.00 50.00
ATOM   5242  CD2 TYR   678      14.682  84.201 106.852  1.00 50.00
ATOM   5243  CE1 TYR   678      15.258  86.697 107.936  1.00 50.00
ATOM   5244  CE2 TYR   678      14.573  85.344 106.067  1.00 50.00
ATOM   5245  CZ  TYR   678      14.856  86.591 106.611  1.00 50.00
ATOM   5246  OH  TYR   678      14.761  87.704 105.849  1.00 50.00
ATOM   5247  N   PHE   679      11.710  83.851 109.472  1.00 50.00
ATOM   5248  CA  PHE   679      10.337  83.777 108.953  1.00 50.00
ATOM   5249  C   PHE   679      10.263  83.835 107.424  1.00 50.00
ATOM   5250  O   PHE   679      10.848  84.705 106.780  1.00 50.00
ATOM   5251  CB  PHE   679       9.533  84.924 109.559  1.00 50.00
ATOM   5252  CG  PHE   679       8.058  84.844 109.156  1.00 50.00
ATOM   5253  CD1 PHE   679       7.183  84.064 109.900  1.00 50.00
ATOM   5254  CD2 PHE   679       7.571  85.645 108.122  1.00 50.00
ATOM   5255  CE1 PHE   679       5.823  84.076 109.614  1.00 50.00
ATOM   5256  CE2 PHE   679       6.211  85.660 107.841  1.00 50.00
ATOM   5257  CZ  PHE   679       5.338  84.872 108.584  1.00 50.00
ATOM   5258  N   ILE   680       9.461  82.913 106.899  1.00 50.00
ATOM   5259  CA  ILE   680       9.095  82.841 105.476  1.00 50.00
ATOM   5260  C   ILE   680       7.696  82.217 105.428  1.00 50.00
ATOM   5261  O   ILE   680       7.509  81.067 105.829  1.00 50.00
ATOM   5262  CB  ILE   680      10.066  81.947 104.702  1.00 50.00
ATOM   5263  CG1 ILE   680      10.001  80.507 105.218  1.00 50.00
ATOM   5264  CG2 ILE   680      11.494  82.494 104.800  1.00 50.00
ATOM   5265  CD1 ILE   680      10.901  79.583 104.407  1.00 50.00
ATOM   5266  N   PRO   681       6.717  83.017 105.024  1.00 50.00
ATOM   5267  CA  PRO   681       5.295  82.638 105.044  1.00 50.00
ATOM   5268  C   PRO   681       4.991  81.507 104.059  1.00 50.00
ATOM   5269  O   PRO   681       5.578  81.427 102.980  1.00 50.00
ATOM   5270  CB  PRO   681       4.569  83.924 104.650  1.00 50.00
ATOM   5271  CG  PRO   681       5.570  84.618 103.726  1.00 50.00
ATOM   5272  CD  PRO   681       6.924  84.320 104.371  1.00 50.00
ATOM   5273  N   THR   682       4.043  80.666 104.453  1.00 50.00
ATOM   5274  CA  THR   682       3.536  79.603 103.569  1.00 50.00
ATOM   5275  C   THR   682       2.211  80.105 102.994  1.00 50.00
ATOM   5276  O   THR   682       1.784  81.223 103.285  1.00 50.00
ATOM   5277  CB  THR   682       3.275  78.317 104.358  1.00 50.00
ATOM   5278  OG1 THR   682       2.067  78.454 105.110  1.00 50.00
ATOM   5279  CG2 THR   682       4.448  78.006 105.290  1.00 50.00
ATOM   5280  N   ALA   683       1.559  79.246 102.218  1.00 50.00
ATOM   5281  CA  ALA   683       0.282  79.600 101.579  1.00 50.00
ATOM   5282  C   ALA   683      -0.767  79.988 102.627  1.00 50.00
ATOM   5283  O   ALA   683      -1.698  80.732 102.331  1.00 50.00
ATOM   5284  CB  ALA   683      -0.225  78.417 100.754  1.00 50.00
ATOM   5285  N   VAL   684      -0.613  79.451 103.835  1.00 50.00
ATOM   5286  CA  VAL   684      -1.588  79.696 104.910  1.00 50.00
ATOM   5287  C   VAL   684      -1.462  81.106 105.499  1.00 50.00
ATOM   5288  O   VAL   684      -2.467  81.732 105.826  1.00 50.00
ATOM   5289  CB  VAL   684      -1.437  78.649 106.016  1.00 50.00
ATOM   5290  CG1 VAL   684      -2.371  78.976 107.184  1.00 50.00
ATOM   5291  CG2 VAL   684      -1.750  77.254 105.468  1.00 50.00
ATOM   5292  N   GLU   685      -0.227  81.580 105.637  1.00 50.00
ATOM   5293  CA  GLU   685       0.017  82.907 106.228  1.00 50.00
ATOM   5294  C   GLU   685      -0.199  84.034 105.215  1.00 50.00
ATOM   5295  O   GLU   685      -0.487  85.168 105.593  1.00 50.00
ATOM   5296  CB  GLU   685       1.427  83.004 106.819  1.00 50.00
ATOM   5297  CG  GLU   685       1.569  82.171 108.096  1.00 50.00
ATOM   5298  CD  GLU   685       1.515  80.669 107.816  1.00 50.00
ATOM   5299  OE1 GLU   685       2.176  80.254 106.841  1.00 50.00
ATOM   5300  OE2 GLU   685       0.866  79.964 108.617  1.00 50.00
ATOM   5301  N   ALA   686      -0.002  83.708 103.940  1.00 50.00
ATOM   5302  CA  ALA   686      -0.115  84.691 102.853  1.00 50.00
ATOM   5303  C   ALA   686      -1.582  85.000 102.538  1.00 50.00
ATOM   5304  O   ALA   686      -2.322  84.134 102.072  1.00 50.00
ATOM   5305  CB  ALA   686       0.581  84.158 101.601  1.00 50.00
ATOM   5306  N   PRO   687      -1.969  86.249 102.786  1.00 50.00
ATOM   5307  CA  PRO   687      -3.320  86.763 102.510  1.00 50.00
ATOM   5308  C   PRO   687      -3.578  86.807 101.002  1.00 50.00
ATOM   5309  O   PRO   687      -2.648  86.807 100.201  1.00 50.00
ATOM   5310  CB  PRO   687      -3.315  88.167 103.114  1.00 50.00
ATOM   5311  CG  PRO   687      -1.852  88.595 102.997  1.00 50.00
ATOM   5312  CD  PRO   687      -1.076  87.309 103.280  1.00 50.00
ATOM   5313  N   LYS   688      -4.858  86.765 100.646  1.00 50.00
ATOM   5314  CA  LYS   688      -5.274  86.873  99.241  1.00 50.00
ATOM   5315  C   LYS   688      -5.105  88.341  98.844  1.00 50.00
ATOM   5316  O   LYS   688      -5.559  89.235  99.555  1.00 50.00
ATOM   5317  CB  LYS   688      -6.746  86.474  99.116  1.00 50.00
ATOM   5318  CG  LYS   688      -7.213  86.444  97.658  1.00 50.00
ATOM   5319  CD  LYS   688      -6.498  85.345  96.867  1.00 50.00
ATOM   5320  CE  LYS   688      -6.998  85.287  95.422  1.00 50.00
ATOM   5321  NZ  LYS   688      -6.711  86.539  94.707  1.00 50.00
ATOM   5322  N   PHE   689      -4.464  88.568  97.701  1.00 50.00
ATOM   5323  CA  PHE   689      -4.184  89.942  97.258  1.00 50.00
ATOM   5324  C   PHE   689      -5.225  90.401  96.241  1.00 50.00
ATOM   5325  O   PHE   689      -5.640  89.647  95.361  1.00 50.00
ATOM   5326  CB  PHE   689      -2.795  90.027  96.622  1.00 50.00
ATOM   5327  CG  PHE   689      -1.682  89.785  97.643  1.00 50.00
ATOM   5328  CD1 PHE   689      -1.898  88.955  98.736  1.00 50.00
ATOM   5329  CD2 PHE   689      -0.454  90.415  97.483  1.00 50.00
ATOM   5330  CE1 PHE   689      -0.889  88.757  99.668  1.00 50.00
ATOM   5331  CE2 PHE   689       0.556  90.216  98.416  1.00 50.00
ATOM   5332  CZ  PHE   689       0.338  89.387  99.510  1.00 50.00
ATOM   5333  N   GLU   690      -5.585  91.671  96.376  1.00 50.00
ATOM   5334  CA  GLU   690      -6.462  92.353  95.415  1.00 50.00
ATOM   5335  C   GLU   690      -5.612  93.401  94.700  1.00 50.00
ATOM   5336  O   GLU   690      -4.986  94.247  95.338  1.00 50.00
ATOM   5337  CB  GLU   690      -7.611  93.046  96.148  1.00 50.00
ATOM   5338  CG  GLU   690      -8.564  92.035  96.787  1.00 50.00
ATOM   5339  CD  GLU   690      -9.692  92.748  97.534  1.00 50.00
ATOM   5340  OE1 GLU   690     -10.560  93.320  96.840  1.00 50.00
ATOM   5341  OE2 GLU   690      -9.640  92.741  98.783  1.00 50.00
ATOM   5342  N   SER   691      -5.561  93.282  93.379  1.00 50.00
ATOM   5343  CA  SER   691      -4.742  94.188  92.563  1.00 50.00
ATOM   5344  C   SER   691      -5.630  95.000  91.620  1.00 50.00
ATOM   5345  O   SER   691      -6.728  94.584  91.251  1.00 50.00
ATOM   5346  CB  SER   691      -3.723  93.384  91.753  1.00 50.00
ATOM   5347  OG  SER   691      -2.901  94.281  91.002  1.00 50.00
ATOM   5348  N   TYR   692      -5.110  96.167  91.265  1.00 50.00
ATOM   5349  CA  TYR   692      -5.777  97.113  90.363  1.00 50.00
ATOM   5350  C   TYR   692      -4.670  97.965  89.746  1.00 50.00
ATOM   5351  O   TYR   692      -3.504  97.826  90.121  1.00 50.00
ATOM   5352  CB  TYR   692      -6.735  97.988  91.148  1.00 99.99
ATOM   5353  CG  TYR   692      -7.530  98.946  90.287  1.00 99.99
ATOM   5354  CD1 TYR   692      -8.656  98.499  89.609  1.00 99.99
ATOM   5355  CD2 TYR   692      -7.165 100.283  90.210  1.00 99.99
ATOM   5356  CE1 TYR   692      -9.413  99.389  88.857  1.00 99.99
ATOM   5357  CE2 TYR   692      -7.921 101.176  89.469  1.00 99.99
ATOM   5358  CZ  TYR   692      -9.042 100.726  88.782  1.00 99.99
ATOM   5359  OH  TYR   692      -9.754 101.587  88.007  1.00 99.99
ATOM   5360  N   PHE   693      -5.023  98.822  88.796  1.00 50.00
ATOM   5361  CA  PHE   693      -3.995  99.609  88.102  1.00 50.00
ATOM   5362  C   PHE   693      -4.589 100.702  87.215  1.00 50.00
ATOM   5363  O   PHE   693      -5.792 100.754  86.962  1.00 50.00
ATOM   5364  CB  PHE   693      -3.125  98.691  87.236  1.00 99.99
ATOM   5365  CG  PHE   693      -3.929  98.048  86.105  1.00 99.99
ATOM   5366  CD1 PHE   693      -4.068  98.706  84.888  1.00 99.99
ATOM   5367  CD2 PHE   693      -4.510  96.799  86.288  1.00 99.99
ATOM   5368  CE1 PHE   693      -4.786  98.116  83.856  1.00 99.99
ATOM   5369  CE2 PHE   693      -5.229  96.208  85.255  1.00 99.99
ATOM   5370  CZ  PHE   693      -5.369  96.867  84.039  1.00 99.99
ATOM   5371  N   VAL   694      -3.698 101.628  86.886  1.00 50.00
ATOM   5372  CA  VAL   694      -3.957 102.731  85.950  1.00 50.00
ATOM   5373  C   VAL   694      -2.751 102.781  85.010  1.00 50.00
ATOM   5374  O   VAL   694      -1.728 102.155  85.288  1.00 50.00
ATOM   5375  CB  VAL   694      -4.090 104.040  86.732  1.00 99.99
ATOM   5376  CG1 VAL   694      -4.314 105.215  85.777  1.00 99.99
ATOM   5377  CG2 VAL   694      -5.244 103.940  87.732  1.00 99.99
ATOM   5378  N   GLU   695      -2.892 103.473  83.885  1.00 50.00
ATOM   5379  CA  GLU   695      -1.811 103.510  82.890  1.00 50.00
ATOM   5380  C   GLU   695      -1.364 104.942  82.587  1.00 50.00
ATOM   5381  O   GLU   695      -2.028 105.675  81.856  1.00 50.00
ATOM   5382  CB  GLU   695      -2.241 102.805  81.602  1.00 50.00
ATOM   5383  CG  GLU   695      -3.453 103.483  80.955  1.00 50.00
ATOM   5384  CD  GLU   695      -3.831 102.775  79.657  1.00 50.00
ATOM   5385  OE1 GLU   695      -4.166 101.574  79.746  1.00 50.00
ATOM   5386  OE2 GLU   695      -3.758 103.442  78.603  1.00 50.00
ATOM   5387  N   LYS   696      -0.241 105.311  83.192  1.00 50.00
ATOM   5388  CA  LYS   696       0.384 106.624  82.977  1.00 50.00
ATOM   5389  C   LYS   696       1.794 106.384  82.426  1.00 50.00
ATOM   5390  O   LYS   696       2.748 106.211  83.184  1.00 50.00
ATOM   5391  CB  LYS   696       0.466 107.375  84.305  1.00 50.00
ATOM   5392  CG  LYS   696       0.972 108.806  84.115  1.00 50.00
ATOM   5393  CD  LYS   696      -0.019 109.637  83.297  1.00 50.00
ATOM   5394  CE  LYS   696       0.468 111.078  83.137  1.00 50.00
ATOM   5395  NZ  LYS   696       1.734 111.130  82.396  1.00 50.00
ATOM   5396  N   PRO   697       1.874 106.322  81.100  1.00 50.00
ATOM   5397  CA  PRO   697       3.100 105.999  80.350  1.00 50.00
ATOM   5398  C   PRO   697       4.242 106.958  80.694  1.00 50.00
ATOM   5399  O   PRO   697       4.018 108.109  81.071  1.00 50.00
ATOM   5400  CB  PRO   697       2.700 106.177  78.885  1.00 50.00
ATOM   5401  CG  PRO   697       1.202 105.872  78.886  1.00 50.00
ATOM   5402  CD  PRO   697       0.715 106.468  80.205  1.00 50.00
ATOM   5403  N   HIS   698       5.459 106.438  80.568  1.00 50.00
ATOM   5404  CA  HIS   698       6.682 107.244  80.710  1.00 50.00
ATOM   5405  C   HIS   698       6.962 107.891  79.351  1.00 50.00
ATOM   5406  O   HIS   698       7.255 107.199  78.377  1.00 50.00
ATOM   5407  CB  HIS   698       7.851 106.338  81.103  1.00 99.99
ATOM   5408  CG  HIS   698       9.129 107.140  81.318  1.00 99.99
ATOM   5409  ND1 HIS   698      10.004 107.509  80.408  1.00 99.99
ATOM   5410  CD2 HIS   698       9.777 107.466  82.255  1.00 99.99
ATOM   5411  CE1 HIS   698      10.972 108.139  81.058  1.00 99.99
ATOM   5412  NE2 HIS   698      10.772 108.164  82.312  1.00 99.99
ATOM   5413  N   THR   699       6.856 109.213  79.311  1.00 99.99
ATOM   5414  CA  THR   699       6.976 109.957  78.045  1.00 99.99
ATOM   5415  C   THR   699       8.293 110.733  77.981  1.00 99.99
ATOM   5416  O   THR   699       8.728 111.142  76.908  1.00 99.99
ATOM   5417  CB  THR   699       5.810 110.936  77.901  1.00 99.99
ATOM   5418  OG1 THR   699       5.930 111.622  76.653  1.00 99.99
ATOM   5419  CG2 THR   699       5.787 111.930  79.066  1.00 99.99
ATOM   5420  N   SER   700       8.870 110.986  79.153  1.00 99.99
ATOM   5421  CA  SER   700      10.137 111.727  79.223  1.00 99.99
ATOM   5422  C   SER   700      11.256 110.883  78.613  1.00 99.99
ATOM   5423  O   SER   700      12.313 111.399  78.258  1.00 99.99
ATOM   5424  CB  SER   700      10.489 112.070  80.671  1.00 99.99
ATOM   5425  OG  SER   700      11.725 112.789  80.688  1.00 99.99
ATOM   5426  N   THR   701      11.030 109.573  78.574  1.00 99.99
ATOM   5427  CA  THR   701      12.065 108.650  78.087  1.00 99.99
ATOM   5428  C   THR   701      11.583 107.624  77.063  1.00 99.99
ATOM   5429  O   THR   701      12.138 107.518  75.972  1.00 99.99
ATOM   5430  CB  THR   701      12.691 107.861  79.225  1.00 99.99
ATOM   5431  OG1 THR   701      13.336 108.761  80.145  1.00 99.99
ATOM   5432  CG2 THR   701      13.584 106.753  78.757  1.00 99.99
ATOM   5433  N   TRP   702      10.542 106.891  77.436  1.00 50.00
ATOM   5434  CA  TRP   702      10.522 105.471  77.086  1.00 50.00
ATOM   5435  C   TRP   702       9.850 105.185  75.744  1.00 50.00
ATOM   5436  O   TRP   702       8.712 105.576  75.487  1.00 50.00
ATOM   5437  CB  TRP   702       9.910 104.656  78.223  1.00 99.99
ATOM   5438  CG  TRP   702      10.195 103.168  78.012  1.00 99.99
ATOM   5439  CD1 TRP   702       9.341 102.266  77.541  1.00 99.99
ATOM   5440  CD2 TRP   702      11.404 102.524  78.231  1.00 99.99
ATOM   5441  NE1 TRP   702       9.954 101.087  77.439  1.00 99.99
ATOM   5442  CE2 TRP   702      11.215 101.210  77.839  1.00 99.99
ATOM   5443  CE3 TRP   702      12.629 102.963  78.679  1.00 99.99
ATOM   5444  CZ2 TRP   702      12.254 100.325  77.905  1.00 99.99
ATOM   5445  CZ3 TRP   702      13.583 102.192  78.514  1.00 99.99
ATOM   5446  CH2 TRP   702      13.458 100.723  78.292  1.00 99.99
ATOM   5447  N   PRO   703      10.615 104.470  74.925  1.00 50.00
ATOM   5448  CA  PRO   703      10.246 104.072  73.560  1.00 50.00
ATOM   5449  C   PRO   703       8.864 103.415  73.509  1.00 50.00
ATOM   5450  O   PRO   703       8.164 103.534  72.506  1.00 50.00
ATOM   5451  CB  PRO   703      11.351 103.093  73.162  1.00 50.00
ATOM   5452  CG  PRO   703      12.569 103.653  73.888  1.00 50.00
ATOM   5453  CD  PRO   703      12.006 104.102  75.235  1.00 50.00
ATOM   5454  N   THR   704       8.475 102.741  74.590  1.00 50.00
ATOM   5455  CA  THR   704       7.160 102.077  74.623  1.00 50.00
ATOM   5456  C   THR   704       6.338 102.509  75.839  1.00 50.00
ATOM   5457  O   THR   704       5.299 101.926  76.138  1.00 50.00
ATOM   5458  CB  THR   704       7.326 100.559  74.631  1.00 99.99
ATOM   5459  OG1 THR   704       8.008 100.149  75.816  1.00 99.99
ATOM   5460  CG2 THR   704       8.085 100.188  73.491  1.00 99.99
ATOM   5461  N   GLY   705       6.810 103.567  76.498  1.00 50.00
ATOM   5462  CA  GLY   705       6.119 104.168  77.647  1.00 50.00
ATOM   5463  C   GLY   705       5.922 103.173  78.794  1.00 50.00
ATOM   5464  O   GLY   705       5.055 103.368  79.644  1.00 50.00
ATOM   5465  N   ALA   706       6.792 102.171  78.863  1.00 50.00
ATOM   5466  CA  ALA   706       6.709 101.163  79.927  1.00 50.00
ATOM   5467  C   ALA   706       7.723 101.480  81.029  1.00 50.00
ATOM   5468  O   ALA   706       8.897 101.730  80.759  1.00 50.00
ATOM   5469  CB  ALA   706       6.998  99.777  79.348  1.00 50.00
ATOM   5470  N   LYS   707       7.242 101.401  82.264  1.00 50.00
ATOM   5471  CA  LYS   707       8.068 101.638  83.458  1.00 50.00
ATOM   5472  C   LYS   707       8.283 100.300  84.170  1.00 50.00
ATOM   5473  O   LYS   707       7.619  99.311  83.865  1.00 50.00
ATOM   5474  CB  LYS   707       7.350 102.586  84.424  1.00 50.00
ATOM   5475  CG  LYS   707       6.964 103.920  83.781  1.00 50.00
ATOM   5476  CD  LYS   707       6.407 104.876  84.838  1.00 50.00
ATOM   5477  CE  LYS   707       5.949 106.201  84.226  1.00 50.00
ATOM   5478  NZ  LYS   707       5.576 107.163  85.271  1.00 50.00
ATOM   5479  N   GLY   708       9.272 100.281  85.063  1.00 50.00
ATOM   5480  CA  GLY   708       9.560  99.097  85.892  1.00 50.00
ATOM   5481  C   GLY   708       8.419  98.937  86.902  1.00 50.00
ATOM   5482  O   GLY   708       7.638  99.865  87.096  1.00 50.00
ATOM   5483  N   VAL   709       8.340  97.776  87.548  1.00 50.00
ATOM   5484  CA  VAL   709       7.245  97.548  88.508  1.00 50.00
ATOM   5485  C   VAL   709       7.556  96.459  89.542  1.00 50.00
ATOM   5486  O   VAL   709       6.961  96.435  90.615  1.00 50.00
ATOM   5487  CB  VAL   709       5.978  97.162  87.755  1.00 50.00
ATOM   5488  CG1 VAL   709       6.069  95.756  87.181  1.00 50.00
ATOM   5489  CG2 VAL   709       4.748  97.273  88.689  1.00 50.00
ATOM   5490  N   GLY   710       8.497  95.580  89.204  1.00 50.00
ATOM   5491  CA  GLY   710       8.800  94.393  90.022  1.00 50.00
ATOM   5492  C   GLY   710       9.039  94.680  91.512  1.00 50.00
ATOM   5493  O   GLY   710       8.708  93.851  92.355  1.00 50.00
ATOM   5494  N   GLU   711       9.593  95.848  91.833  1.00 50.00
ATOM   5495  CA  GLU   711       9.971  96.141  93.227  1.00 50.00
ATOM   5496  C   GLU   711       8.913  96.970  93.958  1.00 50.00
ATOM   5497  O   GLU   711       8.912  97.042  95.186  1.00 50.00
ATOM   5498  CB  GLU   711      11.319  96.866  93.278  1.00 50.00
ATOM   5499  CG  GLU   711      12.443  95.986  92.726  1.00 50.00
ATOM   5500  CD  GLU   711      13.792  96.703  92.799  1.00 50.00
ATOM   5501  OE1 GLU   711      14.017  97.569  91.928  1.00 50.00
ATOM   5502  OE2 GLU   711      14.554  96.389  93.721  1.00 50.00
ATOM   5503  N   ALA   712       8.021  97.584  93.186  1.00 50.00
ATOM   5504  CA  ALA   712       6.984  98.466  93.742  1.00 50.00
ATOM   5505  C   ALA   712       6.169  97.786  94.849  1.00 50.00
ATOM   5506  O   ALA   712       5.860  98.404  95.865  1.00 50.00
ATOM   5507  CB  ALA   712       6.042  98.913  92.625  1.00 50.00
ATOM   5508  N   ALA   713       5.848  96.510  94.649  1.00 50.00
ATOM   5509  CA  ALA   713       4.991  95.782  95.598  1.00 50.00
ATOM   5510  C   ALA   713       5.686  95.629  96.954  1.00 50.00
ATOM   5511  O   ALA   713       5.043  95.667  98.001  1.00 50.00
ATOM   5512  CB  ALA   713       4.652  94.400  95.038  1.00 50.00
ATOM   5513  N   LEU   714       7.001  95.438  96.899  1.00 50.00
ATOM   5514  CA  LEU   714       7.801  95.233  98.113  1.00 50.00
ATOM   5515  C   LEU   714       8.036  96.569  98.820  1.00 50.00
ATOM   5516  O   LEU   714       7.817  96.677  99.997  1.00 50.00
ATOM   5517  CB  LEU   714       9.116  94.551  97.723  1.00 50.00
ATOM   5518  CG  LEU   714       9.978  94.198  98.938  1.00 50.00
ATOM   5519  CD1 LEU   714      10.934  93.062  98.581  1.00 50.00
ATOM   5520  CD2 LEU   714      10.786  95.418  99.390  1.00 50.00
ATOM   5521  N   ILE   715       8.399  97.579  98.040  1.00 50.00
ATOM   5522  CA  ILE   715       8.664  98.921  98.581  1.00 50.00
ATOM   5523  C   ILE   715       7.424  99.499  99.275  1.00 50.00
ATOM   5524  O   ILE   715       7.508  99.986 100.398  1.00 50.00
ATOM   5525  CB  ILE   715       9.092  99.865  97.455  1.00 50.00
ATOM   5526  CG1 ILE   715       7.977 100.006  96.425  1.00 50.00
ATOM   5527  CG2 ILE   715      10.382  99.362  96.799  1.00 50.00
ATOM   5528  CD1 ILE   715       8.319 100.957  95.421  1.00 50.00
ATOM   5529  N   VAL   716       6.284  99.422  98.594  1.00 50.00
ATOM   5530  CA  VAL   716       5.045 100.050  99.078  1.00 50.00
ATOM   5531  C   VAL   716       4.347  99.254 100.188  1.00 50.00
ATOM   5532  O   VAL   716       3.719  99.837 101.070  1.00 50.00
ATOM   5533  CB  VAL   716       4.072 100.258  97.921  1.00 99.99
ATOM   5534  CG1 VAL   716       2.817 100.833  98.528  1.00 99.99
ATOM   5535  CG2 VAL   716       4.636 101.262  96.915  1.00 99.99
ATOM   5536  N   GLY   717       4.430  97.933 100.092  1.00 50.00
ATOM   5537  CA  GLY   717       3.684  97.036 100.991  1.00 50.00
ATOM   5538  C   GLY   717       4.132  97.146 102.454  1.00 50.00
ATOM   5539  O   GLY   717       3.394  97.135 103.389  1.00 50.00
ATOM   5540  N   PRO   718       5.431  97.278 102.664  1.00 50.00
ATOM   5541  CA  PRO   718       6.045  97.266 103.999  1.00 50.00
ATOM   5542  C   PRO   718       5.478  98.373 104.891  1.00 50.00
ATOM   5543  O   PRO   718       5.023  98.136 105.982  1.00 50.00
ATOM   5544  CB  PRO   718       7.541  97.440 103.734  1.00 50.00
ATOM   5545  CG  PRO   718       7.590  98.176 102.401  1.00 50.00
ATOM   5546  CD  PRO   718       6.406  97.609 101.652  1.00 50.00
ATOM   5547  N   ALA   719       5.533  99.606 104.400  1.00 50.00
ATOM   5548  CA  ALA   719       4.990 100.756 105.135  1.00 50.00
ATOM   5549  C   ALA   719       3.472 100.641 105.309  1.00 50.00
ATOM   5550  O   ALA   719       2.910 101.202 106.239  1.00 50.00
ATOM   5551  CB  ALA   719       5.335 102.042 104.411  1.00 50.00
ATOM   5552  N   VAL   720       2.821  99.945 104.382  1.00 50.00
ATOM   5553  CA  VAL   720       1.359  99.792 104.446  1.00 50.00
ATOM   5554  C   VAL   720       0.980  98.920 105.638  1.00 50.00
ATOM   5555  O   VAL   720      -0.026  99.158 106.302  1.00 50.00
ATOM   5556  CB  VAL   720       0.813  99.180 103.152  1.00 50.00
ATOM   5557  CG1 VAL   720       1.267  97.807 102.925  1.00 50.00
ATOM   5558  CG2 VAL   720      -0.715  99.158 103.181  1.00 50.00
ATOM   5559  N   ILE   721       1.816  97.918 105.891  1.00 50.00
ATOM   5560  CA  ILE   721       1.589  96.996 107.010  1.00 50.00
ATOM   5561  C   ILE   721       1.821  97.731 108.333  1.00 50.00
ATOM   5562  O   ILE   721       0.996  97.664 109.241  1.00 50.00
ATOM   5563  CB  ILE   721       2.526  95.793 106.907  1.00 50.00
ATOM   5564  CG1 ILE   721       2.257  94.807 108.045  1.00 50.00
ATOM   5565  CG2 ILE   721       3.908  96.287 106.919  1.00 50.00
ATOM   5566  CD1 ILE   721       0.823  94.277 107.982  1.00 50.00
ATOM   5567  N   ILE   722       2.940  98.447 108.408  1.00 50.00
ATOM   5568  CA  ILE   722       3.264  99.221 109.612  1.00 50.00
ATOM   5569  C   ILE   722       2.182 100.278 109.851  1.00 50.00
ATOM   5570  O   ILE   722       1.776 100.510 110.987  1.00 50.00
ATOM   5571  CB  ILE   722       4.622  99.917 109.477  1.00 50.00
ATOM   5572  CG1 ILE   722       4.593 100.940 108.348  1.00 50.00
ATOM   5573  CG2 ILE   722       5.728  98.883 109.256  1.00 50.00
ATOM   5574  CD1 ILE   722       5.780 101.751 108.300  1.00 50.00
ATOM   5575  N   ARG   723       1.706 100.882 108.763  1.00 50.00
ATOM   5576  CA  ARG   723       0.677 101.926 108.867  1.00 50.00
ATOM   5577  C   ARG   723      -0.599 101.361 109.495  1.00 50.00
ATOM   5578  O   ARG   723      -1.200 101.986 110.364  1.00 50.00
ATOM   5579  CB  ARG   723       0.338 102.518 107.497  1.00 99.99
ATOM   5580  CG  ARG   723       1.509 103.310 106.913  1.00 99.99
ATOM   5581  CD  ARG   723       1.081 104.116 105.692  1.00 99.99
ATOM   5582  NE  ARG   723       0.630 103.213 104.623  1.00 99.99
ATOM   5583  CZ  ARG   723       1.424 102.683 103.741  1.00 99.99
ATOM   5584  NH1 ARG   723       2.738 102.974 103.724  1.00 99.99
ATOM   5585  NH2 ARG   723       0.871 101.780 102.858  1.00 99.99
ATOM   5586  N   ALA   724      -0.978 100.167 109.048  1.00 50.00
ATOM   5587  CA  ALA   724      -2.202  99.515 109.534  1.00 50.00
ATOM   5588  C   ALA   724      -2.067  99.136 111.010  1.00 50.00
ATOM   5589  O   ALA   724      -3.014  99.269 111.783  1.00 50.00
ATOM   5590  CB  ALA   724      -2.479  98.259 108.706  1.00 50.00
ATOM   5591  N   LEU   725      -0.877  98.667 111.376  1.00 50.00
ATOM   5592  CA  LEU   725      -0.620  98.209 112.748  1.00 50.00
ATOM   5593  C   LEU   725      -0.582  99.397 113.716  1.00 50.00
ATOM   5594  O   LEU   725      -1.228  99.373 114.761  1.00 50.00
ATOM   5595  CB  LEU   725       0.684  97.406 112.771  1.00 50.00
ATOM   5596  CG  LEU   725       0.970  96.808 114.150  1.00 50.00
ATOM   5597  CD1 LEU   725       1.848  95.604 114.028  1.00 50.00
ATOM   5598  CD2 LEU   725       1.638  97.847 115.052  1.00 50.00
ATOM   5599  N   GLU   726       0.133 100.446 113.316  1.00 50.00
ATOM   5600  CA  GLU   726       0.230 101.673 114.121  1.00 50.00
ATOM   5601  C   GLU   726      -1.135 102.363 114.206  1.00 50.00
ATOM   5602  O   GLU   726      -1.528 102.846 115.266  1.00 50.00
ATOM   5603  CB  GLU   726       1.275 102.601 113.494  1.00 50.00
ATOM   5604  CG  GLU   726       1.473 103.901 114.282  1.00 50.00
ATOM   5605  CD  GLU   726       0.306 104.876 114.098  1.00 50.00
ATOM   5606  OE1 GLU   726      -0.294 104.842 113.003  1.00 50.00
ATOM   5607  OE2 GLU   726       0.074 105.655 115.040  1.00 50.00
ATOM   5608  N   ASP   727      -1.867 102.334 113.096  1.00 50.00
ATOM   5609  CA  ASP   727      -3.189 102.975 113.028  1.00 50.00
ATOM   5610  C   ASP   727      -4.142 102.317 114.031  1.00 50.00
ATOM   5611  O   ASP   727      -5.076 102.948 114.520  1.00 50.00
ATOM   5612  CB  ASP   727      -3.752 102.867 111.610  1.00 50.00
ATOM   5613  CG  ASP   727      -5.088 103.604 111.488  1.00 50.00
ATOM   5614  OD1 ASP   727      -5.040 104.846 111.375  1.00 50.00
ATOM   5615  OD2 ASP   727      -6.123 102.903 111.470  1.00 50.00
ATOM   5616  N   ALA   728      -3.879 101.044 114.314  1.00 50.00
ATOM   5617  CA  ALA   728      -4.693 100.271 115.263  1.00 50.00
ATOM   5618  C   ALA   728      -4.526 100.818 116.684  1.00 50.00
ATOM   5619  O   ALA   728      -5.417 100.681 117.518  1.00 50.00
ATOM   5620  CB  ALA   728      -4.277  98.799 115.224  1.00 50.00
ATOM   5621  N   THR   729      -3.377 101.444 116.925  1.00 50.00
ATOM   5622  CA  THR   729      -3.055 101.983 118.254  1.00 50.00
ATOM   5623  C   THR   729      -3.148 103.512 118.283  1.00 50.00
ATOM   5624  O   THR   729      -3.050 104.126 119.345  1.00 50.00
ATOM   5625  CB  THR   729      -1.679 101.537 118.685  1.00 99.99
ATOM   5626  OG1 THR   729      -1.617 100.124 118.825  1.00 99.99
ATOM   5627  CG2 THR   729      -1.444 102.200 120.071  1.00 99.99
ATOM   5628  N   GLY   730      -3.281 104.115 117.106  1.00 99.99
ATOM   5629  CA  GLY   730      -3.451 105.572 117.011  1.00 99.99
ATOM   5630  C   GLY   730      -2.096 106.280 116.927  1.00 99.99
ATOM   5631  O   GLY   730      -1.732 106.808 115.881  1.00 99.99
ATOM   5632  N   LYS   731      -1.416 106.350 118.068  1.00 99.99
ATOM   5633  CA  LYS   731      -0.116 107.034 118.163  1.00 99.99
ATOM   5634  C   LYS   731       0.939 106.031 118.636  1.00 99.99
ATOM   5635  O   LYS   731       1.226 105.934 119.828  1.00 99.99
ATOM   5636  CB  LYS   731      -0.205 108.178 119.178  1.00 99.99
ATOM   5637  CG  LYS   731      -0.476 107.661 120.598  1.00 99.99
ATOM   5638  CD  LYS   731      -0.507 108.803 121.604  1.00 99.99
ATOM   5639  CE  LYS   731      -0.791 108.309 123.025  1.00 99.99
ATOM   5640  NZ  LYS   731       0.275 107.426 123.523  1.00 99.99
ATOM   5641  N   ARG   732       1.512 105.295 117.690  1.00 99.99
ATOM   5642  CA  ARG   732       2.430 104.205 118.048  1.00 99.99
ATOM   5643  C   ARG   732       3.663 104.058 117.208  1.00 99.99
ATOM   5644  O   ARG   732       3.993 102.930 117.308  1.00 99.99
ATOM   5645  CB  ARG   732       1.718 102.862 117.871  1.00 99.99
ATOM   5646  CG  ARG   732       0.806 102.611 118.843  1.00 99.99
ATOM   5647  CD  ARG   732       1.294 102.305 120.289  1.00 99.99
ATOM   5648  NE  ARG   732       2.082 101.086 120.286  1.00 99.99
ATOM   5649  CZ  ARG   732       2.670 100.627 121.395  1.00 99.99
ATOM   5650  NH1 ARG   732       2.487 101.294 122.540  1.00 99.99
ATOM   5651  NH2 ARG   732       3.422  99.519 121.381  1.00 99.99
ATOM   5652  N   PHE   733       4.211 104.988 116.423  1.00 50.00
ATOM   5653  CA  PHE   733       5.200 104.396 115.513  1.00 50.00
ATOM   5654  C   PHE   733       5.801 103.193 116.247  1.00 50.00
ATOM   5655  O   PHE   733       5.963 103.287 117.537  1.00 50.00
ATOM   5656  CB  PHE   733       6.439 105.207 115.155  1.00 50.00
ATOM   5657  CG  PHE   733       7.346 104.276 114.335  1.00 50.00
ATOM   5658  CD1 PHE   733       7.038 103.995 113.007  1.00 50.00
ATOM   5659  CD2 PHE   733       8.403 103.607 114.947  1.00 50.00
ATOM   5660  CE1 PHE   733       7.787 103.065 112.294  1.00 50.00
ATOM   5661  CE2 PHE   733       9.153 102.679 114.233  1.00 50.00
ATOM   5662  CZ  PHE   733       8.847 102.407 112.905  1.00 50.00
ATOM   5663  N   THR   734       5.654 102.026 115.649  1.00 50.00
ATOM   5664  CA  THR   734       6.097 100.784 116.294  1.00 50.00
ATOM   5665  C   THR   734       7.042 100.094 115.314  1.00 50.00
ATOM   5666  O   THR   734       6.701  99.906 114.146  1.00 50.00
ATOM   5667  CB  THR   734       4.893  99.890 116.601  1.00 50.00
ATOM   5668  OG1 THR   734       4.233  99.546 115.381  1.00 50.00
ATOM   5669  CG2 THR   734       3.927 100.557 117.564  1.00 50.00
ATOM   5670  N   LYS   735       8.240  99.786 115.794  1.00 50.00
ATOM   5671  CA  LYS   735       9.276  99.201 114.930  1.00 50.00
ATOM   5672  C   LYS   735       8.913  97.768 114.537  1.00 50.00
ATOM   5673  O   LYS   735       8.356  97.011 115.330  1.00 50.00
ATOM   5674  CB  LYS   735      10.633  99.215 115.635  1.00 99.99
ATOM   5675  CG  LYS   735      11.143 100.637 115.860  1.00 99.99
ATOM   5676  CD  LYS   735      12.527 100.628 116.496  1.00 99.99
ATOM   5677  CE  LYS   735      13.073 102.044 116.684  1.00 99.99
ATOM   5678  NZ  LYS   735      14.405 102.013 117.307  1.00 99.99
ATOM   5679  N   THR   736       9.242  97.438 113.294  1.00 50.00
ATOM   5680  CA  THR   736       9.058  96.076 112.769  1.00 50.00
ATOM   5681  C   THR   736      10.088  95.170 113.451  1.00 50.00
ATOM   5682  O   THR   736      11.101  95.660 113.938  1.00 50.00
ATOM   5683  CB  THR   736       9.273  96.083 111.253  1.00 50.00
ATOM   5684  OG1 THR   736      10.609  96.497 110.957  1.00 50.00
ATOM   5685  CG2 THR   736       8.263  97.010 110.574  1.00 50.00
ATOM   5686  N   PRO   737       9.840  93.863 113.454  1.00 50.00
ATOM   5687  CA  PRO   737       8.671  93.201 112.847  1.00 50.00
ATOM   5688  C   PRO   737       7.455  93.375 113.761  1.00 50.00
ATOM   5689  O   PRO   737       7.597  93.465 114.980  1.00 50.00
ATOM   5690  CB  PRO   737       9.037  91.716 112.805  1.00 50.00
ATOM   5691  CG  PRO   737      10.545  91.677 113.044  1.00 50.00
ATOM   5692  CD  PRO   737      10.805  92.876 113.952  1.00 50.00
ATOM   5693  N   VAL   738       6.272  93.296 113.165  1.00 50.00
ATOM   5694  CA  VAL   738       5.019  93.369 113.933  1.00 50.00
ATOM   5695  C   VAL   738       4.600  91.951 114.329  1.00 50.00
ATOM   5696  O   VAL   738       3.516  91.478 113.990  1.00 50.00
ATOM   5697  CB  VAL   738       3.938  94.044 113.111  1.00 50.00
ATOM   5698  CG1 VAL   738       4.351  95.488 112.773  1.00 50.00
ATOM   5699  CG2 VAL   738       3.698  93.332 111.896  1.00 50.00
ATOM   5700  N   ARG   739       5.544  91.281 114.982  1.00 50.00
ATOM   5701  CA  ARG   739       5.371  89.912 115.481  1.00 50.00
ATOM   5702  C   ARG   739       4.334  89.943 116.608  1.00 50.00
ATOM   5703  O   ARG   739       4.142  90.975 117.247  1.00 50.00
ATOM   5704  CB  ARG   739       6.725  89.434 116.011  1.00 50.00
ATOM   5705  CG  ARG   739       6.706  87.989 116.509  1.00 50.00
ATOM   5706  CD  ARG   739       8.063  87.566 117.031  1.00 50.00
ATOM   5707  NE  ARG   739       9.054  87.605 115.943  1.00 50.00
ATOM   5708  CZ  ARG   739       9.262  86.598 115.085  1.00 50.00
ATOM   5709  NH1 ARG   739       8.540  85.475 115.188  1.00 50.00
ATOM   5710  NH2 ARG   739      10.205  86.699 114.142  1.00 50.00
ATOM   5711  N   PRO   740       3.669  88.813 116.831  1.00 50.00
ATOM   5712  CA  PRO   740       2.652  88.683 117.882  1.00 50.00
ATOM   5713  C   PRO   740       3.285  88.947 119.251  1.00 50.00
ATOM   5714  O   PRO   740       2.666  89.538 120.132  1.00 50.00
ATOM   5715  CB  PRO   740       2.145  87.248 117.746  1.00 50.00
ATOM   5716  CG  PRO   740       3.336  86.502 117.143  1.00 50.00
ATOM   5717  CD  PRO   740       3.942  87.518 116.187  1.00 50.00
ATOM   5718  N   GLU   741       4.548  88.543 119.377  1.00 50.00
ATOM   5719  CA  GLU   741       5.316  88.759 120.610  1.00 50.00
ATOM   5720  C   GLU   741       5.540  90.260 120.830  1.00 50.00
ATOM   5721  O   GLU   741       5.174  90.800 121.870  1.00 50.00
ATOM   5722  CB  GLU   741       6.645  88.004 120.504  1.00 50.00
ATOM   5723  CG  GLU   741       7.507  88.119 121.766  1.00 50.00
ATOM   5724  CD  GLU   741       8.164  89.496 121.892  1.00 50.00
ATOM   5725  OE1 GLU   741       8.438  90.091 120.827  1.00 50.00
ATOM   5726  OE2 GLU   741       8.413  89.904 123.045  1.00 50.00
ATOM   5727  N   GLU   742       6.085  90.919 119.809  1.00 50.00
ATOM   5728  CA  GLU   742       6.374  92.360 119.891  1.00 50.00
ATOM   5729  C   GLU   742       5.098  93.201 119.999  1.00 50.00
ATOM   5730  O   GLU   742       5.080  94.210 120.700  1.00 50.00
ATOM   5731  CB  GLU   742       7.179  92.823 118.675  1.00 50.00
ATOM   5732  CG  GLU   742       8.567  92.179 118.641  1.00 50.00
ATOM   5733  CD  GLU   742       9.383  92.701 117.458  1.00 50.00
ATOM   5734  OE1 GLU   742       9.514  93.940 117.357  1.00 50.00
ATOM   5735  OE2 GLU   742       9.877  91.845 116.693  1.00 50.00
ATOM   5736  N   ILE   743       4.053  92.795 119.284  1.00 50.00
ATOM   5737  CA  ILE   743       2.799  93.567 119.281  1.00 50.00
ATOM   5738  C   ILE   743       2.106  93.446 120.640  1.00 50.00
ATOM   5739  O   ILE   743       1.506  94.399 121.131  1.00 50.00
ATOM   5740  CB  ILE   743       1.855  93.088 118.182  1.00 50.00
ATOM   5741  CG1 ILE   743       1.456  91.645 118.410  1.00 50.00
ATOM   5742  CG2 ILE   743       2.519  93.287 116.801  1.00 50.00
ATOM   5743  CD1 ILE   743       0.632  91.659 117.233  1.00 50.00
ATOM   5744  N   LEU   744       2.215  92.255 121.225  1.00 50.00
ATOM   5745  CA  LEU   744       1.605  91.975 122.529  1.00 50.00
ATOM   5746  C   LEU   744       2.279  92.851 123.590  1.00 50.00
ATOM   5747  O   LEU   744       1.548  93.321 124.487  1.00 50.00
ATOM   5748  CB  LEU   744       1.801  90.497 122.874  1.00 50.00
ATOM   5749  CG  LEU   744       1.126  90.133 124.198  1.00 50.00
ATOM   5750  CD1 LEU   744      -0.367  90.393 124.125  1.00 50.00
ATOM   5751  CD2 LEU   744       1.430  88.684 124.563  1.00 50.00
ATOM   5752  OXT LEU   744       3.501  93.070 123.446  1.00 99.99
TER    5753      LEU   744                                        
END         
