# Supplementary material for: Archaeal Mo-Containing Glyceraldehyde Oxidoreductase Isozymes Exhibit Diverse Substrate Specificities through Unique Subunit Assemblies
Source: PLoS One. 2016 Jan 25;11(1):e0147333. doi: 10.1371/journal.pone.0147333 (PMC4726530; doi:10.1371/journal.pone.0147333)
Supplement: S2 File — (PDB) [file pone.0147333.s009.pdb]

HEADER    SWISS-MODEL SERVER (http://swissmodel.expasy.org)    
TITLE  SWISS-MODEL
EXPDTA    THEORETICAL MODEL (SWISS-MODEL SERVER)                                    
AUTHOR    SWISS-MODEL SERVER (SEE REFERENCE IN JRNL Records)                         
REVDAT   1   Tue Aug 16 05:37:32 2011
JRNL        AUTH   T.SCHWEDE,J.KOPP,N.GUEX,M.C.PEITSCH                          
JRNL        TITL   SWISS_MODEL: AN AUTOMATED PROTEIN HOMOLOGY-MODELING          
JRNL        TITL 2 SERVER                                                       
JRNL        REF    NUCLEIC ACIDS RESEARCH        V.  31  3381 2003              
JRNL        REFN   ASTM NARHAD  UK ISSN 0305-1048                               
REMARK   1                                                                      
REMARK   1 REFERENCE 1                                                          
REMARK   1  AUTH   M.C.PEITSCH                                                  
REMARK   1  TITL   PROTEIN MODELING BY EMAIL                                    
REMARK   1  REF    BIO/TECHNOLOGY                V.  13   658 1995              
REMARK   1  REFN   ISSN 0733-222X                                               
REMARK   1 REFERENCE 2                                                          
REMARK   1  AUTH   M.C.PEITSCH,N.GUEX                                           
REMARK   1  TITL   SWISS-MODEL AND THE SWISS-PDBVIEWER: AN ENVIRONMENT          
REMARK   1  TITL 2 FOR COMPARATIVE PROTEIN MODELLING                            
REMARK   1  REF    ELECTROPHORESIS               V.  18  2714 1997              
REMARK   1 REFERENCE 3                                                          
REMARK   1  AUTH   T.SCHWEDE,J.KOPP,N.GUEX,M.C.PEITSCH                          
REMARK   1  TITL   SWISS_MODEL: AN AUTOMATED PROTEIN HOMOLOGY-MODELING          
REMARK   1  TITL 2 SERVER                                                       
REMARK   1  REF    NUCLEIC ACIDS RESEARCH        V.  31  3381 2003              
REMARK   1  REFN   ASTM NARHAD  UK ISSN 0305-1048                               
REMARK   1 ---------------------------------------------------------------------
REMARK   1 DISCLAIMER                                                           
REMARK   1                                                                      
REMARK   1 The SWISS-MODEL SERVER produces theoretical  moldels for proteins. The
REMARK   1 results of any  theoretical  modelling  procedure is  NON-EXPERIMENTAL
REMARK   1 and MUST be considered with care. These models may contain significant
REMARK   1 errors. This  is  especially true  for  automated modeling since there
REMARK   1 is no human intervention during model building.                       
REMARK   1 Please read the header section and the logfile carefully to  know what
REMARK   1 templates and alignments were used during the model building  process.
REMARK   1 All information by the SWISS-MODEL SERVER is provided "AS-IS", without
REMARK   1 any warranty, expressed or implied.
REMARK   1                                                                      
REMARK   1 ---------------------------------------------------------------------
REMARK   2 ---------------------------------------------------------------------
REMARK   2 COPYRIGHT NOTICE                                                     
REMARK   2                                                                      
REMARK   2 This  SWISS-MODEL protein model is  copyright. It is produced by the 
REMARK   2 SWISS-MODEL Server Group at Swiss Institute of Bioinformatics.       
REMARK   2 There are no restrictions on the use of individual models  for your
REMARK   2 or your employer's research projects. If you publish or patent any 
REMARK   2 results obtained from this model, please cite the papers mentioned
REMARK   2 under JRNL.
REMARK   2 
REMARK   2 FAIR USE NOTICE   
REMARK   2 Downloading the entire data-base or substantial portions of it, 
REMARK   2 systematic or automatic submission of data, mirroring the repository, 
REMARK   2 or further redistribution of substantial portions data obtained from 
REMARK   2 SWISS-MODEL is prohibited and requires written permission from the 
REMARK   2 SWISS-MODEL Server Group at Swiss Institute of Bioinformatics.
REMARK   2 ---------------------------------------------------------------------
REMARK 999
REMARK 999 SEQUENCE
REMARK 999 SPAC SWS  SPAC       1 -     1 NOT IN ATOMS LIST
DBREF  SPAC      1    729 SWS  SPAC     2    730
IPREF  SPAC  SPAC 2 730 
CRYST1    1.000    1.000    1.000  90.00  90.00  90.00 P 1           1
ORIGX1      1.000000  0.000000  0.000000        0.00000
ORIGX2      0.000000  1.000000  0.000000        0.00000
ORIGX3      0.000000  0.000000  1.000000        0.00000
SCALE1      1.000000  0.000000  0.000000        0.00000
SCALE2      0.000000  1.000000  0.000000        0.00000
SCALE3      0.000000  0.000000  1.000000        0.00000
ATOM      1  N   TYR     2      37.837  48.201 167.666  1.00 50.00
ATOM      2  CA  TYR     2      37.129  48.547 166.430  1.00 50.00
ATOM      3  C   TYR     2      36.067  49.620 166.661  1.00 50.00
ATOM      4  O   TYR     2      35.798  50.461 165.830  1.00 50.00
ATOM      5  CB  TYR     2      36.531  47.302 165.794  1.00 99.99
ATOM      6  CG  TYR     2      35.831  47.630 164.490  1.00 99.99
ATOM      7  CD1 TYR     2      36.518  47.840 163.318  1.00 99.99
ATOM      8  CD2 TYR     2      34.535  47.497 164.430  1.00 99.99
ATOM      9  CE1 TYR     2      35.870  48.061 162.112  1.00 99.99
ATOM     10  CE2 TYR     2      34.035  47.380 163.111  1.00 99.99
ATOM     11  CZ  TYR     2      34.542  47.916 162.019  1.00 99.99
ATOM     12  OH  TYR     2      33.814  48.253 160.915  1.00 99.99
ATOM     13  N   VAL     3      35.426  49.573 167.818  1.00 50.00
ATOM     14  CA  VAL     3      34.385  50.561 168.135  1.00 50.00
ATOM     15  C   VAL     3      35.036  51.924 168.398  1.00 50.00
ATOM     16  O   VAL     3      36.002  52.028 169.145  1.00 50.00
ATOM     17  CB  VAL     3      33.563  50.118 169.339  1.00 50.00
ATOM     18  CG1 VAL     3      32.685  51.293 169.809  1.00 50.00
ATOM     19  CG2 VAL     3      32.698  48.917 168.931  1.00 50.00
ATOM     20  N   GLY     4      34.439  52.944 167.791  1.00 50.00
ATOM     21  CA  GLY     4      34.910  54.329 167.953  1.00 50.00
ATOM     22  C   GLY     4      36.001  54.681 166.937  1.00 50.00
ATOM     23  O   GLY     4      36.486  55.810 166.918  1.00 50.00
ATOM     24  N   GLN     5      36.378  53.717 166.100  1.00 50.00
ATOM     25  CA  GLN     5      37.409  53.959 165.080  1.00 50.00
ATOM     26  C   GLN     5      36.753  54.379 163.762  1.00 50.00
ATOM     27  O   GLN     5      35.741  53.808 163.349  1.00 50.00
ATOM     28  CB  GLN     5      38.256  52.703 164.871  1.00 50.00
ATOM     29  CG  GLN     5      37.461  51.552 164.289  1.00 50.00
ATOM     30  CD  GLN     5      38.285  50.282 164.147  1.00 50.00
ATOM     31  OE1 GLN     5      38.894  49.788 165.084  1.00 50.00
ATOM     32  NE2 GLN     5      38.330  49.798 162.914  1.00 50.00
ATOM     33  N   ARG     6      37.330  55.400 163.138  1.00 50.00
ATOM     34  CA  ARG     6      36.874  55.871 161.819  1.00 50.00
ATOM     35  C   ARG     6      37.134  54.752 160.806  1.00 50.00
ATOM     36  O   ARG     6      38.280  54.369 160.573  1.00 50.00
ATOM     37  CB  ARG     6      37.643  57.132 161.418  1.00 50.00
ATOM     38  CG  ARG     6      37.466  58.242 162.457  1.00 50.00
ATOM     39  CD  ARG     6      38.275  59.490 162.100  1.00 50.00
ATOM     40  NE  ARG     6      37.712  60.155 160.910  1.00 50.00
ATOM     41  CZ  ARG     6      36.688  61.015 160.942  1.00 50.00
ATOM     42  NH1 ARG     6      36.104  61.323 162.103  1.00 50.00
ATOM     43  NH2 ARG     6      36.258  61.586 159.817  1.00 50.00
ATOM     44  N   VAL     7      36.054  54.205 160.266  1.00 50.00
ATOM     45  CA  VAL     7      36.138  53.019 159.397  1.00 50.00
ATOM     46  C   VAL     7      35.389  53.241 158.080  1.00 50.00
ATOM     47  O   VAL     7      34.192  53.540 158.078  1.00 50.00
ATOM     48  CB  VAL     7      35.538  51.821 160.134  1.00 50.00
ATOM     49  CG1 VAL     7      34.109  52.044 160.495  1.00 50.00
ATOM     50  CG2 VAL     7      35.650  50.549 159.298  1.00 50.00
ATOM     51  N   LYS     8      36.079  52.984 156.979  1.00 50.00
ATOM     52  CA  LYS     8      35.422  52.990 155.661  1.00 50.00
ATOM     53  C   LYS     8      34.457  51.803 155.668  1.00 50.00
ATOM     54  O   LYS     8      34.742  50.779 156.291  1.00 50.00
ATOM     55  CB  LYS     8      36.469  52.811 154.559  1.00 50.00
ATOM     56  CG  LYS     8      37.497  53.950 154.556  1.00 50.00
ATOM     57  CD  LYS     8      36.885  55.290 154.136  1.00 50.00
ATOM     58  CE  LYS     8      36.443  55.267 152.670  1.00 50.00
ATOM     59  NZ  LYS     8      35.874  56.558 152.263  1.00 50.00
ATOM     60  N   ARG     9      33.301  51.967 155.035  1.00 50.00
ATOM     61  CA  ARG     9      32.281  50.904 155.038  1.00 50.00
ATOM     62  C   ARG     9      32.855  49.616 154.437  1.00 50.00
ATOM     63  O   ARG     9      33.604  49.651 153.460  1.00 50.00
ATOM     64  CB  ARG     9      31.040  51.350 154.263  1.00 99.99
ATOM     65  CG  ARG     9      30.352  52.539 154.937  1.00 99.99
ATOM     66  CD  ARG     9      29.057  52.894 154.203  1.00 99.99
ATOM     67  NE  ARG     9      28.379  54.020 154.869  1.00 99.99
ATOM     68  CZ  ARG     9      28.678  55.311 154.676  1.00 99.99
ATOM     69  NH1 ARG     9      29.661  55.656 153.839  1.00 99.99
ATOM     70  NH2 ARG     9      27.974  56.261 155.298  1.00 99.99
ATOM     71  N   LYS    10      32.454  48.496 155.028  1.00 50.00
ATOM     72  CA  LYS    10      32.951  47.167 154.638  1.00 50.00
ATOM     73  C   LYS    10      32.640  46.814 153.177  1.00 50.00
ATOM     74  O   LYS    10      33.277  45.933 152.607  1.00 50.00
ATOM     75  CB  LYS    10      32.361  46.091 155.555  1.00 50.00
ATOM     76  CG  LYS    10      32.935  44.705 155.239  1.00 50.00
ATOM     77  CD  LYS    10      34.443  44.654 155.509  1.00 50.00
ATOM     78  CE  LYS    10      35.025  43.274 155.199  1.00 50.00
ATOM     79  NZ  LYS    10      34.933  42.956 153.766  1.00 50.00
ATOM     80  N   GLU    11      31.637  47.467 152.598  1.00 50.00
ATOM     81  CA  GLU    11      31.236  47.151 151.216  1.00 50.00
ATOM     82  C   GLU    11      31.595  48.276 150.241  1.00 50.00
ATOM     83  O   GLU    11      31.176  48.258 149.085  1.00 50.00
ATOM     84  CB  GLU    11      29.727  46.901 151.163  1.00 50.00
ATOM     85  CG  GLU    11      28.936  48.159 151.544  1.00 50.00
ATOM     86  CD  GLU    11      27.431  47.922 151.436  1.00 50.00
ATOM     87  OE1 GLU    11      26.951  46.997 152.126  1.00 50.00
ATOM     88  OE2 GLU    11      26.789  48.692 150.691  1.00 50.00
ATOM     89  N   ASP    12      32.423  49.211 150.702  1.00 50.00
ATOM     90  CA  ASP    12      32.786  50.380 149.891  1.00 50.00
ATOM     91  C   ASP    12      33.574  50.008 148.624  1.00 50.00
ATOM     92  O   ASP    12      33.430  50.653 147.587  1.00 50.00
ATOM     93  CB  ASP    12      33.597  51.373 150.725  1.00 50.00
ATOM     94  CG  ASP    12      33.843  52.665 149.937  1.00 50.00
ATOM     95  OD1 ASP    12      33.907  52.594 148.703  1.00 50.00
ATOM     96  OD2 ASP    12      33.943  53.718 150.592  1.00 50.00
ATOM     97  N   LEU    13      34.409  48.981 148.715  1.00 50.00
ATOM     98  CA  LEU    13      35.265  48.598 147.581  1.00 50.00
ATOM     99  C   LEU    13      34.426  48.274 146.336  1.00 50.00
ATOM    100  O   LEU    13      34.760  48.700 145.233  1.00 50.00
ATOM    101  CB  LEU    13      36.153  47.418 147.988  1.00 50.00
ATOM    102  CG  LEU    13      37.161  47.039 146.897  1.00 50.00
ATOM    103  CD1 LEU    13      38.367  46.340 147.527  1.00 50.00
ATOM    104  CD2 LEU    13      36.520  46.102 145.867  1.00 50.00
ATOM    105  N   LYS    14      33.295  47.609 146.552  1.00 50.00
ATOM    106  CA  LYS    14      32.408  47.216 145.444  1.00 50.00
ATOM    107  C   LYS    14      31.710  48.428 144.823  1.00 50.00
ATOM    108  O   LYS    14      31.430  48.439 143.624  1.00 50.00
ATOM    109  CB  LYS    14      31.371  46.204 145.935  1.00 50.00
ATOM    110  CG  LYS    14      32.033  44.895 146.382  1.00 50.00
ATOM    111  CD  LYS    14      32.678  44.142 145.215  1.00 50.00
ATOM    112  CE  LYS    14      31.614  43.627 144.246  1.00 50.00
ATOM    113  NZ  LYS    14      32.233  42.868 143.137  1.00 50.00
ATOM    114  N   LEU    15      31.406  49.421 145.655  1.00 50.00
ATOM    115  CA  LEU    15      30.746  50.649 145.185  1.00 50.00
ATOM    116  C   LEU    15      31.616  51.474 144.233  1.00 50.00
ATOM    117  O   LEU    15      31.133  51.957 143.214  1.00 50.00
ATOM    118  CB  LEU    15      30.335  51.526 146.372  1.00 50.00
ATOM    119  CG  LEU    15      29.236  50.880 147.217  1.00 50.00
ATOM    120  CD1 LEU    15      28.899  51.769 148.413  1.00 50.00
ATOM    121  CD2 LEU    15      28.000  50.636 146.378  1.00 50.00
ATOM    122  N   ILE    16      32.899  51.598 144.560  1.00 50.00
ATOM    123  CA  ILE    16      33.799  52.483 143.796  1.00 50.00
ATOM    124  C   ILE    16      34.308  51.838 142.499  1.00 50.00
ATOM    125  O   ILE    16      34.846  52.522 141.631  1.00 50.00
ATOM    126  CB  ILE    16      34.973  52.954 144.660  1.00 50.00
ATOM    127  CG1 ILE    16      34.465  53.788 145.840  1.00 50.00
ATOM    128  CG2 ILE    16      35.964  53.778 143.818  1.00 50.00
ATOM    129  CD1 ILE    16      35.621  54.272 146.725  1.00 50.00
ATOM    130  N   THR    17      34.157  50.526 142.402  1.00 50.00
ATOM    131  CA  THR    17      34.634  49.779 141.223  1.00 50.00
ATOM    132  C   THR    17      33.484  49.444 140.270  1.00 50.00
ATOM    133  O   THR    17      33.705  49.032 139.137  1.00 50.00
ATOM    134  CB  THR    17      35.327  48.488 141.657  1.00 50.00
ATOM    135  OG1 THR    17      34.419  47.709 142.445  1.00 50.00
ATOM    136  CG2 THR    17      36.620  48.785 142.422  1.00 50.00
ATOM    137  N   GLY    18      32.261  49.592 140.784  1.00 50.00
ATOM    138  CA  GLY    18      31.041  49.300 140.013  1.00 50.00
ATOM    139  C   GLY    18      30.794  47.790 139.978  1.00 50.00
ATOM    140  O   GLY    18      30.048  47.289 139.143  1.00 50.00
ATOM    141  N   SER    19      31.404  47.101 140.937  1.00 50.00
ATOM    142  CA  SER    19      31.220  45.655 141.084  1.00 50.00
ATOM    143  C   SER    19      29.920  45.347 141.825  1.00 50.00
ATOM    144  O   SER    19      29.308  44.302 141.619  1.00 50.00
ATOM    145  CB  SER    19      32.416  45.103 141.795  1.00 50.00
ATOM    146  OG  SER    19      33.597  45.148 141.053  1.00 50.00
ATOM    147  N   GLY    20      29.524  46.270 142.707  1.00 50.00
ATOM    148  CA  GLY    20      28.271  46.119 143.462  1.00 50.00
ATOM    149  C   GLY    20      27.111  45.995 142.469  1.00 50.00
ATOM    150  O   GLY    20      26.947  46.835 141.585  1.00 50.00
ATOM    151  N   ARG    21      26.280  44.986 142.696  1.00 50.00
ATOM    152  CA  ARG    21      25.141  44.703 141.810  1.00 50.00
ATOM    153  C   ARG    21      23.834  45.082 142.503  1.00 50.00
ATOM    154  O   ARG    21      23.454  44.488 143.513  1.00 50.00
ATOM    155  CB  ARG    21      25.108  43.217 141.438  1.00 50.00
ATOM    156  CG  ARG    21      26.310  42.799 140.587  1.00 50.00
ATOM    157  CD  ARG    21      26.306  43.496 139.228  1.00 50.00
ATOM    158  NE  ARG    21      27.451  43.037 138.424  1.00 50.00
ATOM    159  CZ  ARG    21      27.725  43.466 137.187  1.00 50.00
ATOM    160  NH1 ARG    21      26.932  44.365 136.595  1.00 50.00
ATOM    161  NH2 ARG    21      28.797  43.003 136.538  1.00 50.00
ATOM    162  N   TYR    22      23.246  46.167 142.016  1.00 50.00
ATOM    163  CA  TYR    22      21.917  46.615 142.462  1.00 50.00
ATOM    164  C   TYR    22      20.888  45.793 141.683  1.00 50.00
ATOM    165  O   TYR    22      21.252  45.050 140.769  1.00 50.00
ATOM    166  CB  TYR    22      21.777  48.117 142.198  1.00 50.00
ATOM    167  CG  TYR    22      22.823  48.917 142.986  1.00 50.00
ATOM    168  CD1 TYR    22      24.120  49.031 142.498  1.00 50.00
ATOM    169  CD2 TYR    22      22.486  49.530 144.189  1.00 50.00
ATOM    170  CE1 TYR    22      25.078  49.741 143.212  1.00 50.00
ATOM    171  CE2 TYR    22      23.444  50.241 144.904  1.00 50.00
ATOM    172  CZ  TYR    22      24.737  50.347 144.413  1.00 50.00
ATOM    173  OH  TYR    22      25.656  51.057 145.095  1.00 50.00
ATOM    174  N   ILE    23      19.619  45.908 142.053  1.00 50.00
ATOM    175  CA  ILE    23      18.567  45.050 141.472  1.00 50.00
ATOM    176  C   ILE    23      18.622  44.990 139.938  1.00 50.00
ATOM    177  O   ILE    23      18.590  43.912 139.358  1.00 50.00
ATOM    178  CB  ILE    23      17.176  45.536 141.892  1.00 50.00
ATOM    179  CG1 ILE    23      16.915  46.952 141.368  1.00 50.00
ATOM    180  CG2 ILE    23      17.034  45.479 143.417  1.00 50.00
ATOM    181  CD1 ILE    23      15.526  47.409 141.665  1.00 50.00
ATOM    182  N   ASP    24      18.664  46.163 139.302  1.00 50.00
ATOM    183  CA  ASP    24      18.615  46.248 137.839  1.00 50.00
ATOM    184  C   ASP    24      19.909  45.736 137.183  1.00 50.00
ATOM    185  O   ASP    24      20.013  45.562 135.983  1.00 50.00
ATOM    186  CB  ASP    24      18.333  47.686 137.403  1.00 50.00
ATOM    187  CG  ASP    24      18.053  47.765 135.897  1.00 50.00
ATOM    188  OD1 ASP    24      18.560  46.950 135.134  1.00 50.00
ATOM    189  OD2 ASP    24      17.285  48.659 135.506  1.00 50.00
ATOM    190  N   ASP    25      20.921  45.455 137.985  1.00 50.00
ATOM    191  CA  ASP    25      22.227  45.021 137.459  1.00 50.00
ATOM    192  C   ASP    25      22.303  43.499 137.342  1.00 50.00
ATOM    193  O   ASP    25      23.153  42.965 136.634  1.00 50.00
ATOM    194  CB  ASP    25      23.360  45.490 138.372  1.00 50.00
ATOM    195  CG  ASP    25      23.443  47.012 138.483  1.00 50.00
ATOM    196  OD1 ASP    25      23.010  47.686 137.524  1.00 50.00
ATOM    197  OD2 ASP    25      23.952  47.469 139.530  1.00 50.00
ATOM    198  N   ILE    26      21.472  42.826 138.130  1.00 50.00
ATOM    199  CA  ILE    26      21.495  41.358 138.212  1.00 50.00
ATOM    200  C   ILE    26      21.127  40.734 136.861  1.00 50.00
ATOM    201  O   ILE    26      20.090  41.045 136.279  1.00 50.00
ATOM    202  CB  ILE    26      20.524  40.900 139.300  1.00 50.00
ATOM    203  CG1 ILE    26      20.944  41.516 140.633  1.00 50.00
ATOM    204  CG2 ILE    26      20.498  39.365 139.381  1.00 50.00
ATOM    205  CD1 ILE    26      19.992  41.173 141.721  1.00 50.00
ATOM    206  N   GLU    27      21.980  39.815 136.425  1.00 50.00
ATOM    207  CA  GLU    27      21.775  39.128 135.142  1.00 50.00
ATOM    208  C   GLU    27      20.684  38.072 135.282  1.00 50.00
ATOM    209  O   GLU    27      20.624  37.367 136.291  1.00 50.00
ATOM    210  CB  GLU    27      23.077  38.485 134.659  1.00 50.00
ATOM    211  CG  GLU    27      23.617  37.437 135.640  1.00 50.00
ATOM    212  CD  GLU    27      24.908  36.813 135.117  1.00 50.00
ATOM    213  OE1 GLU    27      25.873  37.584 134.923  1.00 50.00
ATOM    214  OE2 GLU    27      24.904  35.579 134.919  1.00 50.00
ATOM    215  N   ILE    28      19.869  37.988 134.240  1.00 50.00
ATOM    216  CA  ILE    28      18.769  37.013 134.148  1.00 50.00
ATOM    217  C   ILE    28      18.345  36.980 132.675  1.00 50.00
ATOM    218  O   ILE    28      17.471  37.712 132.231  1.00 50.00
ATOM    219  CB  ILE    28      17.591  37.421 135.030  1.00 50.00
ATOM    220  CG1 ILE    28      17.020  38.757 134.595  1.00 50.00
ATOM    221  CG2 ILE    28      17.999  37.517 136.501  1.00 50.00
ATOM    222  CD1 ILE    28      15.781  39.120 135.384  1.00 50.00
ATOM    223  N   PRO    29      19.055  36.157 131.917  1.00 50.00
ATOM    224  CA  PRO    29      18.941  36.067 130.452  1.00 50.00
ATOM    225  C   PRO    29      17.503  35.800 129.994  1.00 50.00
ATOM    226  O   PRO    29      17.053  36.351 128.997  1.00 50.00
ATOM    227  CB  PRO    29      19.847  34.890 130.089  1.00 50.00
ATOM    228  CG  PRO    29      20.918  34.920 131.178  1.00 50.00
ATOM    229  CD  PRO    29      20.140  35.300 132.429  1.00 50.00
ATOM    230  N   GLY    30      16.813  34.932 130.737  1.00 50.00
ATOM    231  CA  GLY    30      15.446  34.515 130.376  1.00 50.00
ATOM    232  C   GLY    30      14.367  35.518 130.801  1.00 50.00
ATOM    233  O   GLY    30      13.184  35.284 130.564  1.00 50.00
ATOM    234  N   ASN    31      14.772  36.599 131.459  1.00 50.00
ATOM    235  CA  ASN    31      13.806  37.572 131.992  1.00 50.00
ATOM    236  C   ASN    31      12.969  38.258 130.909  1.00 50.00
ATOM    237  O   ASN    31      13.481  38.758 129.909  1.00 50.00
ATOM    238  CB  ASN    31      14.510  38.633 132.775  1.00 99.99
ATOM    239  CG  ASN    31      15.488  39.483 131.960  1.00 99.99
ATOM    240  OD1 ASN    31      15.829  39.139 130.840  1.00 99.99
ATOM    241  ND2 ASN    31      15.883  40.606 132.514  1.00 99.99
ATOM    242  N   LEU    32      11.670  38.287 131.177  1.00 50.00
ATOM    243  CA  LEU    32      10.688  39.030 130.372  1.00 50.00
ATOM    244  C   LEU    32      10.661  40.465 130.893  1.00 50.00
ATOM    245  O   LEU    32      11.113  40.736 132.007  1.00 50.00
ATOM    246  CB  LEU    32       9.304  38.418 130.573  1.00 50.00
ATOM    247  CG  LEU    32       9.261  36.975 130.115  1.00 50.00
ATOM    248  CD1 LEU    32       7.937  36.606 130.546  1.00 50.00
ATOM    249  CD2 LEU    32       9.408  36.869 128.605  1.00 50.00
ATOM    250  N   TYR    33      10.108  41.371 130.096  1.00 50.00
ATOM    251  CA  TYR    33       9.987  42.779 130.501  1.00 50.00
ATOM    252  C   TYR    33       8.579  42.994 131.049  1.00 50.00
ATOM    253  O   TYR    33       7.595  42.713 130.363  1.00 50.00
ATOM    254  CB  TYR    33      10.211  43.710 129.303  1.00 50.00
ATOM    255  CG  TYR    33      11.643  43.654 128.766  1.00 50.00
ATOM    256  CD1 TYR    33      12.401  42.495 128.857  1.00 50.00
ATOM    257  CD2 TYR    33      12.202  44.774 128.190  1.00 50.00
ATOM    258  CE1 TYR    33      13.700  42.463 128.381  1.00 50.00
ATOM    259  CE2 TYR    33      13.504  44.757 127.702  1.00 50.00
ATOM    260  CZ  TYR    33      14.251  43.594 127.796  1.00 50.00
ATOM    261  OH  TYR    33      15.510  43.555 127.288  1.00 50.00
ATOM    262  N   ILE    34       8.505  43.422 132.304  1.00 50.00
ATOM    263  CA  ILE    34       7.212  43.791 132.903  1.00 50.00
ATOM    264  C   ILE    34       6.963  45.283 132.681  1.00 50.00
ATOM    265  O   ILE    34       7.885  46.094 132.719  1.00 50.00
ATOM    266  CB  ILE    34       7.171  43.625 134.404  1.00 99.99
ATOM    267  CG1 ILE    34       6.965  42.393 134.811  1.00 99.99
ATOM    268  CG2 ILE    34       5.838  44.106 134.968  1.00 99.99
ATOM    269  CD1 ILE    34       7.044  41.989 136.349  1.00 99.99
ATOM    270  N   ALA    35       5.681  45.611 132.575  1.00 50.00
ATOM    271  CA  ALA    35       5.228  47.000 132.482  1.00 50.00
ATOM    272  C   ALA    35       3.840  47.092 133.110  1.00 50.00
ATOM    273  O   ALA    35       3.035  46.166 133.003  1.00 50.00
ATOM    274  CB  ALA    35       5.166  47.413 131.011  1.00 50.00
ATOM    275  N   ILE    36       3.597  48.214 133.771  1.00 50.00
ATOM    276  CA  ILE    36       2.309  48.452 134.439  1.00 50.00
ATOM    277  C   ILE    36       1.515  49.494 133.644  1.00 50.00
ATOM    278  O   ILE    36       2.056  50.512 133.219  1.00 50.00
ATOM    279  CB  ILE    36       2.574  48.979 135.851  1.00 50.00
ATOM    280  CG1 ILE    36       3.402  47.971 136.654  1.00 50.00
ATOM    281  CG2 ILE    36       1.250  49.294 136.563  1.00 50.00
ATOM    282  CD1 ILE    36       3.762  48.520 138.037  1.00 50.00
ATOM    283  N   LEU    37       0.229  49.218 133.496  1.00 50.00
ATOM    284  CA  LEU    37      -0.717  50.152 132.878  1.00 50.00
ATOM    285  C   LEU    37      -1.305  50.987 134.015  1.00 50.00
ATOM    286  O   LEU    37      -1.982  50.452 134.892  1.00 50.00
ATOM    287  CB  LEU    37      -1.837  49.375 132.181  1.00 50.00
ATOM    288  CG  LEU    37      -2.840  50.317 131.513  1.00 50.00
ATOM    289  CD1 LEU    37      -2.209  51.068 130.348  1.00 50.00
ATOM    290  CD2 LEU    37      -4.049  49.521 131.015  1.00 50.00
ATOM    291  N   ARG    38      -0.967  52.267 134.026  1.00 50.00
ATOM    292  CA  ARG    38      -1.371  53.152 135.130  1.00 50.00
ATOM    293  C   ARG    38      -2.527  54.057 134.705  1.00 50.00
ATOM    294  O   ARG    38      -2.599  54.506 133.561  1.00 50.00
ATOM    295  CB  ARG    38      -0.172  53.993 135.571  1.00 50.00
ATOM    296  CG  ARG    38       0.939  53.118 136.157  1.00 50.00
ATOM    297  CD  ARG    38       2.153  53.971 136.535  1.00 50.00
ATOM    298  NE  ARG    38       3.186  53.145 137.189  1.00 50.00
ATOM    299  CZ  ARG    38       3.162  52.774 138.474  1.00 50.00
ATOM    300  NH1 ARG    38       2.148  53.132 139.263  1.00 50.00
ATOM    301  NH2 ARG    38       4.189  52.097 138.995  1.00 50.00
ATOM    302  N   SER    39      -3.403  54.323 135.667  1.00 50.00
ATOM    303  CA  SER    39      -4.605  55.137 135.429  1.00 50.00
ATOM    304  C   SER    39      -4.208  56.541 134.977  1.00 50.00
ATOM    305  O   SER    39      -3.358  57.184 135.593  1.00 50.00
ATOM    306  CB  SER    39      -5.388  55.269 136.710  1.00 50.00
ATOM    307  OG  SER    39      -6.509  56.126 136.518  1.00 50.00
ATOM    308  N   SER    40      -4.904  57.015 133.955  1.00 50.00
ATOM    309  CA  SER    40      -4.677  58.377 133.442  1.00 50.00
ATOM    310  C   SER    40      -5.663  59.345 134.101  1.00 50.00
ATOM    311  O   SER    40      -5.643  60.544 133.836  1.00 50.00
ATOM    312  CB  SER    40      -4.849  58.406 131.922  1.00 50.00
ATOM    313  OG  SER    40      -6.188  58.036 131.573  1.00 50.00
ATOM    314  N   VAL    41      -6.477  58.804 135.002  1.00 50.00
ATOM    315  CA  VAL    41      -7.455  59.596 135.758  1.00 50.00
ATOM    316  C   VAL    41      -7.072  59.601 137.242  1.00 50.00
ATOM    317  O   VAL    41      -6.606  58.597 137.779  1.00 50.00
ATOM    318  CB  VAL    41      -8.856  59.005 135.591  1.00 50.00
ATOM    319  CG1 VAL    41      -8.908  57.574 136.126  1.00 50.00
ATOM    320  CG2 VAL    41      -9.887  59.884 136.304  1.00 50.00
ATOM    321  N   ALA    42      -7.356  60.727 137.883  1.00 50.00
ATOM    322  CA  ALA    42      -7.027  60.920 139.304  1.00 50.00
ATOM    323  C   ALA    42      -8.047  60.221 140.206  1.00 50.00
ATOM    324  O   ALA    42      -7.745  59.873 141.341  1.00 50.00
ATOM    325  CB  ALA    42      -6.981  62.413 139.624  1.00 50.00
ATOM    326  N   HIS    43      -9.263  60.064 139.691  1.00 50.00
ATOM    327  CA  HIS    43     -10.346  59.429 140.449  1.00 50.00
ATOM    328  C   HIS    43     -11.402  58.961 139.450  1.00 50.00
ATOM    329  O   HIS    43     -11.883  59.750 138.634  1.00 50.00
ATOM    330  CB  HIS    43     -10.917  60.496 141.391  1.00 50.00
ATOM    331  CG  HIS    43     -11.816  59.947 142.498  1.00 50.00
ATOM    332  ND1 HIS    43     -12.599  60.684 143.279  1.00 50.00
ATOM    333  CD2 HIS    43     -11.856  58.697 142.950  1.00 50.00
ATOM    334  CE1 HIS    43     -13.111  59.898 144.218  1.00 50.00
ATOM    335  NE2 HIS    43     -12.649  58.669 144.014  1.00 50.00
ATOM    336  N   ALA    44     -11.741  57.679 139.510  1.00 50.00
ATOM    337  CA  ALA    44     -12.647  57.088 138.512  1.00 50.00
ATOM    338  C   ALA    44     -13.007  55.646 138.862  1.00 50.00
ATOM    339  O   ALA    44     -12.225  54.922 139.479  1.00 50.00
ATOM    340  CB  ALA    44     -11.972  57.098 137.142  1.00 50.00
ATOM    341  N   LYS    45     -14.217  55.276 138.467  1.00 50.00
ATOM    342  CA  LYS    45     -14.684  53.888 138.582  1.00 50.00
ATOM    343  C   LYS    45     -14.250  53.135 137.322  1.00 50.00
ATOM    344  O   LYS    45     -14.244  53.697 136.225  1.00 50.00
ATOM    345  CB  LYS    45     -16.207  53.865 138.701  1.00 50.00
ATOM    346  CG  LYS    45     -16.679  54.554 139.986  1.00 50.00
ATOM    347  CD  LYS    45     -18.201  54.540 140.117  1.00 50.00
ATOM    348  CE  LYS    45     -18.858  55.359 139.035  1.00 50.00
ATOM    349  NZ  LYS    45     -20.331  55.333 139.156  1.00 50.00
ATOM    350  N   LEU    46     -13.827  51.894 137.518  1.00 50.00
ATOM    351  CA  LEU    46     -13.478  50.996 136.407  1.00 50.00
ATOM    352  C   LEU    46     -14.717  50.170 136.063  1.00 50.00
ATOM    353  O   LEU    46     -15.195  49.392 136.886  1.00 50.00
ATOM    354  CB  LEU    46     -12.334  50.066 136.825  1.00 50.00
ATOM    355  CG  LEU    46     -11.047  50.831 137.134  1.00 50.00
ATOM    356  CD1 LEU    46      -9.976  49.875 137.654  1.00 50.00
ATOM    357  CD2 LEU    46     -10.550  51.521 135.885  1.00 50.00
ATOM    358  N   LYS    47     -15.271  50.434 134.887  1.00 50.00
ATOM    359  CA  LYS    47     -16.519  49.785 134.448  1.00 50.00
ATOM    360  C   LYS    47     -16.285  48.466 133.710  1.00 50.00
ATOM    361  O   LYS    47     -17.142  47.586 133.727  1.00 50.00
ATOM    362  CB  LYS    47     -17.315  50.744 133.560  1.00 50.00
ATOM    363  CG  LYS    47     -17.749  51.992 134.338  1.00 50.00
ATOM    364  CD  LYS    47     -18.741  51.652 135.456  1.00 50.00
ATOM    365  CE  LYS    47     -20.058  51.113 134.886  1.00 50.00
ATOM    366  NZ  LYS    47     -21.022  50.826 135.955  1.00 50.00
ATOM    367  N   LYS    48     -15.131  48.342 133.059  1.00 50.00
ATOM    368  CA  LYS    48     -14.815  47.138 132.276  1.00 50.00
ATOM    369  C   LYS    48     -13.367  47.202 131.794  1.00 50.00
ATOM    370  O   LYS    48     -12.807  48.285 131.626  1.00 50.00
ATOM    371  CB  LYS    48     -15.744  47.062 131.057  1.00 50.00
ATOM    372  CG  LYS    48     -15.522  45.785 130.243  1.00 50.00
ATOM    373  CD  LYS    48     -15.923  44.541 131.040  1.00 50.00
ATOM    374  CE  LYS    48     -15.729  43.264 130.222  1.00 50.00
ATOM    375  NZ  LYS    48     -14.313  43.032 129.913  1.00 50.00
ATOM    376  N   ILE    49     -12.774  46.028 131.627  1.00 50.00
ATOM    377  CA  ILE    49     -11.397  45.928 131.124  1.00 50.00
ATOM    378  C   ILE    49     -11.280  44.730 130.175  1.00 50.00
ATOM    379  O   ILE    49     -11.650  43.608 130.522  1.00 50.00
ATOM    380  CB  ILE    49     -10.452  45.799 132.321  1.00 50.00
ATOM    381  CG1 ILE    49      -9.009  45.848 131.875  1.00 50.00
ATOM    382  CG2 ILE    49     -10.727  44.499 133.094  1.00 50.00
ATOM    383  CD1 ILE    49      -8.101  45.923 133.102  1.00 50.00
ATOM    384  N   GLU    50     -10.758  45.001 128.989  1.00 50.00
ATOM    385  CA  GLU    50     -10.618  43.987 127.935  1.00 50.00
ATOM    386  C   GLU    50      -9.147  43.889 127.529  1.00 50.00
ATOM    387  O   GLU    50      -8.588  44.824 126.958  1.00 50.00
ATOM    388  CB  GLU    50     -11.473  44.386 126.736  1.00 99.99
ATOM    389  CG  GLU    50     -11.426  43.323 125.631  1.00 99.99
ATOM    390  CD  GLU    50     -12.312  43.709 124.445  1.00 99.99
ATOM    391  OE1 GLU    50     -12.930  44.794 124.518  1.00 99.99
ATOM    392  OE2 GLU    50     -12.357  42.904 123.490  1.00 99.99
ATOM    393  N   TYR    51      -8.545  42.754 127.858  1.00 50.00
ATOM    394  CA  TYR    51      -7.114  42.536 127.582  1.00 50.00
ATOM    395  C   TYR    51      -6.909  41.521 126.457  1.00 50.00
ATOM    396  O   TYR    51      -5.804  41.122 126.151  1.00 50.00
ATOM    397  CB  TYR    51      -6.437  42.029 128.858  1.00 50.00
ATOM    398  CG  TYR    51      -7.023  40.695 129.326  1.00 50.00
ATOM    399  CD1 TYR    51      -6.545  39.505 128.889  1.00 50.00
ATOM    400  CD2 TYR    51      -8.018  40.657 130.283  1.00 50.00
ATOM    401  CE1 TYR    51      -6.982  38.304 129.379  1.00 50.00
ATOM    402  CE2 TYR    51      -8.477  39.439 130.773  1.00 50.00
ATOM    403  CZ  TYR    51      -7.945  38.254 130.310  1.00 50.00
ATOM    404  OH  TYR    51      -8.415  37.056 130.735  1.00 50.00
ATOM    405  N   SER    52      -7.984  41.170 125.769  1.00 50.00
ATOM    406  CA  SER    52      -7.927  40.149 124.710  1.00 50.00
ATOM    407  C   SER    52      -6.902  40.476 123.618  1.00 50.00
ATOM    408  O   SER    52      -6.148  39.600 123.200  1.00 50.00
ATOM    409  CB  SER    52      -9.301  39.976 124.059  1.00 50.00
ATOM    410  OG  SER    52      -9.677  41.185 123.390  1.00 50.00
ATOM    411  N   ASP    53      -6.858  41.735 123.181  1.00 50.00
ATOM    412  CA  ASP    53      -5.987  42.095 122.055  1.00 50.00
ATOM    413  C   ASP    53      -4.517  42.080 122.489  1.00 50.00
ATOM    414  O   ASP    53      -3.633  41.724 121.715  1.00 50.00
ATOM    415  CB  ASP    53      -6.354  43.466 121.481  1.00 50.00
ATOM    416  CG  ASP    53      -5.582  43.737 120.186  1.00 50.00
ATOM    417  OD1 ASP    53      -4.482  43.190 120.050  1.00 50.00
ATOM    418  OD2 ASP    53      -6.138  44.440 119.323  1.00 50.00
ATOM    419  N   VAL    54      -4.280  42.453 123.740  1.00 50.00
ATOM    420  CA  VAL    54      -2.909  42.473 124.270  1.00 50.00
ATOM    421  C   VAL    54      -2.404  41.035 124.434  1.00 50.00
ATOM    422  O   VAL    54      -1.260  40.733 124.120  1.00 50.00
ATOM    423  CB  VAL    54      -2.855  43.216 125.603  1.00 50.00
ATOM    424  CG1 VAL    54      -3.683  42.557 126.663  1.00 50.00
ATOM    425  CG2 VAL    54      -1.435  43.307 126.102  1.00 50.00
ATOM    426  N   LEU    55      -3.309  40.165 124.867  1.00 50.00
ATOM    427  CA  LEU    55      -2.977  38.748 125.079  1.00 50.00
ATOM    428  C   LEU    55      -2.662  38.046 123.763  1.00 50.00
ATOM    429  O   LEU    55      -1.846  37.132 123.728  1.00 50.00
ATOM    430  CB  LEU    55      -4.113  38.016 125.797  1.00 50.00
ATOM    431  CG  LEU    55      -4.021  38.219 127.286  1.00 50.00
ATOM    432  CD1 LEU    55      -3.987  39.663 127.615  1.00 50.00
ATOM    433  CD2 LEU    55      -4.912  37.251 127.845  1.00 50.00
ATOM    434  N   LYS    56      -3.314  38.496 122.693  1.00 50.00
ATOM    435  CA  LYS    56      -3.166  37.861 121.375  1.00 50.00
ATOM    436  C   LYS    56      -1.859  38.275 120.688  1.00 50.00
ATOM    437  O   LYS    56      -1.397  37.607 119.763  1.00 50.00
ATOM    438  CB  LYS    56      -4.355  38.214 120.479  1.00 50.00
ATOM    439  CG  LYS    56      -4.276  37.493 119.128  1.00 50.00
ATOM    440  CD  LYS    56      -4.377  35.973 119.296  1.00 50.00
ATOM    441  CE  LYS    56      -4.303  35.254 117.948  1.00 50.00
ATOM    442  NZ  LYS    56      -2.994  35.440 117.304  1.00 50.00
ATOM    443  N   LEU    57      -1.323  39.417 121.109  1.00 50.00
ATOM    444  CA  LEU    57      -0.113  39.983 120.503  1.00 50.00
ATOM    445  C   LEU    57       1.057  39.011 120.683  1.00 50.00
ATOM    446  O   LEU    57       1.305  38.522 121.785  1.00 50.00
ATOM    447  CB  LEU    57       0.191  41.319 121.186  1.00 50.00
ATOM    448  CG  LEU    57       1.355  42.063 120.527  1.00 50.00
ATOM    449  CD1 LEU    57       1.031  42.379 119.064  1.00 50.00
ATOM    450  CD2 LEU    57       1.654  43.350 121.298  1.00 50.00
ATOM    451  N   ASN    58       1.774  38.763 119.590  1.00 50.00
ATOM    452  CA  ASN    58       2.916  37.835 119.613  1.00 50.00
ATOM    453  C   ASN    58       4.042  38.473 120.433  1.00 50.00
ATOM    454  O   ASN    58       4.432  39.611 120.181  1.00 50.00
ATOM    455  CB  ASN    58       3.404  37.575 118.186  1.00 50.00
ATOM    456  CG  ASN    58       4.516  36.522 118.155  1.00 50.00
ATOM    457  OD1 ASN    58       5.568  36.684 118.764  1.00 50.00
ATOM    458  ND2 ASN    58       4.247  35.448 117.424  1.00 50.00
ATOM    459  N   GLY    59       4.490  37.748 121.452  1.00 50.00
ATOM    460  CA  GLY    59       5.595  38.241 122.292  1.00 50.00
ATOM    461  C   GLY    59       5.085  38.575 123.693  1.00 50.00
ATOM    462  O   GLY    59       5.874  38.833 124.601  1.00 50.00
ATOM    463  N   VAL    60       3.765  38.655 123.821  1.00 50.00
ATOM    464  CA  VAL    60       3.135  38.914 125.121  1.00 50.00
ATOM    465  C   VAL    60       2.873  37.559 125.778  1.00 50.00
ATOM    466  O   VAL    60       2.168  36.718 125.227  1.00 50.00
ATOM    467  CB  VAL    60       1.824  39.684 124.947  1.00 50.00
ATOM    468  CG1 VAL    60       1.122  39.841 126.299  1.00 50.00
ATOM    469  CG2 VAL    60       2.092  41.061 124.337  1.00 50.00
ATOM    470  N   TYR    61       3.408  37.408 126.970  1.00 50.00
ATOM    471  CA  TYR    61       3.320  36.120 127.635  1.00 50.00
ATOM    472  C   TYR    61       2.315  36.079 128.770  1.00 50.00
ATOM    473  O   TYR    61       1.736  35.034 129.041  1.00 50.00
ATOM    474  CB  TYR    61       4.602  36.214 128.016  1.00 99.99
ATOM    475  CG  TYR    61       5.755  35.746 126.981  1.00 99.99
ATOM    476  CD1 TYR    61       5.930  34.377 126.449  1.00 99.99
ATOM    477  CD2 TYR    61       6.743  36.638 126.852  1.00 99.99
ATOM    478  CE1 TYR    61       7.026  34.041 125.741  1.00 99.99
ATOM    479  CE2 TYR    61       7.769  36.324 126.000  1.00 99.99
ATOM    480  CZ  TYR    61       7.906  35.057 125.449  1.00 99.99
ATOM    481  OH  TYR    61       8.893  34.808 124.555  1.00 99.99
ATOM    482  N   GLY    62       2.091  37.232 129.395  1.00 50.00
ATOM    483  CA  GLY    62       1.085  37.323 130.462  1.00 50.00
ATOM    484  C   GLY    62       0.525  38.738 130.567  1.00 50.00
ATOM    485  O   GLY    62       1.223  39.723 130.318  1.00 50.00
ATOM    486  N   VAL    63      -0.757  38.788 130.904  1.00 50.00
ATOM    487  CA  VAL    63      -1.465  40.052 131.164  1.00 50.00
ATOM    488  C   VAL    63      -2.365  39.826 132.377  1.00 50.00
ATOM    489  O   VAL    63      -3.106  38.846 132.428  1.00 50.00
ATOM    490  CB  VAL    63      -2.316  40.444 129.968  1.00 50.00
ATOM    491  CG1 VAL    63      -3.036  41.772 130.224  1.00 50.00
ATOM    492  CG2 VAL    63      -1.437  40.540 128.706  1.00 50.00
ATOM    493  N   ILE    64      -2.269  40.731 133.340  1.00 50.00
ATOM    494  CA  ILE    64      -3.043  40.605 134.585  1.00 50.00
ATOM    495  C   ILE    64      -3.831  41.878 134.884  1.00 50.00
ATOM    496  O   ILE    64      -3.450  42.970 134.468  1.00 50.00
ATOM    497  CB  ILE    64      -2.082  40.298 135.732  1.00 99.99
ATOM    498  CG1 ILE    64      -1.277  39.032 135.454  1.00 99.99
ATOM    499  CG2 ILE    64      -2.817  40.170 137.010  1.00 99.99
ATOM    500  CD1 ILE    64      -2.208  37.832 135.228  1.00 99.99
ATOM    501  N   THR    65      -4.942  41.686 135.583  1.00 50.00
ATOM    502  CA  THR    65      -5.773  42.800 136.067  1.00 50.00
ATOM    503  C   THR    65      -6.092  42.574 137.545  1.00 50.00
ATOM    504  O   THR    65      -5.693  41.576 138.141  1.00 50.00
ATOM    505  CB  THR    65      -7.078  42.881 135.271  1.00 50.00
ATOM    506  OG1 THR    65      -7.896  41.749 135.585  1.00 50.00
ATOM    507  CG2 THR    65      -6.798  42.944 133.768  1.00 50.00
ATOM    508  N   GLY    66      -6.888  43.492 138.090  1.00 50.00
ATOM    509  CA  GLY    66      -7.307  43.455 139.500  1.00 50.00
ATOM    510  C   GLY    66      -8.059  42.169 139.852  1.00 50.00
ATOM    511  O   GLY    66      -8.110  41.769 141.013  1.00 50.00
ATOM    512  N   LEU    67      -8.691  41.566 138.845  1.00 50.00
ATOM    513  CA  LEU    67      -9.451  40.326 139.054  1.00 50.00
ATOM    514  C   LEU    67      -8.550  39.222 139.629  1.00 50.00
ATOM    515  O   LEU    67      -9.033  38.310 140.295  1.00 50.00
ATOM    516  CB  LEU    67     -10.113  39.900 137.739  1.00 50.00
ATOM    517  CG  LEU    67     -11.059  38.709 137.924  1.00 50.00
ATOM    518  CD1 LEU    67     -12.130  38.720 136.833  1.00 50.00
ATOM    519  CD2 LEU    67     -10.286  37.387 137.852  1.00 50.00
ATOM    520  N   THR    68      -7.244  39.373 139.439  1.00 50.00
ATOM    521  CA  THR    68      -6.277  38.369 139.915  1.00 50.00
ATOM    522  C   THR    68      -5.590  38.778 141.223  1.00 50.00
ATOM    523  O   THR    68      -4.721  38.062 141.711  1.00 50.00
ATOM    524  CB  THR    68      -5.214  38.111 138.855  1.00 99.99
ATOM    525  OG1 THR    68      -4.523  39.300 138.669  1.00 99.99
ATOM    526  CG2 THR    68      -5.826  37.597 137.551  1.00 99.99
ATOM    527  N   ILE    69      -5.978  39.924 141.776  1.00 50.00
ATOM    528  CA  ILE    69      -5.391  40.406 143.034  1.00 50.00
ATOM    529  C   ILE    69      -6.500  40.852 144.005  1.00 50.00
ATOM    530  O   ILE    69      -6.692  42.045 144.251  1.00 50.00
ATOM    531  CB  ILE    69      -4.454  41.559 142.730  1.00 50.00
ATOM    532  CG1 ILE    69      -3.826  41.888 143.990  1.00 50.00
ATOM    533  CG2 ILE    69      -5.198  42.749 142.120  1.00 50.00
ATOM    534  CD1 ILE    69      -2.898  40.850 144.599  1.00 50.00
ATOM    535  N   PRO    70      -7.191  39.875 144.574  1.00 50.00
ATOM    536  CA  PRO    70      -8.337  40.093 145.471  1.00 50.00
ATOM    537  C   PRO    70      -7.954  40.455 146.911  1.00 50.00
ATOM    538  O   PRO    70      -8.829  40.758 147.720  1.00 50.00
ATOM    539  CB  PRO    70      -9.097  38.769 145.409  1.00 50.00
ATOM    540  CG  PRO    70      -7.979  37.743 145.227  1.00 50.00
ATOM    541  CD  PRO    70      -6.991  38.441 144.302  1.00 50.00
ATOM    542  N   VAL    71      -6.664  40.401 147.228  1.00 50.00
ATOM    543  CA  VAL    71      -6.199  40.704 148.594  1.00 50.00
ATOM    544  C   VAL    71      -5.452  42.041 148.601  1.00 50.00
ATOM    545  O   VAL    71      -4.467  42.210 147.886  1.00 50.00
ATOM    546  CB  VAL    71      -5.265  39.592 149.082  1.00 50.00
ATOM    547  CG1 VAL    71      -4.746  39.907 150.489  1.00 50.00
ATOM    548  CG2 VAL    71      -5.980  38.238 149.068  1.00 50.00
ATOM    549  N   GLU    72      -5.907  42.956 149.438  1.00 99.99
ATOM    550  CA  GLU    72      -5.299  44.292 149.538  1.00 99.99
ATOM    551  C   GLU    72      -4.102  44.262 150.492  1.00 99.99
ATOM    552  O   GLU    72      -3.997  43.391 151.356  1.00 99.99
ATOM    553  CB  GLU    72      -6.295  45.367 149.990  1.00 99.99
ATOM    554  CG  GLU    72      -6.761  45.212 151.444  1.00 99.99
ATOM    555  CD  GLU    72      -7.675  44.002 151.646  1.00 99.99
ATOM    556  OE1 GLU    72      -8.084  43.403 150.625  1.00 99.99
ATOM    557  OE2 GLU    72      -7.967  43.702 152.820  1.00 99.99
ATOM    558  N   ASN    73      -3.194  45.198 150.269  1.00 99.99
ATOM    559  CA  ASN    73      -1.975  45.330 151.078  1.00 99.99
ATOM    560  C   ASN    73      -2.339  45.840 152.474  1.00 99.99
ATOM    561  O   ASN    73      -3.366  46.475 152.680  1.00 99.99
ATOM    562  CB  ASN    73      -1.000  46.272 150.367  1.00 99.99
ATOM    563  CG  ASN    73      -1.553  47.690 150.240  1.00 99.99
ATOM    564  OD1 ASN    73      -2.726  47.902 150.423  1.00 99.99
ATOM    565  ND2 ASN    73      -0.677  48.628 149.917  1.00 99.99
ATOM    566  N   ARG    74      -1.502  45.485 153.434  1.00 99.99
ATOM    567  CA  ARG    74      -1.660  45.954 154.835  1.00 99.99
ATOM    568  C   ARG    74      -1.696  47.486 154.908  1.00 99.99
ATOM    569  O   ARG    74      -2.381  48.044 155.761  1.00 99.99
ATOM    570  CB  ARG    74      -0.575  45.438 155.786  1.00 99.99
ATOM    571  CG  ARG    74      -0.681  45.792 157.188  1.00 99.99
ATOM    572  CD  ARG    74       0.462  45.209 158.006  1.00 99.99
ATOM    573  NE  ARG    74       0.428  43.735 157.962  1.00 99.99
ATOM    574  CZ  ARG    74      -0.321  42.972 158.766  1.00 99.99
ATOM    575  NH1 ARG    74      -1.103  43.536 159.692  1.00 99.99
ATOM    576  NH2 ARG    74      -0.276  41.643 158.658  1.00 99.99
ATOM    577  N   PRO    75      -0.936  48.134 154.021  1.00 99.99
ATOM    578  CA  PRO    75      -0.871  49.588 153.909  1.00 99.99
ATOM    579  C   PRO    75      -2.108  50.186 153.261  1.00 99.99
ATOM    580  O   PRO    75      -2.630  51.108 153.741  1.00 99.99
ATOM    581  CB  PRO    75       0.373  49.838 153.058  1.00 99.99
ATOM    582  CG  PRO    75       0.513  48.625 152.231  1.00 99.99
ATOM    583  CD  PRO    75       0.043  47.539 153.096  1.00 99.99
ATOM    584  N   ARG    76      -2.563  49.673 152.150  1.00 99.99
ATOM    585  CA  ARG    76      -3.763  50.207 151.504  1.00 99.99
ATOM    586  C   ARG    76      -4.838  49.194 151.063  1.00 99.99
ATOM    587  O   ARG    76      -5.328  48.515 151.954  1.00 99.99
ATOM    588  CB  ARG    76      -3.450  51.363 150.609  1.00 99.99
ATOM    589  CG  ARG    76      -4.807  51.801 149.997  1.00 99.99
ATOM    590  CD  ARG    76      -5.519  52.376 151.176  1.00 99.99
ATOM    591  NE  ARG    76      -6.744  53.033 150.744  1.00 99.99
ATOM    592  CZ  ARG    76      -7.941  52.438 150.764  1.00 99.99
ATOM    593  NH1 ARG    76      -8.073  51.190 151.221  1.00 99.99
ATOM    594  NH2 ARG    76      -9.008  53.060 150.261  1.00 99.99
ATOM    595  N   ASN    77      -5.192  48.975 149.784  1.00 50.00
ATOM    596  CA  ASN    77      -4.573  49.276 148.460  1.00 50.00
ATOM    597  C   ASN    77      -4.385  47.948 147.764  1.00 50.00
ATOM    598  O   ASN    77      -3.814  47.025 148.336  1.00 50.00
ATOM    599  CB  ASN    77      -3.153  49.809 148.360  1.00 50.00
ATOM    600  CG  ASN    77      -2.681  50.356 147.140  1.00 50.00
ATOM    601  OD1 ASN    77      -2.500  49.495 146.319  1.00 50.00
ATOM    602  ND2 ASN    77      -2.508  51.652 146.956  1.00 50.00
ATOM    603  N   PHE    78      -4.956  47.813 146.574  1.00 50.00
ATOM    604  CA  PHE    78      -4.820  46.568 145.801  1.00 50.00
ATOM    605  C   PHE    78      -3.652  46.683 144.813  1.00 50.00
ATOM    606  O   PHE    78      -3.403  47.757 144.266  1.00 50.00
ATOM    607  CB  PHE    78      -6.104  46.258 145.026  1.00 50.00
ATOM    608  CG  PHE    78      -7.297  46.016 145.953  1.00 50.00
ATOM    609  CD1 PHE    78      -7.522  44.752 146.485  1.00 50.00
ATOM    610  CD2 PHE    78      -8.172  47.056 146.244  1.00 50.00
ATOM    611  CE1 PHE    78      -8.612  44.531 147.319  1.00 50.00
ATOM    612  CE2 PHE    78      -9.262  46.836 147.078  1.00 50.00
ATOM    613  CZ  PHE    78      -9.480  45.574 147.620  1.00 50.00
ATOM    614  N   PRO    79      -2.961  45.571 144.577  1.00 50.00
ATOM    615  CA  PRO    79      -1.809  45.500 143.663  1.00 50.00
ATOM    616  C   PRO    79      -2.199  46.043 142.288  1.00 50.00
ATOM    617  O   PRO    79      -1.475  46.842 141.697  1.00 50.00
ATOM    618  CB  PRO    79      -1.484  44.034 143.591  1.00 50.00
ATOM    619  CG  PRO    79      -1.799  43.621 145.032  1.00 50.00
ATOM    620  CD  PRO    79      -3.128  44.346 145.334  1.00 50.00
ATOM    621  N   MET    80      -3.346  45.583 141.803  1.00 50.00
ATOM    622  CA  MET    80      -3.967  46.133 140.590  1.00 50.00
ATOM    623  C   MET    80      -5.383  46.552 140.982  1.00 50.00
ATOM    624  O   MET    80      -6.072  45.829 141.702  1.00 50.00
ATOM    625  CB  MET    80      -3.994  45.077 139.482  1.00 99.99
ATOM    626  CG  MET    80      -2.583  44.674 139.043  1.00 99.99
ATOM    627  SD  MET    80      -1.644  46.055 138.297  1.00 99.99
ATOM    628  CE  MET    80      -0.202  45.190 137.851  1.00 99.99
ATOM    629  N   ALA    81      -5.789  47.724 140.509  1.00 50.00
ATOM    630  CA  ALA    81      -7.044  48.351 140.953  1.00 50.00
ATOM    631  C   ALA    81      -8.258  47.435 140.770  1.00 50.00
ATOM    632  O   ALA    81      -8.372  46.703 139.786  1.00 50.00
ATOM    633  CB  ALA    81      -7.270  49.650 140.181  1.00 50.00
ATOM    634  N   LYS    82      -9.144  47.518 141.755  1.00 50.00
ATOM    635  CA  LYS    82     -10.449  46.843 141.715  1.00 50.00
ATOM    636  C   LYS    82     -11.527  47.884 141.996  1.00 50.00
ATOM    637  O   LYS    82     -11.463  48.611 142.991  1.00 50.00
ATOM    638  CB  LYS    82     -10.516  45.734 142.768  1.00 50.00
ATOM    639  CG  LYS    82      -9.499  44.622 142.488  1.00 50.00
ATOM    640  CD  LYS    82      -9.568  43.507 143.534  1.00 50.00
ATOM    641  CE  LYS    82     -10.922  42.790 143.520  1.00 50.00
ATOM    642  NZ  LYS    82     -10.974  41.728 144.532  1.00 50.00
ATOM    643  N   ASP    83     -12.488  47.962 141.078  1.00 50.00
ATOM    644  CA  ASP    83     -13.655  48.853 141.211  1.00 50.00
ATOM    645  C   ASP    83     -13.332  50.327 140.935  1.00 50.00
ATOM    646  O   ASP    83     -14.047  50.970 140.170  1.00 50.00
ATOM    647  CB  ASP    83     -14.256  48.685 142.614  1.00 50.00
ATOM    648  CG  ASP    83     -14.653  47.225 142.846  1.00 50.00
ATOM    649  OD1 ASP    83     -15.294  46.663 141.931  1.00 50.00
ATOM    650  OD2 ASP    83     -14.257  46.688 143.901  1.00 50.00
ATOM    651  N   GLU    84     -12.296  50.871 141.567  1.00 50.00
ATOM    652  CA  GLU    84     -11.919  52.271 141.313  1.00 50.00
ATOM    653  C   GLU    84     -10.413  52.527 141.415  1.00 50.00
ATOM    654  O   GLU    84      -9.671  51.754 142.020  1.00 50.00
ATOM    655  CB  GLU    84     -12.664  53.205 142.271  1.00 50.00
ATOM    656  CG  GLU    84     -12.298  52.934 143.734  1.00 50.00
ATOM    657  CD  GLU    84     -13.041  53.889 144.667  1.00 50.00
ATOM    658  OE1 GLU    84     -14.289  53.825 144.663  1.00 50.00
ATOM    659  OE2 GLU    84     -12.350  54.659 145.353  1.00 50.00
ATOM    660  N   ILE    85     -10.005  53.614 140.775  1.00 50.00
ATOM    661  CA  ILE    85      -8.635  54.143 140.871  1.00 50.00
ATOM    662  C   ILE    85      -8.738  55.479 141.618  1.00 50.00
ATOM    663  O   ILE    85      -9.722  56.200 141.458  1.00 50.00
ATOM    664  CB  ILE    85      -8.081  54.344 139.460  1.00 99.99
ATOM    665  CG1 ILE    85      -8.032  53.010 138.721  1.00 99.99
ATOM    666  CG2 ILE    85      -6.724  55.004 139.518  1.00 99.99
ATOM    667  CD1 ILE    85      -7.566  53.209 137.323  1.00 99.99
ATOM    668  N   LEU    86      -7.730  55.777 142.432  1.00 50.00
ATOM    669  CA  LEU    86      -7.800  56.934 143.342  1.00 50.00
ATOM    670  C   LEU    86      -6.752  58.018 143.100  1.00 50.00
ATOM    671  O   LEU    86      -6.776  59.052 143.765  1.00 50.00
ATOM    672  CB  LEU    86      -7.729  56.454 144.790  1.00 50.00
ATOM    673  CG  LEU    86      -8.970  55.650 145.179  1.00 50.00
ATOM    674  CD1 LEU    86      -8.807  55.052 146.582  1.00 50.00
ATOM    675  CD2 LEU    86     -10.232  56.501 144.996  1.00 50.00
ATOM    676  N   TYR    87      -5.779  57.736 142.243  1.00 50.00
ATOM    677  CA  TYR    87      -4.803  58.764 141.844  1.00 50.00
ATOM    678  C   TYR    87      -4.294  58.465 140.437  1.00 50.00
ATOM    679  O   TYR    87      -4.385  57.330 139.962  1.00 50.00
ATOM    680  CB  TYR    87      -3.637  58.832 142.837  1.00 50.00
ATOM    681  CG  TYR    87      -2.766  57.573 142.822  1.00 50.00
ATOM    682  CD1 TYR    87      -3.107  56.484 143.611  1.00 50.00
ATOM    683  CD2 TYR    87      -1.586  57.555 142.088  1.00 50.00
ATOM    684  CE1 TYR    87      -2.252  55.394 143.668  1.00 50.00
ATOM    685  CE2 TYR    87      -0.750  56.446 142.138  1.00 50.00
ATOM    686  CZ  TYR    87      -1.092  55.355 142.924  1.00 50.00
ATOM    687  OH  TYR    87      -0.305  54.246 142.940  1.00 50.00
ATOM    688  N   MET    88      -3.853  59.516 139.757  1.00 50.00
ATOM    689  CA  MET    88      -3.310  59.370 138.399  1.00 50.00
ATOM    690  C   MET    88      -1.967  58.643 138.525  1.00 50.00
ATOM    691  O   MET    88      -1.010  59.185 139.073  1.00 50.00
ATOM    692  CB  MET    88      -3.130  60.748 137.760  1.00 50.00
ATOM    693  CG  MET    88      -2.723  60.620 136.294  1.00 50.00
ATOM    694  SD  MET    88      -2.601  62.210 135.473  1.00 50.00
ATOM    695  CE  MET    88      -2.102  61.721 133.826  1.00 50.00
ATOM    696  N   GLY    89      -1.966  57.383 138.101  1.00 50.00
ATOM    697  CA  GLY    89      -0.785  56.519 138.254  1.00 50.00
ATOM    698  C   GLY    89      -1.148  55.193 138.924  1.00 50.00
ATOM    699  O   GLY    89      -0.354  54.257 138.920  1.00 50.00
ATOM    700  N   GLN    90      -2.340  55.134 139.515  1.00 50.00
ATOM    701  CA  GLN    90      -2.813  53.919 140.187  1.00 50.00
ATOM    702  C   GLN    90      -2.847  52.773 139.167  1.00 50.00
ATOM    703  O   GLN    90      -3.484  52.897 138.120  1.00 50.00
ATOM    704  CB  GLN    90      -4.189  54.154 140.753  1.00 99.99
ATOM    705  CG  GLN    90      -4.752  52.969 141.535  1.00 99.99
ATOM    706  CD  GLN    90      -3.962  52.757 142.814  1.00 99.99
ATOM    707  OE1 GLN    90      -3.961  53.609 143.655  1.00 99.99
ATOM    708  NE2 GLN    90      -3.403  51.573 142.961  1.00 99.99
ATOM    709  N   PRO    91      -2.129  51.693 139.469  1.00 50.00
ATOM    710  CA  PRO    91      -1.998  50.528 138.577  1.00 50.00
ATOM    711  C   PRO    91      -3.374  49.927 138.274  1.00 50.00
ATOM    712  O   PRO    91      -4.159  49.667 139.184  1.00 50.00
ATOM    713  CB  PRO    91      -1.158  49.537 139.382  1.00 50.00
ATOM    714  CG  PRO    91      -0.310  50.436 140.281  1.00 50.00
ATOM    715  CD  PRO    91      -1.259  51.569 140.651  1.00 50.00
ATOM    716  N   ILE    92      -3.598  49.626 137.003  1.00 50.00
ATOM    717  CA  ILE    92      -4.874  49.034 136.555  1.00 50.00
ATOM    718  C   ILE    92      -4.655  47.642 135.957  1.00 50.00
ATOM    719  O   ILE    92      -5.511  46.770 136.064  1.00 50.00
ATOM    720  CB  ILE    92      -5.546  49.922 135.512  1.00 50.00
ATOM    721  CG1 ILE    92      -4.670  50.083 134.278  1.00 50.00
ATOM    722  CG2 ILE    92      -5.819  51.264 136.087  1.00 50.00
ATOM    723  CD1 ILE    92      -5.367  50.940 133.232  1.00 50.00
ATOM    724  N   ALA    93      -3.496  47.464 135.329  1.00 50.00
ATOM    725  CA  ALA    93      -3.125  46.196 134.708  1.00 50.00
ATOM    726  C   ALA    93      -1.634  46.150 134.442  1.00 50.00
ATOM    727  O   ALA    93      -0.947  47.152 134.626  1.00 50.00
ATOM    728  CB  ALA    93      -3.723  46.042 133.438  1.00 50.00
ATOM    729  N   ALA    94      -1.133  44.954 134.169  1.00 50.00
ATOM    730  CA  ALA    94       0.299  44.755 133.913  1.00 50.00
ATOM    731  C   ALA    94       0.513  43.684 132.847  1.00 50.00
ATOM    732  O   ALA    94      -0.349  42.831 132.624  1.00 50.00
ATOM    733  CB  ALA    94       1.008  44.330 135.187  1.00 50.00
ATOM    734  N   VAL    95       1.658  43.772 132.189  1.00 50.00
ATOM    735  CA  VAL    95       2.017  42.832 131.114  1.00 50.00
ATOM    736  C   VAL    95       3.475  42.398 131.249  1.00 50.00
ATOM    737  O   VAL    95       4.308  43.130 131.796  1.00 50.00
ATOM    738  CB  VAL    95       1.824  43.497 129.748  1.00 50.00
ATOM    739  CG1 VAL    95       0.390  44.013 129.592  1.00 50.00
ATOM    740  CG2 VAL    95       2.837  44.632 129.545  1.00 50.00
ATOM    741  N   LEU    96       3.728  41.180 130.785  1.00 50.00
ATOM    742  CA  LEU    96       5.088  40.617 130.685  1.00 50.00
ATOM    743  C   LEU    96       5.287  40.196 129.236  1.00 50.00
ATOM    744  O   LEU    96       4.504  39.410 128.701  1.00 50.00
ATOM    745  CB  LEU    96       5.239  39.406 131.608  1.00 99.99
ATOM    746  CG  LEU    96       5.400  39.822 133.055  1.00 99.99
ATOM    747  CD1 LEU    96       4.305  40.791 133.451  1.00 99.99
ATOM    748  CD2 LEU    96       5.214  38.561 133.789  1.00 99.99
ATOM    749  N   ALA    97       6.285  40.794 128.602  1.00 50.00
ATOM    750  CA  ALA    97       6.549  40.566 127.175  1.00 50.00
ATOM    751  C   ALA    97       8.036  40.309 126.941  1.00 50.00
ATOM    752  O   ALA    97       8.870  40.593 127.801  1.00 50.00
ATOM    753  CB  ALA    97       6.076  41.778 126.394  1.00 50.00
ATOM    754  N   LYS    98       8.337  39.748 125.775  1.00 50.00
ATOM    755  CA  LYS    98       9.715  39.393 125.404  1.00 50.00
ATOM    756  C   LYS    98      10.663  40.599 125.386  1.00 50.00
ATOM    757  O   LYS    98      11.859  40.442 125.607  1.00 50.00
ATOM    758  CB  LYS    98       9.727  38.697 124.042  1.00 99.99
ATOM    759  CG  LYS    98      11.144  38.241 123.684  1.00 99.99
ATOM    760  CD  LYS    98      11.170  37.507 122.349  1.00 99.99
ATOM    761  CE  LYS    98      12.589  37.050 122.008  1.00 99.99
ATOM    762  NZ  LYS    98      12.614  36.340 120.721  1.00 99.99
ATOM    763  N   ASP    99      10.133  41.788 125.116  1.00 50.00
ATOM    764  CA  ASP    99      10.968  43.000 125.052  1.00 50.00
ATOM    765  C   ASP    99      10.150  44.272 125.281  1.00 50.00
ATOM    766  O   ASP    99       8.934  44.259 125.343  1.00 50.00
ATOM    767  CB  ASP    99      11.714  43.069 123.712  1.00 50.00
ATOM    768  CG  ASP    99      10.768  43.127 122.512  1.00 50.00
ATOM    769  OD1 ASP    99       9.667  43.677 122.684  1.00 50.00
ATOM    770  OD2 ASP    99      11.184  42.670 121.435  1.00 50.00
ATOM    771  N   ARG   100      10.854  45.381 125.447  1.00 50.00
ATOM    772  CA  ARG   100      10.234  46.669 125.804  1.00 50.00
ATOM    773  C   ARG   100       9.233  47.154 124.755  1.00 50.00
ATOM    774  O   ARG   100       8.145  47.609 125.093  1.00 50.00
ATOM    775  CB  ARG   100      11.299  47.749 125.990  1.00 50.00
ATOM    776  CG  ARG   100      12.199  47.522 127.177  1.00 50.00
ATOM    777  CD  ARG   100      13.244  48.564 127.393  1.00 50.00
ATOM    778  NE  ARG   100      12.573  49.847 127.654  1.00 50.00
ATOM    779  CZ  ARG   100      12.185  50.266 128.863  1.00 50.00
ATOM    780  NH1 ARG   100      12.385  49.495 129.937  1.00 50.00
ATOM    781  NH2 ARG   100      11.620  51.467 129.008  1.00 50.00
ATOM    782  N   TYR   101       9.606  47.047 123.490  1.00 50.00
ATOM    783  CA  TYR   101       8.749  47.527 122.393  1.00 50.00
ATOM    784  C   TYR   101       7.437  46.749 122.399  1.00 50.00
ATOM    785  O   TYR   101       6.365  47.280 122.222  1.00 50.00
ATOM    786  CB  TYR   101       9.441  47.355 121.039  1.00 50.00
ATOM    787  CG  TYR   101      10.661  48.269 120.902  1.00 50.00
ATOM    788  CD1 TYR   101      11.425  48.604 122.015  1.00 50.00
ATOM    789  CD2 TYR   101      11.007  48.777 119.655  1.00 50.00
ATOM    790  CE1 TYR   101      12.525  49.433 121.888  1.00 50.00
ATOM    791  CE2 TYR   101      12.113  49.609 119.524  1.00 50.00
ATOM    792  CZ  TYR   101      12.875  49.930 120.640  1.00 50.00
ATOM    793  OH  TYR   101      13.988  50.697 120.505  1.00 50.00
ATOM    794  N   VAL   102       7.519  45.456 122.653  1.00 50.00
ATOM    795  CA  VAL   102       6.322  44.600 122.650  1.00 50.00
ATOM    796  C   VAL   102       5.437  44.909 123.862  1.00 50.00
ATOM    797  O   VAL   102       4.214  44.936 123.756  1.00 50.00
ATOM    798  CB  VAL   102       6.706  43.121 122.644  1.00 50.00
ATOM    799  CG1 VAL   102       7.475  42.730 123.870  1.00 50.00
ATOM    800  CG2 VAL   102       5.459  42.244 122.542  1.00 50.00
ATOM    801  N   ALA   103       6.086  45.167 124.996  1.00 50.00
ATOM    802  CA  ALA   103       5.363  45.438 126.243  1.00 50.00
ATOM    803  C   ALA   103       4.608  46.760 126.111  1.00 50.00
ATOM    804  O   ALA   103       3.468  46.887 126.555  1.00 50.00
ATOM    805  CB  ALA   103       6.347  45.518 127.411  1.00 50.00
ATOM    806  N   VAL   104       5.255  47.717 125.452  1.00 50.00
ATOM    807  CA  VAL   104       4.662  49.044 125.234  1.00 50.00
ATOM    808  C   VAL   104       3.436  48.935 124.320  1.00 50.00
ATOM    809  O   VAL   104       2.411  49.561 124.574  1.00 50.00
ATOM    810  CB  VAL   104       5.693  49.995 124.627  1.00 50.00
ATOM    811  CG1 VAL   104       6.159  49.552 123.277  1.00 50.00
ATOM    812  CG2 VAL   104       5.112  51.402 124.492  1.00 50.00
ATOM    813  N   ASP   105       3.562  48.117 123.277  1.00 50.00
ATOM    814  CA  ASP   105       2.464  47.927 122.321  1.00 50.00
ATOM    815  C   ASP   105       1.288  47.242 123.014  1.00 50.00
ATOM    816  O   ASP   105       0.142  47.596 122.794  1.00 50.00
ATOM    817  CB  ASP   105       2.924  47.079 121.135  1.00 50.00
ATOM    818  CG  ASP   105       3.963  47.814 120.285  1.00 50.00
ATOM    819  OD1 ASP   105       3.617  48.906 119.785  1.00 50.00
ATOM    820  OD2 ASP   105       5.073  47.263 120.142  1.00 50.00
ATOM    821  N   ALA   106       1.611  46.308 123.901  1.00 50.00
ATOM    822  CA  ALA   106       0.594  45.544 124.630  1.00 50.00
ATOM    823  C   ALA   106      -0.223  46.456 125.548  1.00 50.00
ATOM    824  O   ALA   106      -1.441  46.312 125.652  1.00 50.00
ATOM    825  CB  ALA   106       1.293  44.459 125.451  1.00 50.00
ATOM    826  N   LEU   107       0.450  47.431 126.157  1.00 50.00
ATOM    827  CA  LEU   107      -0.233  48.368 127.062  1.00 50.00
ATOM    828  C   LEU   107      -1.307  49.135 126.296  1.00 50.00
ATOM    829  O   LEU   107      -2.402  49.370 126.800  1.00 50.00
ATOM    830  CB  LEU   107       0.742  49.388 127.657  1.00 50.00
ATOM    831  CG  LEU   107       1.712  48.783 128.674  1.00 50.00
ATOM    832  CD1 LEU   107       2.624  49.879 129.229  1.00 50.00
ATOM    833  CD2 LEU   107       0.946  48.105 129.813  1.00 50.00
ATOM    834  N   ASP   108      -0.961  49.485 125.060  1.00 50.00
ATOM    835  CA  ASP   108      -1.828  50.318 124.220  1.00 50.00
ATOM    836  C   ASP   108      -3.052  49.531 123.728  1.00 50.00
ATOM    837  O   ASP   108      -4.056  50.093 123.315  1.00 50.00
ATOM    838  CB  ASP   108      -1.030  50.869 123.037  1.00 50.00
ATOM    839  CG  ASP   108      -1.847  51.910 122.264  1.00 50.00
ATOM    840  OD1 ASP   108      -3.077  51.803 122.242  1.00 50.00
ATOM    841  OD2 ASP   108      -1.218  52.831 121.711  1.00 50.00
ATOM    842  N   TYR   109      -2.952  48.210 123.771  1.00 50.00
ATOM    843  CA  TYR   109      -4.010  47.330 123.248  1.00 50.00
ATOM    844  C   TYR   109      -5.072  47.038 124.303  1.00 50.00
ATOM    845  O   TYR   109      -6.160  46.568 123.973  1.00 50.00
ATOM    846  CB  TYR   109      -3.423  46.022 122.712  1.00 50.00
ATOM    847  CG  TYR   109      -2.580  46.250 121.455  1.00 50.00
ATOM    848  CD1 TYR   109      -1.869  47.428 121.278  1.00 50.00
ATOM    849  CD2 TYR   109      -2.511  45.269 120.480  1.00 50.00
ATOM    850  CE1 TYR   109      -1.077  47.618 120.161  1.00 50.00
ATOM    851  CE2 TYR   109      -1.730  45.451 119.348  1.00 50.00
ATOM    852  CZ  TYR   109      -1.014  46.629 119.189  1.00 50.00
ATOM    853  OH  TYR   109      -0.267  46.825 118.070  1.00 50.00
ATOM    854  N   ILE   110      -4.709  47.201 125.571  1.00 50.00
ATOM    855  CA  ILE   110      -5.663  46.983 126.665  1.00 50.00
ATOM    856  C   ILE   110      -6.687  48.127 126.668  1.00 50.00
ATOM    857  O   ILE   110      -6.315  49.297 126.684  1.00 50.00
ATOM    858  CB  ILE   110      -4.843  46.965 127.926  1.00 50.00
ATOM    859  CG1 ILE   110      -3.875  45.812 127.998  1.00 50.00
ATOM    860  CG2 ILE   110      -5.580  46.700 128.881  1.00 50.00
ATOM    861  CD1 ILE   110      -3.059  45.765 129.310  1.00 50.00
ATOM    862  N   SER   111      -7.957  47.754 126.760  1.00 50.00
ATOM    863  CA  SER   111      -9.045  48.745 126.742  1.00 50.00
ATOM    864  C   SER   111      -9.780  48.783 128.072  1.00 50.00
ATOM    865  O   SER   111     -10.224  47.751 128.592  1.00 50.00
ATOM    866  CB  SER   111     -10.074  48.391 125.673  1.00 50.00
ATOM    867  OG  SER   111     -11.099  49.389 125.654  1.00 50.00
ATOM    868  N   TYR   112      -9.673  49.953 128.731  1.00 50.00
ATOM    869  CA  TYR   112     -10.277  50.153 130.063  1.00 50.00
ATOM    870  C   TYR   112     -11.364  51.205 129.912  1.00 50.00
ATOM    871  O   TYR   112     -11.124  52.290 129.384  1.00 50.00
ATOM    872  CB  TYR   112      -9.223  50.623 131.075  1.00 99.99
ATOM    873  CG  TYR   112      -8.176  49.544 131.321  1.00 99.99
ATOM    874  CD1 TYR   112      -7.932  48.603 130.369  1.00 99.99
ATOM    875  CD2 TYR   112      -7.556  49.424 132.543  1.00 99.99
ATOM    876  CE1 TYR   112      -7.152  47.599 130.694  1.00 99.99
ATOM    877  CE2 TYR   112      -6.618  48.419 132.771  1.00 99.99
ATOM    878  CZ  TYR   112      -6.361  47.534 131.779  1.00 99.99
ATOM    879  OH  TYR   112      -5.489  46.594 131.848  1.00 99.99
ATOM    880  N   ASP   113     -12.549  50.859 130.397  1.00 50.00
ATOM    881  CA  ASP   113     -13.695  51.781 130.394  1.00 50.00
ATOM    882  C   ASP   113     -13.807  52.385 131.791  1.00 50.00
ATOM    883  O   ASP   113     -13.917  51.658 132.779  1.00 50.00
ATOM    884  CB  ASP   113     -14.995  51.034 130.075  1.00 50.00
ATOM    885  CG  ASP   113     -15.045  50.484 128.647  1.00 50.00
ATOM    886  OD1 ASP   113     -14.053  50.684 127.912  1.00 50.00
ATOM    887  OD2 ASP   113     -16.088  49.881 128.316  1.00 50.00
ATOM    888  N   TYR   114     -13.745  53.707 131.844  1.00 50.00
ATOM    889  CA  TYR   114     -13.818  54.436 133.121  1.00 50.00
ATOM    890  C   TYR   114     -15.058  55.326 133.178  1.00 50.00
ATOM    891  O   TYR   114     -15.622  55.711 132.154  1.00 50.00
ATOM    892  CB  TYR   114     -12.618  55.370 133.283  1.00 50.00
ATOM    893  CG  TYR   114     -11.275  54.647 133.315  1.00 50.00
ATOM    894  CD1 TYR   114     -10.514  54.570 132.156  1.00 50.00
ATOM    895  CD2 TYR   114     -10.735  54.254 134.529  1.00 50.00
ATOM    896  CE1 TYR   114      -9.206  54.106 132.214  1.00 50.00
ATOM    897  CE2 TYR   114      -9.422  53.802 134.579  1.00 50.00
ATOM    898  CZ  TYR   114      -8.664  53.710 133.428  1.00 50.00
ATOM    899  OH  TYR   114      -7.401  53.217 133.481  1.00 50.00
ATOM    900  N   GLU   115     -15.428  55.650 134.410  1.00 50.00
ATOM    901  CA  GLU   115     -16.334  56.772 134.685  1.00 50.00
ATOM    902  C   GLU   115     -15.578  57.738 135.596  1.00 50.00
ATOM    903  O   GLU   115     -15.313  57.428 136.758  1.00 50.00
ATOM    904  CB  GLU   115     -17.643  56.360 135.358  1.00 50.00
ATOM    905  CG  GLU   115     -18.384  57.645 135.749  1.00 50.00
ATOM    906  CD  GLU   115     -19.816  57.415 136.190  1.00 50.00
ATOM    907  OE1 GLU   115     -20.001  56.829 137.231  1.00 50.00
ATOM    908  OE2 GLU   115     -20.716  57.863 135.461  1.00 50.00
ATOM    909  N   GLU   116     -15.161  58.846 135.004  1.00 50.00
ATOM    910  CA  GLU   116     -14.342  59.830 135.727  1.00 50.00
ATOM    911  C   GLU   116     -15.164  60.519 136.820  1.00 50.00
ATOM    912  O   GLU   116     -16.294  60.949 136.593  1.00 50.00
ATOM    913  CB  GLU   116     -13.764  60.856 134.751  1.00 50.00
ATOM    914  CG  GLU   116     -14.856  61.591 133.966  1.00 50.00
ATOM    915  CD  GLU   116     -14.238  62.602 133.005  1.00 50.00
ATOM    916  OE1 GLU   116     -13.519  62.144 132.090  1.00 50.00
ATOM    917  OE2 GLU   116     -14.474  63.809 133.221  1.00 50.00
ATOM    918  N   LEU   117     -14.536  60.627 137.979  1.00 50.00
ATOM    919  CA  LEU   117     -15.127  61.260 139.162  1.00 50.00
ATOM    920  C   LEU   117     -14.319  62.513 139.492  1.00 50.00
ATOM    921  O   LEU   117     -13.170  62.644 139.064  1.00 50.00
ATOM    922  CB  LEU   117     -15.034  60.312 140.362  1.00 50.00
ATOM    923  CG  LEU   117     -15.696  58.966 140.087  1.00 50.00
ATOM    924  CD1 LEU   117     -15.455  58.037 141.238  1.00 50.00
ATOM    925  CD2 LEU   117     -17.185  59.134 139.783  1.00 50.00
ATOM    926  N   PRO   118     -14.931  63.425 140.245  1.00 50.00
ATOM    927  CA  PRO   118     -14.260  64.640 140.732  1.00 50.00
ATOM    928  C   PRO   118     -13.058  64.182 141.564  1.00 50.00
ATOM    929  O   PRO   118     -13.145  63.187 142.283  1.00 50.00
ATOM    930  CB  PRO   118     -15.295  65.298 141.644  1.00 50.00
ATOM    931  CG  PRO   118     -16.633  64.812 141.089  1.00 50.00
ATOM    932  CD  PRO   118     -16.349  63.384 140.644  1.00 50.00
ATOM    933  N   ALA   119     -11.959  64.915 141.457  1.00 50.00
ATOM    934  CA  ALA   119     -10.745  64.590 142.222  1.00 50.00
ATOM    935  C   ALA   119     -10.397  65.763 143.138  1.00 50.00
ATOM    936  O   ALA   119     -10.555  66.924 142.759  1.00 50.00
ATOM    937  CB  ALA   119      -9.590  64.316 141.259  1.00 50.00
ATOM    938  N   VAL   120      -9.878  65.436 144.311  1.00 50.00
ATOM    939  CA  VAL   120      -9.547  66.434 145.328  1.00 50.00
ATOM    940  C   VAL   120      -8.033  66.489 145.556  1.00 50.00
ATOM    941  O   VAL   120      -7.420  65.484 145.911  1.00 50.00
ATOM    942  CB  VAL   120     -10.278  66.110 146.626  1.00 50.00
ATOM    943  CG1 VAL   120      -9.843  64.746 147.168  1.00 50.00
ATOM    944  CG2 VAL   120      -9.987  67.176 147.629  1.00 50.00
ATOM    945  N   ILE   121      -7.480  67.683 145.424  1.00 50.00
ATOM    946  CA  ILE   121      -6.029  67.893 145.564  1.00 50.00
ATOM    947  C   ILE   121      -5.653  68.361 146.974  1.00 50.00
ATOM    948  O   ILE   121      -4.514  68.193 147.400  1.00 50.00
ATOM    949  CB  ILE   121      -5.540  68.930 144.550  1.00 50.00
ATOM    950  CG1 ILE   121      -6.214  70.286 144.795  1.00 50.00
ATOM    951  CG2 ILE   121      -5.800  68.450 143.119  1.00 50.00
ATOM    952  CD1 ILE   121      -5.643  71.368 143.881  1.00 50.00
ATOM    953  N   ASP   122      -6.605  68.988 147.663  1.00 50.00
ATOM    954  CA  ASP   122      -6.335  69.566 148.981  1.00 50.00
ATOM    955  C   ASP   122      -7.277  68.963 150.025  1.00 50.00
ATOM    956  O   ASP   122      -8.362  68.492 149.691  1.00 50.00
ATOM    957  CB  ASP   122      -6.508  71.086 148.933  1.00 50.00
ATOM    958  CG  ASP   122      -6.137  71.740 150.269  1.00 50.00
ATOM    959  OD1 ASP   122      -4.967  71.584 150.673  1.00 50.00
ATOM    960  OD2 ASP   122      -7.040  72.356 150.869  1.00 50.00
ATOM    961  N   PRO   123      -6.827  68.959 151.279  1.00 50.00
ATOM    962  CA  PRO   123      -7.610  68.462 152.417  1.00 50.00
ATOM    963  C   PRO   123      -8.950  69.193 152.507  1.00 50.00
ATOM    964  O   PRO   123      -9.990  68.566 152.680  1.00 50.00
ATOM    965  CB  PRO   123      -6.735  68.778 153.629  1.00 50.00
ATOM    966  CG  PRO   123      -5.319  68.671 153.073  1.00 50.00
ATOM    967  CD  PRO   123      -5.444  69.236 151.687  1.00 50.00
ATOM    968  N   GLU   124      -8.916  70.512 152.320  1.00 50.00
ATOM    969  CA  GLU   124     -10.146  71.319 152.363  1.00 50.00
ATOM    970  C   GLU   124     -11.152  70.841 151.312  1.00 50.00
ATOM    971  O   GLU   124     -12.331  70.671 151.607  1.00 50.00
ATOM    972  CB  GLU   124      -9.842  72.799 152.134  1.00 50.00
ATOM    973  CG  GLU   124      -9.013  73.391 153.277  1.00 50.00
ATOM    974  CD  GLU   124      -8.771  74.887 153.065  1.00 50.00
ATOM    975  OE1 GLU   124      -8.125  75.217 152.046  1.00 50.00
ATOM    976  OE2 GLU   124      -9.243  75.665 153.920  1.00 50.00
ATOM    977  N   GLU   125     -10.654  70.577 150.104  1.00 50.00
ATOM    978  CA  GLU   125     -11.527  70.144 149.003  1.00 50.00
ATOM    979  C   GLU   125     -12.116  68.758 149.295  1.00 50.00
ATOM    980  O   GLU   125     -13.281  68.498 149.017  1.00 50.00
ATOM    981  CB  GLU   125     -10.747  70.141 147.689  1.00 50.00
ATOM    982  CG  GLU   125     -11.651  69.748 146.510  1.00 50.00
ATOM    983  CD  GLU   125     -10.885  69.736 145.189  1.00 50.00
ATOM    984  OE1 GLU   125      -9.878  69.010 145.113  1.00 50.00
ATOM    985  OE2 GLU   125     -11.316  70.469 144.281  1.00 50.00
ATOM    986  N   ALA   126     -11.298  67.906 149.907  1.00 50.00
ATOM    987  CA  ALA   126     -11.671  66.503 150.160  1.00 50.00
ATOM    988  C   ALA   126     -12.668  66.392 151.302  1.00 50.00
ATOM    989  O   ALA   126     -13.440  65.451 151.350  1.00 50.00
ATOM    990  CB  ALA   126     -10.423  65.672 150.477  1.00 50.00
ATOM    991  N   ILE   127     -12.588  67.317 152.247  1.00 50.00
ATOM    992  CA  ILE   127     -13.446  67.273 153.444  1.00 50.00
ATOM    993  C   ILE   127     -14.789  67.982 153.246  1.00 50.00
ATOM    994  O   ILE   127     -15.676  67.861 154.088  1.00 50.00
ATOM    995  CB  ILE   127     -12.731  67.872 154.657  1.00 50.00
ATOM    996  CG1 ILE   127     -12.452  69.363 154.446  1.00 50.00
ATOM    997  CG2 ILE   127     -11.439  67.098 154.945  1.00 50.00
ATOM    998  CD1 ILE   127     -11.867  70.002 155.705  1.00 50.00
ATOM    999  N   ASN   128     -14.900  68.779 152.184  1.00 50.00
ATOM   1000  CA  ASN   128     -16.142  69.525 151.930  1.00 50.00
ATOM   1001  C   ASN   128     -17.319  68.546 151.917  1.00 50.00
ATOM   1002  O   ASN   128     -17.228  67.461 151.351  1.00 50.00
ATOM   1003  CB  ASN   128     -16.065  70.225 150.572  1.00 50.00
ATOM   1004  CG  ASN   128     -17.313  71.075 150.318  1.00 50.00
ATOM   1005  OD1 ASN   128     -17.649  71.954 151.106  1.00 50.00
ATOM   1006  ND2 ASN   128     -17.970  70.802 149.199  1.00 50.00
ATOM   1007  N   SER   129     -18.412  68.951 152.550  1.00 50.00
ATOM   1008  CA  SER   129     -19.643  68.144 152.530  1.00 50.00
ATOM   1009  C   SER   129     -20.040  67.988 151.071  1.00 50.00
ATOM   1010  O   SER   129     -19.947  68.981 150.345  1.00 50.00
ATOM   1011  CB  SER   129     -20.747  68.882 153.288  1.00 50.00
ATOM   1012  OG  SER   129     -21.928  68.079 153.337  1.00 50.00
ATOM   1013  N   LYS   130     -20.399  66.767 150.678  1.00 50.00
ATOM   1014  CA  LYS   130     -20.772  66.491 149.280  1.00 50.00
ATOM   1015  C   LYS   130     -19.645  65.799 148.506  1.00 50.00
ATOM   1016  O   LYS   130     -19.895  65.204 147.457  1.00 50.00
ATOM   1017  CB  LYS   130     -21.168  67.776 148.536  1.00 50.00
ATOM   1018  CG  LYS   130     -21.593  67.587 147.132  1.00 50.00
ATOM   1019  CD  LYS   130     -22.883  66.772 147.097  1.00 50.00
ATOM   1020  CE  LYS   130     -23.345  66.559 145.656  1.00 50.00
ATOM   1021  NZ  LYS   130     -22.369  65.767 144.892  1.00 50.00
ATOM   1022  N   VAL   131     -18.406  65.946 148.967  1.00 50.00
ATOM   1023  CA  VAL   131     -17.265  65.360 148.243  1.00 50.00
ATOM   1024  C   VAL   131     -17.401  63.831 148.252  1.00 50.00
ATOM   1025  O   VAL   131     -17.848  63.250 149.238  1.00 50.00
ATOM   1026  CB  VAL   131     -15.938  65.774 148.881  1.00 50.00
ATOM   1027  CG1 VAL   131     -15.852  65.235 150.306  1.00 50.00
ATOM   1028  CG2 VAL   131     -14.761  65.276 148.034  1.00 50.00
ATOM   1029  N   LYS   132     -17.022  63.220 147.137  1.00 50.00
ATOM   1030  CA  LYS   132     -17.076  61.757 147.011  1.00 50.00
ATOM   1031  C   LYS   132     -15.962  61.148 147.869  1.00 50.00
ATOM   1032  O   LYS   132     -14.808  61.574 147.792  1.00 50.00
ATOM   1033  CB  LYS   132     -16.884  61.371 145.543  1.00 50.00
ATOM   1034  CG  LYS   132     -17.032  59.864 145.329  1.00 50.00
ATOM   1035  CD  LYS   132     -16.837  59.511 143.862  1.00 50.00
ATOM   1036  CE  LYS   132     -17.008  58.004 143.672  1.00 50.00
ATOM   1037  NZ  LYS   132     -18.346  57.533 143.924  1.00 50.00
ATOM   1038  N   ALA   133     -16.344  60.203 148.718  1.00 50.00
ATOM   1039  CA  ALA   133     -15.368  59.502 149.563  1.00 50.00
ATOM   1040  C   ALA   133     -14.482  58.616 148.692  1.00 50.00
ATOM   1041  O   ALA   133     -14.975  57.899 147.823  1.00 50.00
ATOM   1042  CB  ALA   133     -16.111  58.573 150.463  1.00 50.00
ATOM   1043  N   ILE   134     -13.185  58.676 148.945  1.00 50.00
ATOM   1044  CA  ILE   134     -12.232  57.829 148.207  1.00 50.00
ATOM   1045  C   ILE   134     -12.388  56.383 148.697  1.00 50.00
ATOM   1046  O   ILE   134     -12.363  55.442 147.918  1.00 50.00
ATOM   1047  CB  ILE   134     -10.817  58.336 148.411  1.00 50.00
ATOM   1048  CG1 ILE   134      -9.831  57.552 147.686  1.00 50.00
ATOM   1049  CG2 ILE   134     -10.547  58.298 149.818  1.00 50.00
ATOM   1050  CD1 ILE   134      -8.396  58.039 147.707  1.00 50.00
ATOM   1051  N   GLU   135     -12.566  56.263 150.011  1.00 99.99
ATOM   1052  CA  GLU   135     -12.788  54.974 150.668  1.00 99.99
ATOM   1053  C   GLU   135     -13.814  55.143 151.785  1.00 99.99
ATOM   1054  O   GLU   135     -13.934  56.217 152.377  1.00 99.99
ATOM   1055  CB  GLU   135     -11.479  54.438 151.240  1.00 99.99
ATOM   1056  CG  GLU   135     -10.862  55.405 152.250  1.00 99.99
ATOM   1057  CD  GLU   135      -9.570  54.845 152.827  1.00 99.99
ATOM   1058  OE1 GLU   135      -8.617  54.763 152.044  1.00 99.99
ATOM   1059  OE2 GLU   135      -9.575  54.523 154.031  1.00 99.99
ATOM   1060  N   ASP   136     -14.535  54.059 152.054  1.00 99.99
ATOM   1061  CA  ASP   136     -15.588  54.046 153.083  1.00 99.99
ATOM   1062  C   ASP   136     -16.597  55.174 152.828  1.00 99.99
ATOM   1063  O   ASP   136     -17.397  55.097 151.900  1.00 99.99
ATOM   1064  CB  ASP   136     -14.956  54.195 154.476  1.00 99.99
ATOM   1065  CG  ASP   136     -14.064  53.010 154.812  1.00 99.99
ATOM   1066  OD1 ASP   136     -14.609  51.886 154.833  1.00 99.99
ATOM   1067  OD2 ASP   136     -12.861  53.251 155.038  1.00 99.99
ATOM   1068  N   TYR   137     -16.525  56.215 153.654  1.00 99.99
ATOM   1069  CA  TYR   137     -17.425  57.365 153.543  1.00 99.99
ATOM   1070  C   TYR   137     -16.667  58.652 153.857  1.00 99.99
ATOM   1071  O   TYR   137     -16.354  58.982 154.985  1.00 99.99
ATOM   1072  CB  TYR   137     -18.600  57.212 154.509  1.00 99.99
ATOM   1073  CG  TYR   137     -18.129  57.218 155.967  1.00 99.99
ATOM   1074  CD1 TYR   137     -18.034  58.420 156.663  1.00 99.99
ATOM   1075  CD2 TYR   137     -17.832  56.024 156.606  1.00 99.99
ATOM   1076  CE1 TYR   137     -17.625  58.432 157.983  1.00 99.99
ATOM   1077  CE2 TYR   137     -17.443  56.032 157.939  1.00 99.99
ATOM   1078  CZ  TYR   137     -17.338  57.236 158.626  1.00 99.99
ATOM   1079  OH  TYR   137     -16.953  57.242 159.929  1.00 99.99
ATOM   1080  N   ASP   138     -16.372  59.407 152.849  1.00 99.99
ATOM   1081  CA  ASP   138     -15.565  60.624 152.873  1.00 99.99
ATOM   1082  C   ASP   138     -14.190  60.358 153.481  1.00 99.99
ATOM   1083  O   ASP   138     -13.800  59.205 153.650  1.00 99.99
ATOM   1084  CB  ASP   138     -16.385  61.727 153.535  1.00 99.99
ATOM   1085  CG  ASP   138     -17.551  62.097 152.614  1.00 99.99
ATOM   1086  OD1 ASP   138     -17.413  61.835 151.399  1.00 99.99
ATOM   1087  OD2 ASP   138     -18.544  62.646 153.134  1.00 99.99
ATOM   1088  N   ASN   139     -13.513  61.421 153.898  1.00 50.00
ATOM   1089  CA  ASN   139     -12.086  61.499 153.554  1.00 50.00
ATOM   1090  C   ASN   139     -11.070  61.827 154.648  1.00 50.00
ATOM   1091  O   ASN   139      -9.929  62.166 154.336  1.00 50.00
ATOM   1092  CB  ASN   139     -11.939  62.468 152.377  1.00 50.00
ATOM   1093  CG  ASN   139     -12.546  61.862 151.110  1.00 50.00
ATOM   1094  OD1 ASN   139     -12.446  60.660 150.879  1.00 50.00
ATOM   1095  ND2 ASN   139     -13.157  62.710 150.298  1.00 50.00
ATOM   1096  N   ILE   140     -11.433  61.622 155.907  1.00 50.00
ATOM   1097  CA  ILE   140     -10.453  61.772 156.998  1.00 50.00
ATOM   1098  C   ILE   140     -10.058  60.379 157.498  1.00 50.00
ATOM   1099  O   ILE   140     -10.865  59.682 158.108  1.00 50.00
ATOM   1100  CB  ILE   140     -11.050  62.601 158.136  1.00 50.00
ATOM   1101  CG1 ILE   140     -11.469  63.981 157.619  1.00 50.00
ATOM   1102  CG2 ILE   140     -10.029  62.734 159.277  1.00 50.00
ATOM   1103  CD1 ILE   140     -12.138  64.811 158.719  1.00 50.00
ATOM   1104  N   ILE   141      -8.841  59.979 157.156  1.00 50.00
ATOM   1105  CA  ILE   141      -8.332  58.646 157.513  1.00 50.00
ATOM   1106  C   ILE   141      -8.220  58.484 159.034  1.00 50.00
ATOM   1107  O   ILE   141      -8.591  57.452 159.583  1.00 50.00
ATOM   1108  CB  ILE   141      -6.958  58.402 156.880  1.00 50.00
ATOM   1109  CG1 ILE   141      -6.450  57.000 157.226  1.00 50.00
ATOM   1110  CG2 ILE   141      -5.938  59.438 157.342  1.00 50.00
ATOM   1111  CD1 ILE   141      -7.410  55.924 156.709  1.00 50.00
ATOM   1112  N   TYR   142      -7.739  59.537 159.689  1.00 50.00
ATOM   1113  CA  TYR   142      -7.522  59.492 161.137  1.00 50.00
ATOM   1114  C   TYR   142      -7.389  60.905 161.698  1.00 50.00
ATOM   1115  O   TYR   142      -6.780  61.786 161.088  1.00 50.00
ATOM   1116  CB  TYR   142      -6.250  58.693 161.446  1.00 99.99
ATOM   1117  CG  TYR   142      -6.028  58.563 162.955  1.00 99.99
ATOM   1118  CD1 TYR   142      -6.724  57.595 163.667  1.00 99.99
ATOM   1119  CD2 TYR   142      -5.124  59.391 163.610  1.00 99.99
ATOM   1120  CE1 TYR   142      -6.522  57.457 165.035  1.00 99.99
ATOM   1121  CE2 TYR   142      -4.919  59.250 164.978  1.00 99.99
ATOM   1122  CZ  TYR   142      -5.616  58.281 165.690  1.00 99.99
ATOM   1123  OH  TYR   142      -5.397  58.122 167.023  1.00 99.99
ATOM   1124  N   LYS   143      -7.974  61.069 162.873  1.00 50.00
ATOM   1125  CA  LYS   143      -7.912  62.331 163.621  1.00 50.00
ATOM   1126  C   LYS   143      -7.292  62.005 164.979  1.00 50.00
ATOM   1127  O   LYS   143      -7.400  60.880 165.465  1.00 50.00
ATOM   1128  CB  LYS   143      -9.327  62.885 163.802  1.00 99.99
ATOM   1129  CG  LYS   143      -9.312  64.243 164.502  1.00 99.99
ATOM   1130  CD  LYS   143     -10.740  64.713 164.768  1.00 99.99
ATOM   1131  CE  LYS   143     -10.776  66.065 165.457  1.00 99.99
ATOM   1132  NZ  LYS   143     -12.107  66.702 165.450  1.00 99.99
ATOM   1133  N   LYS   144      -6.565  62.973 165.515  1.00 50.00
ATOM   1134  CA  LYS   144      -5.930  62.822 166.827  1.00 50.00
ATOM   1135  C   LYS   144      -6.301  64.053 167.646  1.00 50.00
ATOM   1136  O   LYS   144      -6.225  65.178 167.152  1.00 50.00
ATOM   1137  CB  LYS   144      -4.418  62.732 166.663  1.00 50.00
ATOM   1138  CG  LYS   144      -3.686  62.427 167.960  1.00 50.00
ATOM   1139  CD  LYS   144      -4.018  61.016 168.450  1.00 50.00
ATOM   1140  CE  LYS   144      -3.269  60.688 169.741  1.00 50.00
ATOM   1141  NZ  LYS   144      -3.675  61.579 170.833  1.00 50.00
ATOM   1142  N   THR   145      -6.770  63.800 168.856  1.00 50.00
ATOM   1143  CA  THR   145      -7.182  64.881 169.767  1.00 50.00
ATOM   1144  C   THR   145      -6.744  64.490 171.173  1.00 50.00
ATOM   1145  O   THR   145      -7.297  63.578 171.786  1.00 50.00
ATOM   1146  CB  THR   145      -8.699  65.082 169.727  1.00 50.00
ATOM   1147  OG1 THR   145      -9.357  63.902 170.197  1.00 50.00
ATOM   1148  CG2 THR   145      -9.164  65.425 168.312  1.00 50.00
ATOM   1149  N   TYR   146      -5.649  65.098 171.602  1.00 50.00
ATOM   1150  CA  TYR   146      -5.047  64.751 172.892  1.00 50.00
ATOM   1151  C   TYR   146      -4.661  66.012 173.657  1.00 50.00
ATOM   1152  O   TYR   146      -4.443  67.076 173.074  1.00 50.00
ATOM   1153  CB  TYR   146      -3.813  63.882 172.663  1.00 99.99
ATOM   1154  CG  TYR   146      -3.212  63.428 173.992  1.00 99.99
ATOM   1155  CD1 TYR   146      -3.774  62.355 174.672  1.00 99.99
ATOM   1156  CD2 TYR   146      -2.105  64.084 174.517  1.00 99.99
ATOM   1157  CE1 TYR   146      -3.227  61.936 175.879  1.00 99.99
ATOM   1158  CE2 TYR   146      -1.557  63.663 175.722  1.00 99.99
ATOM   1159  CZ  TYR   146      -2.115  62.586 176.400  1.00 99.99
ATOM   1160  OH  TYR   146      -1.556  62.148 177.557  1.00 99.99
ATOM   1161  N   SER   147      -4.684  65.872 174.973  1.00 50.00
ATOM   1162  CA  SER   147      -4.231  66.934 175.880  1.00 50.00
ATOM   1163  C   SER   147      -3.418  66.293 177.003  1.00 50.00
ATOM   1164  O   SER   147      -3.744  65.211 177.485  1.00 50.00
ATOM   1165  CB  SER   147      -5.438  67.676 176.457  1.00 50.00
ATOM   1166  OG  SER   147      -6.186  68.268 175.390  1.00 50.00
ATOM   1167  N   GLY   148      -2.329  66.968 177.350  1.00 50.00
ATOM   1168  CA  GLY   148      -1.447  66.547 178.446  1.00 50.00
ATOM   1169  C   GLY   148      -1.325  67.724 179.409  1.00 50.00
ATOM   1170  O   GLY   148      -0.951  68.825 179.010  1.00 50.00
ATOM   1171  N   GLY   149      -1.583  67.430 180.678  1.00 50.00
ATOM   1172  CA  GLY   149      -1.658  68.410 181.744  1.00 50.00
ATOM   1173  C   GLY   149      -2.894  69.322 181.547  1.00 50.00
ATOM   1174  O   GLY   149      -3.761  69.006 180.743  1.00 50.00
ATOM   1175  N   ASN   150      -2.935  70.453 182.256  1.00 50.00
ATOM   1176  CA  ASN   150      -4.053  71.389 182.193  1.00 50.00
ATOM   1177  C   ASN   150      -3.710  72.545 181.261  1.00 50.00
ATOM   1178  O   ASN   150      -3.159  73.564 181.676  1.00 50.00
ATOM   1179  CB  ASN   150      -4.361  71.907 183.600  1.00 99.99
ATOM   1180  CG  ASN   150      -4.779  70.769 184.532  1.00 99.99
ATOM   1181  OD1 ASN   150      -5.230  69.719 184.086  1.00 99.99
ATOM   1182  ND2 ASN   150      -4.605  71.003 185.825  1.00 99.99
ATOM   1183  N   ALA   151      -4.070  72.352 179.996  1.00 50.00
ATOM   1184  CA  ALA   151      -3.725  73.296 178.924  1.00 50.00
ATOM   1185  C   ALA   151      -4.365  74.647 179.159  1.00 50.00
ATOM   1186  O   ALA   151      -3.600  75.571 179.190  1.00 50.00
ATOM   1187  CB  ALA   151      -4.176  72.740 177.578  1.00 50.00
ATOM   1188  N   GLU   152      -5.628  74.632 179.549  1.00 50.00
ATOM   1189  CA  GLU   152      -6.363  75.696 180.129  1.00 50.00
ATOM   1190  C   GLU   152      -5.764  76.843 180.816  1.00 50.00
ATOM   1191  O   GLU   152      -5.537  78.025 180.536  1.00 50.00
ATOM   1192  CB  GLU   152      -7.878  75.642 179.986  1.00 50.00
ATOM   1193  CG  GLU   152      -8.145  74.909 181.233  1.00 50.00
ATOM   1194  CD  GLU   152      -9.634  74.762 181.450  1.00 50.00
ATOM   1195  OE1 GLU   152     -10.270  74.130 180.581  1.00 50.00
ATOM   1196  OE2 GLU   152     -10.108  75.294 182.473  1.00 50.00
ATOM   1197  N   GLU   153      -5.521  76.275 181.929  1.00 50.00
ATOM   1198  CA  GLU   153      -4.951  77.032 183.022  1.00 50.00
ATOM   1199  C   GLU   153      -3.527  77.479 182.683  1.00 50.00
ATOM   1200  O   GLU   153      -3.109  78.585 183.005  1.00 50.00
ATOM   1201  CB  GLU   153      -4.945  76.204 184.294  1.00 99.99
ATOM   1202  CG  GLU   153      -6.361  75.772 184.686  1.00 99.99
ATOM   1203  CD  GLU   153      -6.357  74.983 185.996  1.00 99.99
ATOM   1204  OE1 GLU   153      -5.271  74.470 186.352  1.00 99.99
ATOM   1205  OE2 GLU   153      -7.434  74.924 186.625  1.00 99.99
ATOM   1206  N   ALA   154      -2.807  76.615 181.979  1.00 50.00
ATOM   1207  CA  ALA   154      -1.405  76.888 181.633  1.00 50.00
ATOM   1208  C   ALA   154      -1.298  78.136 180.754  1.00 50.00
ATOM   1209  O   ALA   154      -0.456  78.999 180.989  1.00 50.00
ATOM   1210  CB  ALA   154      -0.808  75.691 180.898  1.00 50.00
ATOM   1211  N   TYR   155      -2.189  78.230 179.769  1.00 50.00
ATOM   1212  CA  TYR   155      -2.177  79.374 178.845  1.00 50.00
ATOM   1213  C   TYR   155      -2.696  80.637 179.535  1.00 50.00
ATOM   1214  O   TYR   155      -2.166  81.724 179.326  1.00 50.00
ATOM   1215  CB  TYR   155      -3.008  79.077 177.594  1.00 99.99
ATOM   1216  CG  TYR   155      -4.475  78.822 177.928  1.00 99.99
ATOM   1217  CD1 TYR   155      -5.387  79.865 177.970  1.00 99.99
ATOM   1218  CD2 TYR   155      -4.913  77.557 178.114  1.00 99.99
ATOM   1219  CE1 TYR   155      -6.724  79.625 178.262  1.00 99.99
ATOM   1220  CE2 TYR   155      -6.250  77.381 178.249  1.00 99.99
ATOM   1221  CZ  TYR   155      -7.168  78.347 178.461  1.00 99.99
ATOM   1222  OH  TYR   155      -8.470  78.078 178.728  1.00 99.99
ATOM   1223  N   GLU   156      -3.693  80.460 180.400  1.00 50.00
ATOM   1224  CA  GLU   156      -4.305  81.602 181.094  1.00 50.00
ATOM   1225  C   GLU   156      -3.279  82.285 182.008  1.00 50.00
ATOM   1226  O   GLU   156      -3.349  83.488 182.234  1.00 50.00
ATOM   1227  CB  GLU   156      -5.533  81.164 181.893  1.00 50.00
ATOM   1228  CG  GLU   156      -5.200  80.187 183.004  1.00 50.00
ATOM   1229  CD  GLU   156      -6.423  79.773 183.798  1.00 50.00
ATOM   1230  OE1 GLU   156      -7.367  79.257 183.160  1.00 50.00
ATOM   1231  OE2 GLU   156      -6.398  79.987 185.028  1.00 50.00
ATOM   1232  N   LYS   157      -2.320  81.494 182.484  1.00 50.00
ATOM   1233  CA  LYS   157      -1.287  81.994 183.404  1.00 50.00
ATOM   1234  C   LYS   157       0.003  82.436 182.704  1.00 50.00
ATOM   1235  O   LYS   157       0.928  82.903 183.367  1.00 50.00
ATOM   1236  CB  LYS   157      -0.952  80.938 184.456  1.00 50.00
ATOM   1237  CG  LYS   157      -2.136  80.657 185.385  1.00 50.00
ATOM   1238  CD  LYS   157      -1.760  79.629 186.455  1.00 50.00
ATOM   1239  CE  LYS   157      -0.657  80.149 187.385  1.00 50.00
ATOM   1240  NZ  LYS   157      -1.123  81.286 188.192  1.00 50.00
ATOM   1241  N   SER   158       0.102  82.213 181.394  1.00 50.00
ATOM   1242  CA  SER   158       1.297  82.631 180.639  1.00 50.00
ATOM   1243  C   SER   158       1.375  84.159 180.543  1.00 50.00
ATOM   1244  O   SER   158       0.365  84.852 180.647  1.00 50.00
ATOM   1245  CB  SER   158       1.282  82.024 179.238  1.00 50.00
ATOM   1246  OG  SER   158       2.471  82.403 178.552  1.00 50.00
ATOM   1247  N   ASP   159       2.601  84.658 180.394  1.00 50.00
ATOM   1248  CA  ASP   159       2.846  86.102 180.237  1.00 50.00
ATOM   1249  C   ASP   159       2.723  86.562 178.782  1.00 50.00
ATOM   1250  O   ASP   159       2.358  87.706 178.523  1.00 50.00
ATOM   1251  CB  ASP   159       4.230  86.460 180.784  1.00 50.00
ATOM   1252  CG  ASP   159       4.297  86.245 182.298  1.00 50.00
ATOM   1253  OD1 ASP   159       3.254  86.446 182.951  1.00 50.00
ATOM   1254  OD2 ASP   159       5.398  85.879 182.769  1.00 50.00
ATOM   1255  N   VAL   160       3.097  85.690 177.852  1.00 50.00
ATOM   1256  CA  VAL   160       2.995  86.007 176.417  1.00 50.00
ATOM   1257  C   VAL   160       2.497  84.785 175.637  1.00 50.00
ATOM   1258  O   VAL   160       3.010  83.680 175.809  1.00 50.00
ATOM   1259  CB  VAL   160       4.362  86.452 175.887  1.00 50.00
ATOM   1260  CG1 VAL   160       5.394  85.327 176.024  1.00 50.00
ATOM   1261  CG2 VAL   160       4.251  86.914 174.431  1.00 50.00
ATOM   1262  N   LYS   161       1.526  85.027 174.769  1.00 50.00
ATOM   1263  CA  LYS   161       0.966  83.972 173.910  1.00 50.00
ATOM   1264  C   LYS   161       0.899  84.482 172.468  1.00 50.00
ATOM   1265  O   LYS   161       0.371  85.562 172.211  1.00 50.00
ATOM   1266  CB  LYS   161      -0.438  83.617 174.398  1.00 50.00
ATOM   1267  CG  LYS   161      -1.035  82.458 173.594  1.00 50.00
ATOM   1268  CD  LYS   161      -2.435  82.133 174.089  1.00 50.00
ATOM   1269  CE  LYS   161      -3.424  83.267 173.847  1.00 50.00
ATOM   1270  NZ  LYS   161      -4.769  82.928 174.330  1.00 50.00
ATOM   1271  N   ILE   162       1.500  83.724 171.565  1.00 50.00
ATOM   1272  CA  ILE   162       1.427  84.029 170.129  1.00 50.00
ATOM   1273  C   ILE   162       1.092  82.747 169.359  1.00 50.00
ATOM   1274  O   ILE   162       1.428  81.649 169.805  1.00 50.00
ATOM   1275  CB  ILE   162       2.769  84.600 169.652  1.00 50.00
ATOM   1276  CG1 ILE   162       2.673  85.064 168.195  1.00 50.00
ATOM   1277  CG2 ILE   162       3.888  83.563 169.815  1.00 50.00
ATOM   1278  CD1 ILE   162       1.655  86.199 168.043  1.00 50.00
ATOM   1279  N   GLU   163       0.376  82.907 168.256  1.00 50.00
ATOM   1280  CA  GLU   163       0.087  81.778 167.362  1.00 50.00
ATOM   1281  C   GLU   163       0.415  82.176 165.924  1.00 50.00
ATOM   1282  O   GLU   163       0.292  83.344 165.551  1.00 50.00
ATOM   1283  CB  GLU   163      -1.376  81.355 167.446  1.00 50.00
ATOM   1284  CG  GLU   163      -2.329  82.427 166.902  1.00 50.00
ATOM   1285  CD  GLU   163      -3.754  81.890 166.806  1.00 50.00
ATOM   1286  OE1 GLU   163      -3.969  80.748 167.270  1.00 50.00
ATOM   1287  OE2 GLU   163      -4.596  82.613 166.232  1.00 50.00
ATOM   1288  N   GLU   164       0.809  81.187 165.141  1.00 50.00
ATOM   1289  CA  GLU   164       1.130  81.403 163.724  1.00 50.00
ATOM   1290  C   GLU   164       0.900  80.099 162.959  1.00 50.00
ATOM   1291  O   GLU   164       1.028  79.010 163.515  1.00 50.00
ATOM   1292  CB  GLU   164       2.592  81.839 163.611  1.00 50.00
ATOM   1293  CG  GLU   164       2.973  82.178 162.168  1.00 50.00
ATOM   1294  CD  GLU   164       4.424  82.648 162.086  1.00 50.00
ATOM   1295  OE1 GLU   164       5.304  81.850 162.478  1.00 50.00
ATOM   1296  OE2 GLU   164       4.620  83.799 161.645  1.00 50.00
ATOM   1297  N   LYS   165       0.522  80.248 161.698  1.00 50.00
ATOM   1298  CA  LYS   165       0.295  79.092 160.822  1.00 50.00
ATOM   1299  C   LYS   165       1.417  79.035 159.786  1.00 50.00
ATOM   1300  O   LYS   165       1.742  80.035 159.146  1.00 50.00
ATOM   1301  CB  LYS   165      -1.050  79.252 160.109  1.00 50.00
ATOM   1302  CG  LYS   165      -1.395  78.036 159.245  1.00 50.00
ATOM   1303  CD  LYS   165      -1.642  76.798 160.100  1.00 50.00
ATOM   1304  CE  LYS   165      -2.020  75.602 159.256  1.00 50.00
ATOM   1305  NZ  LYS   165      -0.921  75.295 158.359  1.00 50.00
ATOM   1306  N   LEU   166       2.002  77.851 159.673  1.00 50.00
ATOM   1307  CA  LEU   166       3.055  77.573 158.685  1.00 50.00
ATOM   1308  C   LEU   166       2.556  76.456 157.779  1.00 50.00
ATOM   1309  O   LEU   166       1.792  75.593 158.211  1.00 50.00
ATOM   1310  CB  LEU   166       4.347  77.117 159.370  1.00 50.00
ATOM   1311  CG  LEU   166       5.147  78.271 159.981  1.00 50.00
ATOM   1312  CD1 LEU   166       4.340  79.019 161.042  1.00 50.00
ATOM   1313  CD2 LEU   166       6.450  77.743 160.582  1.00 50.00
ATOM   1314  N   VAL   167       2.977  76.502 156.527  1.00 50.00
ATOM   1315  CA  VAL   167       2.606  75.463 155.558  1.00 50.00
ATOM   1316  C   VAL   167       3.885  74.900 154.940  1.00 50.00
ATOM   1317  O   VAL   167       4.855  75.622 154.714  1.00 50.00
ATOM   1318  CB  VAL   167       1.684  76.033 154.478  1.00 50.00
ATOM   1319  CG1 VAL   167       1.362  74.958 153.433  1.00 50.00
ATOM   1320  CG2 VAL   167       0.388  76.553 155.106  1.00 50.00
ATOM   1321  N   ILE   168       3.854  73.597 154.705  1.00 50.00
ATOM   1322  CA  ILE   168       5.015  72.878 154.169  1.00 50.00
ATOM   1323  C   ILE   168       4.592  72.069 152.944  1.00 50.00
ATOM   1324  O   ILE   168       3.661  71.266 153.009  1.00 50.00
ATOM   1325  CB  ILE   168       5.577  71.966 155.248  1.00 99.99
ATOM   1326  CG1 ILE   168       6.039  72.804 156.435  1.00 99.99
ATOM   1327  CG2 ILE   168       6.702  71.083 154.692  1.00 99.99
ATOM   1328  CD1 ILE   168       6.586  72.069 157.565  1.00 99.99
ATOM   1329  N   SER   169       5.326  72.280 151.860  1.00 50.00
ATOM   1330  CA  SER   169       5.053  71.570 150.602  1.00 50.00
ATOM   1331  C   SER   169       5.384  70.089 150.789  1.00 50.00
ATOM   1332  O   SER   169       6.192  69.729 151.648  1.00 50.00
ATOM   1333  CB  SER   169       5.920  72.146 149.485  1.00 50.00
ATOM   1334  OG  SER   169       5.634  71.451 148.268  1.00 50.00
ATOM   1335  N   ARG   170       4.674  69.246 150.050  1.00 50.00
ATOM   1336  CA  ARG   170       5.001  67.816 150.025  1.00 50.00
ATOM   1337  C   ARG   170       6.341  67.644 149.304  1.00 50.00
ATOM   1338  O   ARG   170       6.638  68.369 148.351  1.00 50.00
ATOM   1339  CB  ARG   170       3.927  67.039 149.311  1.00 99.99
ATOM   1340  CG  ARG   170       2.567  67.150 149.878  1.00 99.99
ATOM   1341  CD  ARG   170       1.523  66.194 149.364  1.00 99.99
ATOM   1342  NE  ARG   170       1.214  66.532 147.976  1.00 99.99
ATOM   1343  CZ  ARG   170       0.274  67.375 147.576  1.00 99.99
ATOM   1344  NH1 ARG   170      -0.469  67.993 148.412  1.00 99.99
ATOM   1345  NH2 ARG   170       0.037  67.605 146.313  1.00 99.99
ATOM   1346  N   VAL   171       7.166  66.748 149.824  1.00 50.00
ATOM   1347  CA  VAL   171       8.468  66.437 149.203  1.00 50.00
ATOM   1348  C   VAL   171       8.644  64.951 148.963  1.00 50.00
ATOM   1349  O   VAL   171       8.008  64.210 149.611  1.00 50.00
ATOM   1350  CB  VAL   171       9.621  66.989 150.045  1.00 50.00
ATOM   1351  CG1 VAL   171       9.651  68.517 149.957  1.00 50.00
ATOM   1352  CG2 VAL   171       9.496  66.545 151.505  1.00 50.00
ATOM   1353  N   TYR   172       9.541  64.591 148.072  1.00 50.00
ATOM   1354  CA  TYR   172       9.814  63.198 147.686  1.00 50.00
ATOM   1355  C   TYR   172      11.258  62.829 148.015  1.00 50.00
ATOM   1356  O   TYR   172      12.142  63.683 148.020  1.00 50.00
ATOM   1357  CB  TYR   172       9.547  63.023 146.186  1.00 99.99
ATOM   1358  CG  TYR   172       8.093  63.303 145.809  1.00 99.99
ATOM   1359  CD1 TYR   172       7.095  63.038 146.674  1.00 99.99
ATOM   1360  CD2 TYR   172       7.772  63.794 144.556  1.00 99.99
ATOM   1361  CE1 TYR   172       5.836  63.286 146.249  1.00 99.99
ATOM   1362  CE2 TYR   172       6.446  63.979 144.183  1.00 99.99
ATOM   1363  CZ  TYR   172       5.468  63.722 145.091  1.00 99.99
ATOM   1364  OH  TYR   172       4.266  63.968 144.829  1.00 99.99
ATOM   1365  N   ALA   173      11.453  61.542 148.275  1.00 50.00
ATOM   1366  CA  ALA   173      12.742  60.973 148.575  1.00 50.00
ATOM   1367  C   ALA   173      13.874  61.151 147.637  1.00 50.00
ATOM   1368  O   ALA   173      15.034  61.350 147.986  1.00 50.00
ATOM   1369  CB  ALA   173      12.620  59.525 149.082  1.00 50.00
ATOM   1370  N   ALA   174      13.479  60.989 146.387  1.00 50.00
ATOM   1371  CA  ALA   174      14.431  61.031 145.268  1.00 50.00
ATOM   1372  C   ALA   174      15.703  60.210 145.538  1.00 50.00
ATOM   1373  O   ALA   174      16.815  60.719 145.386  1.00 50.00
ATOM   1374  CB  ALA   174      14.812  62.483 144.969  1.00 50.00
ATOM   1375  N   PRO   175      15.550  58.963 145.991  1.00 50.00
ATOM   1376  CA  PRO   175      16.686  58.033 146.072  1.00 50.00
ATOM   1377  C   PRO   175      17.149  57.836 144.626  1.00 50.00
ATOM   1378  O   PRO   175      16.322  57.727 143.722  1.00 50.00
ATOM   1379  CB  PRO   175      16.087  56.762 146.674  1.00 50.00
ATOM   1380  CG  PRO   175      14.627  56.810 146.230  1.00 50.00
ATOM   1381  CD  PRO   175      14.275  58.281 146.277  1.00 50.00
ATOM   1382  N   MET   176      18.457  57.894 144.417  1.00 50.00
ATOM   1383  CA  MET   176      19.003  57.920 143.049  1.00 50.00
ATOM   1384  C   MET   176      18.742  56.656 142.225  1.00 50.00
ATOM   1385  O   MET   176      18.656  56.728 141.002  1.00 50.00
ATOM   1386  CB  MET   176      20.490  58.275 143.073  1.00 50.00
ATOM   1387  CG  MET   176      20.682  59.691 143.628  1.00 50.00
ATOM   1388  SD  MET   176      19.667  60.947 142.762  1.00 50.00
ATOM   1389  CE  MET   176      20.234  60.723 141.088  1.00 50.00
ATOM   1390  N   GLU   177      18.678  55.503 142.887  1.00 50.00
ATOM   1391  CA  GLU   177      18.336  54.249 142.201  1.00 50.00
ATOM   1392  C   GLU   177      16.833  54.234 141.883  1.00 50.00
ATOM   1393  O   GLU   177      16.014  54.459 142.775  1.00 50.00
ATOM   1394  CB  GLU   177      18.667  53.059 143.092  1.00 50.00
ATOM   1395  CG  GLU   177      18.286  51.733 142.422  1.00 50.00
ATOM   1396  CD  GLU   177      18.466  50.559 143.376  1.00 50.00
ATOM   1397  OE1 GLU   177      18.252  50.772 144.592  1.00 50.00
ATOM   1398  OE2 GLU   177      18.800  49.463 142.877  1.00 50.00
ATOM   1399  N   PRO   178      16.493  53.933 140.632  1.00 50.00
ATOM   1400  CA  PRO   178      15.100  53.765 140.202  1.00 50.00
ATOM   1401  C   PRO   178      14.542  52.460 140.769  1.00 50.00
ATOM   1402  O   PRO   178      15.269  51.474 140.908  1.00 50.00
ATOM   1403  CB  PRO   178      15.180  53.738 138.676  1.00 50.00
ATOM   1404  CG  PRO   178      16.563  53.142 138.408  1.00 50.00
ATOM   1405  CD  PRO   178      17.435  53.727 139.517  1.00 50.00
ATOM   1406  N   ARG   179      13.265  52.484 141.132  1.00 50.00
ATOM   1407  CA  ARG   179      12.583  51.291 141.661  1.00 50.00
ATOM   1408  C   ARG   179      12.665  50.166 140.626  1.00 50.00
ATOM   1409  O   ARG   179      12.662  50.416 139.422  1.00 50.00
ATOM   1410  CB  ARG   179      11.116  51.613 141.952  1.00 99.99
ATOM   1411  CG  ARG   179      10.973  52.670 143.049  1.00 99.99
ATOM   1412  CD  ARG   179      11.485  52.147 144.382  1.00 99.99
ATOM   1413  NE  ARG   179      11.330  53.178 145.424  1.00 99.99
ATOM   1414  CZ  ARG   179      12.199  54.172 145.638  1.00 99.99
ATOM   1415  NH1 ARG   179      13.300  54.284 144.899  1.00 99.99
ATOM   1416  NH2 ARG   179      11.999  55.043 146.592  1.00 99.99
ATOM   1417  N   GLY   180      12.703  48.937 141.125  1.00 50.00
ATOM   1418  CA  GLY   180      12.805  47.763 140.238  1.00 50.00
ATOM   1419  C   GLY   180      12.724  46.468 141.054  1.00 50.00
ATOM   1420  O   GLY   180      13.049  46.427 142.246  1.00 50.00
ATOM   1421  N   LEU   181      12.211  45.446 140.396  1.00 50.00
ATOM   1422  CA  LEU   181      12.082  44.116 141.003  1.00 50.00
ATOM   1423  C   LEU   181      12.337  43.054 139.932  1.00 50.00
ATOM   1424  O   LEU   181      11.882  43.177 138.795  1.00 50.00
ATOM   1425  CB  LEU   181      10.677  44.001 141.603  1.00 50.00
ATOM   1426  CG  LEU   181      10.477  42.699 142.365  1.00 50.00
ATOM   1427  CD1 LEU   181       9.439  42.815 143.386  1.00 50.00
ATOM   1428  CD2 LEU   181      10.097  41.558 141.455  1.00 50.00
ATOM   1429  N   VAL   182      13.111  42.052 140.316  1.00 50.00
ATOM   1430  CA  VAL   182      13.388  40.895 139.452  1.00 50.00
ATOM   1431  C   VAL   182      12.753  39.680 140.133  1.00 50.00
ATOM   1432  O   VAL   182      13.137  39.299 141.241  1.00 50.00
ATOM   1433  CB  VAL   182      14.895  40.691 139.288  1.00 50.00
ATOM   1434  CG1 VAL   182      15.559  40.374 140.604  1.00 50.00
ATOM   1435  CG2 VAL   182      15.167  39.571 138.309  1.00 50.00
ATOM   1436  N   VAL   183      11.716  39.171 139.503  1.00 50.00
ATOM   1437  CA  VAL   183      10.937  38.067 140.081  1.00 50.00
ATOM   1438  C   VAL   183      11.156  36.805 139.244  1.00 50.00
ATOM   1439  O   VAL   183      10.869  36.771 138.047  1.00 50.00
ATOM   1440  CB  VAL   183       9.458  38.441 140.100  1.00 50.00
ATOM   1441  CG1 VAL   183       8.953  38.678 138.685  1.00 50.00
ATOM   1442  CG2 VAL   183       8.661  37.383 140.790  1.00 50.00
ATOM   1443  N   ASP   184      11.643  35.782 139.922  1.00 50.00
ATOM   1444  CA  ASP   184      11.914  34.488 139.290  1.00 50.00
ATOM   1445  C   ASP   184      10.935  33.461 139.858  1.00 50.00
ATOM   1446  O   ASP   184      11.007  33.113 141.036  1.00 50.00
ATOM   1447  CB  ASP   184      13.349  34.051 139.590  1.00 50.00
ATOM   1448  CG  ASP   184      13.669  32.721 138.900  1.00 50.00
ATOM   1449  OD1 ASP   184      13.573  32.697 137.654  1.00 50.00
ATOM   1450  OD2 ASP   184      13.992  31.765 139.633  1.00 50.00
ATOM   1451  N   TYR   185       9.969  33.094 139.034  1.00 50.00
ATOM   1452  CA  TYR   185       9.003  32.058 139.419  1.00 50.00
ATOM   1453  C   TYR   185       9.402  30.742 138.750  1.00 50.00
ATOM   1454  O   TYR   185       9.589  30.679 137.537  1.00 50.00
ATOM   1455  CB  TYR   185       7.591  32.458 138.988  1.00 50.00
ATOM   1456  CG  TYR   185       6.586  31.372 139.375  1.00 50.00
ATOM   1457  CD1 TYR   185       6.201  31.236 140.702  1.00 50.00
ATOM   1458  CD2 TYR   185       6.089  30.504 138.409  1.00 50.00
ATOM   1459  CE1 TYR   185       5.372  30.189 141.082  1.00 50.00
ATOM   1460  CE2 TYR   185       5.215  29.485 138.770  1.00 50.00
ATOM   1461  CZ  TYR   185       4.894  29.285 140.110  1.00 50.00
ATOM   1462  OH  TYR   185       3.937  28.378 140.455  1.00 50.00
ATOM   1463  N   GLN   186       9.561  29.726 139.582  1.00 99.99
ATOM   1464  CA  GLN   186       9.891  28.374 139.111  1.00 99.99
ATOM   1465  C   GLN   186       8.622  27.534 139.216  1.00 99.99
ATOM   1466  O   GLN   186       7.566  28.036 139.586  1.00 99.99
ATOM   1467  CB  GLN   186      11.015  27.783 139.963  1.00 99.99
ATOM   1468  CG  GLN   186      10.625  27.670 141.427  1.00 99.99
ATOM   1469  CD  GLN   186      11.770  27.107 142.266  1.00 99.99
ATOM   1470  OE1 GLN   186      12.835  27.703 142.363  1.00 99.99
ATOM   1471  NE2 GLN   186      11.524  25.940 142.854  1.00 99.99
ATOM   1472  N   GLN   187       8.728  26.260 138.926  1.00 99.99
ATOM   1473  CA  GLN   187       7.569  25.362 138.917  1.00 99.99
ATOM   1474  C   GLN   187       6.869  25.395 140.281  1.00 99.99
ATOM   1475  O   GLN   187       5.651  25.294 140.355  1.00 99.99
ATOM   1476  CB  GLN   187       7.955  23.919 138.571  1.00 99.99
ATOM   1477  CG  GLN   187       8.865  23.281 139.628  1.00 99.99
ATOM   1478  CD  GLN   187      10.283  23.854 139.601  1.00 99.99
ATOM   1479  OE1 GLN   187      10.618  24.761 138.851  1.00 99.99
ATOM   1480  NE2 GLN   187      11.142  23.249 140.403  1.00 99.99
ATOM   1481  N   ASP   188       7.666  25.571 141.336  1.00 99.99
ATOM   1482  CA  ASP   188       7.149  25.488 142.701  1.00 99.99
ATOM   1483  C   ASP   188       7.665  26.571 143.596  1.00 99.99
ATOM   1484  O   ASP   188       7.597  26.344 144.736  1.00 99.99
ATOM   1485  CB  ASP   188       7.514  24.116 143.285  1.00 99.99
ATOM   1486  CG  ASP   188       7.294  24.046 144.810  1.00 99.99
ATOM   1487  OD1 ASP   188       6.167  23.740 145.212  1.00 99.99
ATOM   1488  OD2 ASP   188       8.269  24.378 145.541  1.00 99.99
ATOM   1489  N   ARG   189       7.938  27.780 143.175  1.00 50.00
ATOM   1490  CA  ARG   189       8.622  28.741 144.058  1.00 50.00
ATOM   1491  C   ARG   189       8.831  30.097 143.386  1.00 50.00
ATOM   1492  O   ARG   189       8.864  30.206 142.161  1.00 50.00
ATOM   1493  CB  ARG   189       9.981  28.160 144.463  1.00 50.00
ATOM   1494  CG  ARG   189       9.999  26.808 145.173  1.00 50.00
ATOM   1495  CD  ARG   189       9.226  26.900 146.528  1.00 50.00
ATOM   1496  NE  ARG   189      10.097  27.596 147.389  1.00 50.00
ATOM   1497  CZ  ARG   189      11.088  27.001 148.040  1.00 50.00
ATOM   1498  NH1 ARG   189      11.293  25.682 147.933  1.00 50.00
ATOM   1499  NH2 ARG   189      11.898  27.737 148.798  1.00 50.00
ATOM   1500  N   LEU   190       8.950  31.112 144.230  1.00 50.00
ATOM   1501  CA  LEU   190       9.167  32.492 143.788  1.00 50.00
ATOM   1502  C   LEU   190      10.360  33.082 144.542  1.00 50.00
ATOM   1503  O   LEU   190      10.426  33.016 145.769  1.00 50.00
ATOM   1504  CB  LEU   190       7.906  33.302 144.090  1.00 50.00
ATOM   1505  CG  LEU   190       8.067  34.734 143.633  1.00 50.00
ATOM   1506  CD1 LEU   190       8.207  34.797 142.139  1.00 50.00
ATOM   1507  CD2 LEU   190       6.960  35.407 144.176  1.00 50.00
ATOM   1508  N   THR   191      11.292  33.644 143.786  1.00 50.00
ATOM   1509  CA  THR   191      12.465  34.320 144.358  1.00 50.00
ATOM   1510  C   THR   191      12.477  35.755 143.832  1.00 50.00
ATOM   1511  O   THR   191      12.424  35.978 142.623  1.00 50.00
ATOM   1512  CB  THR   191      13.744  33.604 143.923  1.00 50.00
ATOM   1513  OG1 THR   191      13.718  32.252 144.377  1.00 50.00
ATOM   1514  CG2 THR   191      14.956  34.301 144.473  1.00 50.00
ATOM   1515  N   VAL   192      12.524  36.704 144.753  1.00 50.00
ATOM   1516  CA  VAL   192      12.538  38.123 144.375  1.00 50.00
ATOM   1517  C   VAL   192      13.796  38.830 144.863  1.00 50.00
ATOM   1518  O   VAL   192      14.295  38.591 145.965  1.00 50.00
ATOM   1519  CB  VAL   192      11.333  38.838 144.983  1.00 50.00
ATOM   1520  CG1 VAL   192      11.391  38.769 146.502  1.00 50.00
ATOM   1521  CG2 VAL   192      11.279  40.284 144.507  1.00 50.00
ATOM   1522  N   TYR   193      14.322  39.659 143.960  1.00 50.00
ATOM   1523  CA  TYR   193      15.408  40.601 144.269  1.00 50.00
ATOM   1524  C   TYR   193      14.796  41.968 143.985  1.00 50.00
ATOM   1525  O   TYR   193      14.340  42.221 142.869  1.00 50.00
ATOM   1526  CB  TYR   193      16.634  40.369 143.386  1.00 50.00
ATOM   1527  CG  TYR   193      17.281  39.000 143.569  1.00 50.00
ATOM   1528  CD1 TYR   193      16.537  37.898 143.954  1.00 50.00
ATOM   1529  CD2 TYR   193      18.642  38.847 143.375  1.00 50.00
ATOM   1530  CE1 TYR   193      17.137  36.675 144.135  1.00 50.00
ATOM   1531  CE2 TYR   193      19.260  37.622 143.558  1.00 50.00
ATOM   1532  CZ  TYR   193      18.499  36.527 143.931  1.00 50.00
ATOM   1533  OH  TYR   193      19.085  35.308 144.081  1.00 50.00
ATOM   1534  N   ALA   194      14.588  42.741 145.044  1.00 50.00
ATOM   1535  CA  ALA   194      13.854  44.013 144.922  1.00 50.00
ATOM   1536  C   ALA   194      14.523  45.157 145.682  1.00 50.00
ATOM   1537  O   ALA   194      15.301  44.943 146.614  1.00 50.00
ATOM   1538  CB  ALA   194      12.426  43.821 145.429  1.00 50.00
ATOM   1539  N   SER   195      14.189  46.369 145.257  1.00 50.00
ATOM   1540  CA  SER   195      14.706  47.597 145.877  1.00 50.00
ATOM   1541  C   SER   195      13.855  47.955 147.094  1.00 50.00
ATOM   1542  O   SER   195      12.977  48.799 147.032  1.00 50.00
ATOM   1543  CB  SER   195      14.641  48.685 144.829  1.00 50.00
ATOM   1544  OG  SER   195      13.293  48.948 144.428  1.00 50.00
ATOM   1545  N   THR   196      14.118  47.270 148.191  1.00 50.00
ATOM   1546  CA  THR   196      13.336  47.480 149.435  1.00 50.00
ATOM   1547  C   THR   196      14.129  47.737 150.636  1.00 50.00
ATOM   1548  O   THR   196      14.885  47.512 150.446  1.00 50.00
ATOM   1549  CB  THR   196      12.467  46.259 149.706  1.00 50.00
ATOM   1550  OG1 THR   196      11.667  46.508 150.867  1.00 50.00
ATOM   1551  CG2 THR   196      13.320  44.999 149.903  1.00 50.00
ATOM   1552  N   GLN   197      13.749  48.432 151.614  1.00 50.00
ATOM   1553  CA  GLN   197      14.342  48.601 152.909  1.00 50.00
ATOM   1554  C   GLN   197      13.852  47.583 153.907  1.00 50.00
ATOM   1555  O   GLN   197      14.352  47.449 155.024  1.00 50.00
ATOM   1556  CB  GLN   197      14.028  50.024 153.455  1.00 50.00
ATOM   1557  CG  GLN   197      14.691  51.151 152.633  1.00 50.00
ATOM   1558  CD  GLN   197      14.324  52.498 153.208  1.00 50.00
ATOM   1559  OE1 GLN   197      13.626  53.274 152.572  1.00 50.00
ATOM   1560  NE2 GLN   197      14.704  52.776 154.433  1.00 50.00
ATOM   1561  N   SER   198      12.755  46.959 153.502  1.00 50.00
ATOM   1562  CA  SER   198      12.020  46.035 154.370  1.00 50.00
ATOM   1563  C   SER   198      11.671  44.732 153.644  1.00 50.00
ATOM   1564  O   SER   198      10.500  44.465 153.364  1.00 50.00
ATOM   1565  CB  SER   198      10.746  46.728 154.843  1.00 50.00
ATOM   1566  OG  SER   198      10.002  45.827 155.652  1.00 50.00
ATOM   1567  N   PRO   199      12.669  43.871 153.457  1.00 50.00
ATOM   1568  CA  PRO   199      12.493  42.559 152.824  1.00 50.00
ATOM   1569  C   PRO   199      11.509  41.653 153.578  1.00 50.00
ATOM   1570  O   PRO   199      10.810  40.846 152.988  1.00 50.00
ATOM   1571  CB  PRO   199      13.897  41.968 152.724  1.00 50.00
ATOM   1572  CG  PRO   199      14.688  42.709 153.802  1.00 50.00
ATOM   1573  CD  PRO   199      14.074  44.104 153.829  1.00 50.00
ATOM   1574  N   HIS   200      11.449  41.793 154.897  1.00 50.00
ATOM   1575  CA  HIS   200      10.481  41.031 155.700  1.00 50.00
ATOM   1576  C   HIS   200       9.044  41.442 155.366  1.00 50.00
ATOM   1577  O   HIS   200       8.186  40.590 155.153  1.00 50.00
ATOM   1578  CB  HIS   200      10.767  41.230 157.192  1.00 50.00
ATOM   1579  CG  HIS   200       9.835  40.418 158.101  1.00 50.00
ATOM   1580  ND1 HIS   200       9.622  40.658 159.390  1.00 50.00
ATOM   1581  CD2 HIS   200       9.106  39.353 157.763  1.00 50.00
ATOM   1582  CE1 HIS   200       8.763  39.745 159.845  1.00 50.00
ATOM   1583  NE2 HIS   200       8.451  38.941 158.840  1.00 50.00
ATOM   1584  N   TYR   201       8.811  42.749 155.254  1.00 50.00
ATOM   1585  CA  TYR   201       7.469  43.243 154.906  1.00 50.00
ATOM   1586  C   TYR   201       7.111  42.790 153.506  1.00 50.00
ATOM   1587  O   TYR   201       6.035  42.328 153.285  1.00 50.00
ATOM   1588  CB  TYR   201       7.380  44.766 154.947  1.00 50.00
ATOM   1589  CG  TYR   201       7.455  45.395 156.339  1.00 50.00
ATOM   1590  CD1 TYR   201       7.457  44.618 157.491  1.00 50.00
ATOM   1591  CD2 TYR   201       7.471  46.783 156.441  1.00 50.00
ATOM   1592  CE1 TYR   201       7.477  45.228 158.739  1.00 50.00
ATOM   1593  CE2 TYR   201       7.500  47.393 157.688  1.00 50.00
ATOM   1594  CZ  TYR   201       7.508  46.614 158.838  1.00 50.00
ATOM   1595  OH  TYR   201       7.598  47.211 160.056  1.00 50.00
ATOM   1596  N   MET   202       8.076  42.775 152.606  1.00 50.00
ATOM   1597  CA  MET   202       7.817  42.386 151.212  1.00 50.00
ATOM   1598  C   MET   202       7.452  40.903 151.154  1.00 50.00
ATOM   1599  O   MET   202       6.535  40.510 150.439  1.00 50.00
ATOM   1600  CB  MET   202       9.022  42.675 150.322  1.00 50.00
ATOM   1601  CG  MET   202      10.248  41.905 150.717  1.00 50.00
ATOM   1602  SD  MET   202      11.634  42.301 149.628  1.00 50.00
ATOM   1603  CE  MET   202      11.057  41.464 148.130  1.00 50.00
ATOM   1604  N   ARG   203       8.121  40.118 151.996  1.00 50.00
ATOM   1605  CA  ARG   203       7.856  38.676 152.055  1.00 50.00
ATOM   1606  C   ARG   203       6.421  38.429 152.523  1.00 50.00
ATOM   1607  O   ARG   203       5.715  37.600 151.959  1.00 50.00
ATOM   1608  CB  ARG   203       8.820  37.963 153.000  1.00 99.99
ATOM   1609  CG  ARG   203      10.237  38.013 152.532  1.00 99.99
ATOM   1610  CD  ARG   203      11.127  37.067 153.232  1.00 99.99
ATOM   1611  NE  ARG   203      11.292  37.477 154.634  1.00 99.99
ATOM   1612  CZ  ARG   203      12.206  38.344 155.078  1.00 99.99
ATOM   1613  NH1 ARG   203      13.077  38.913 154.241  1.00 99.99
ATOM   1614  NH2 ARG   203      12.268  38.638 156.354  1.00 99.99
ATOM   1615  N   SER   204       5.982  39.233 153.488  1.00 50.00
ATOM   1616  CA  SER   204       4.637  39.081 154.064  1.00 50.00
ATOM   1617  C   SER   204       3.543  39.474 153.074  1.00 50.00
ATOM   1618  O   SER   204       2.524  38.792 152.963  1.00 50.00
ATOM   1619  CB  SER   204       4.490  39.921 155.333  1.00 50.00
ATOM   1620  OG  SER   204       5.343  39.409 156.358  1.00 50.00
ATOM   1621  N   PHE   205       3.782  40.552 152.338  1.00 50.00
ATOM   1622  CA  PHE   205       2.721  40.979 151.479  1.00 50.00
ATOM   1623  C   PHE   205       2.604  40.081 150.256  1.00 50.00
ATOM   1624  O   PHE   205       1.579  40.106 149.572  1.00 50.00
ATOM   1625  CB  PHE   205       2.706  42.309 151.386  1.00 99.99
ATOM   1626  CG  PHE   205       2.772  43.421 152.362  1.00 99.99
ATOM   1627  CD1 PHE   205       3.837  43.796 153.114  1.00 99.99
ATOM   1628  CD2 PHE   205       1.531  43.858 152.698  1.00 99.99
ATOM   1629  CE1 PHE   205       3.727  44.642 154.203  1.00 99.99
ATOM   1630  CE2 PHE   205       1.393  44.659 153.792  1.00 99.99
ATOM   1631  CZ  PHE   205       2.468  45.069 154.557  1.00 99.99
ATOM   1632  N   LEU   206       3.802  39.734 149.716  1.00 50.00
ATOM   1633  CA  LEU   206       3.852  38.980 148.457  1.00 50.00
ATOM   1634  C   LEU   206       3.131  37.652 148.697  1.00 50.00
ATOM   1635  O   LEU   206       2.304  37.235 147.890  1.00 50.00
ATOM   1636  CB  LEU   206       5.303  38.788 148.024  1.00 50.00
ATOM   1637  CG  LEU   206       5.394  38.125 146.661  1.00 50.00
ATOM   1638  CD1 LEU   206       6.731  38.506 146.163  1.00 50.00
ATOM   1639  CD2 LEU   206       5.333  36.641 146.762  1.00 50.00
ATOM   1640  N   LEU   207       3.342  37.104 149.890  1.00 50.00
ATOM   1641  CA  LEU   207       2.670  35.864 150.299  1.00 50.00
ATOM   1642  C   LEU   207       1.159  36.068 150.387  1.00 50.00
ATOM   1643  O   LEU   207       0.388  35.273 149.856  1.00 50.00
ATOM   1644  CB  LEU   207       3.190  35.412 151.662  1.00 99.99
ATOM   1645  CG  LEU   207       4.603  34.922 151.557  1.00 99.99
ATOM   1646  CD1 LEU   207       5.038  34.941 152.875  1.00 99.99
ATOM   1647  CD2 LEU   207       4.552  33.613 150.920  1.00 99.99
ATOM   1648  N   SER   208       0.759  37.170 151.017  1.00 50.00
ATOM   1649  CA  SER   208      -0.670  37.438 151.245  1.00 50.00
ATOM   1650  C   SER   208      -1.383  37.779 149.934  1.00 50.00
ATOM   1651  O   SER   208      -2.419  37.203 149.612  1.00 50.00
ATOM   1652  CB  SER   208      -0.849  38.588 152.237  1.00 50.00
ATOM   1653  OG  SER   208      -2.244  38.797 152.461  1.00 50.00
ATOM   1654  N   ALA   209      -0.794  38.713 149.194  1.00 50.00
ATOM   1655  CA  ALA   209      -1.377  39.216 147.943  1.00 50.00
ATOM   1656  C   ALA   209      -1.469  38.148 146.846  1.00 50.00
ATOM   1657  O   ALA   209      -2.405  38.158 146.054  1.00 50.00
ATOM   1658  CB  ALA   209      -0.562  40.410 147.471  1.00 50.00
ATOM   1659  N   PHE   210      -0.497  37.241 146.810  1.00 50.00
ATOM   1660  CA  PHE   210      -0.482  36.191 145.773  1.00 50.00
ATOM   1661  C   PHE   210      -1.145  34.927 146.289  1.00 50.00
ATOM   1662  O   PHE   210      -1.316  33.955 145.560  1.00 50.00
ATOM   1663  CB  PHE   210       0.961  35.883 145.330  1.00 99.99
ATOM   1664  CG  PHE   210       0.989  34.878 144.184  1.00 99.99
ATOM   1665  CD1 PHE   210       0.758  35.272 142.887  1.00 99.99
ATOM   1666  CD2 PHE   210       1.297  33.562 144.467  1.00 99.99
ATOM   1667  CE1 PHE   210       0.730  34.365 141.909  1.00 99.99
ATOM   1668  CE2 PHE   210       1.323  32.614 143.528  1.00 99.99
ATOM   1669  CZ  PHE   210       0.858  33.043 142.432  1.00 99.99
ATOM   1670  N   GLY   211      -1.531  34.978 147.564  1.00 50.00
ATOM   1671  CA  GLY   211      -2.192  33.841 148.215  1.00 50.00
ATOM   1672  C   GLY   211      -1.284  32.615 148.089  1.00 50.00
ATOM   1673  O   GLY   211      -1.720  31.541 147.685  1.00 50.00
ATOM   1674  N   ASP   212      -0.004  32.841 148.368  1.00 50.00
ATOM   1675  CA  ASP   212       1.019  31.797 148.251  1.00 50.00
ATOM   1676  C   ASP   212       1.690  31.619 149.608  1.00 50.00
ATOM   1677  O   ASP   212       1.945  32.592 150.314  1.00 50.00
ATOM   1678  CB  ASP   212       2.066  32.233 147.258  1.00 50.00
ATOM   1679  CG  ASP   212       3.099  31.183 146.910  1.00 50.00
ATOM   1680  OD1 ASP   212       2.682  30.080 146.503  1.00 50.00
ATOM   1681  OD2 ASP   212       4.292  31.502 147.091  1.00 50.00
ATOM   1682  N   LYS   213       1.952  30.363 149.954  1.00 50.00
ATOM   1683  CA  LYS   213       2.604  30.028 151.229  1.00 50.00
ATOM   1684  C   LYS   213       3.942  30.759 151.305  1.00 50.00
ATOM   1685  O   LYS   213       4.692  30.802 150.328  1.00 50.00
ATOM   1686  CB  LYS   213       2.852  28.520 151.282  1.00 50.00
ATOM   1687  CG  LYS   213       3.455  28.085 152.619  1.00 50.00
ATOM   1688  CD  LYS   213       2.468  28.305 153.769  1.00 50.00
ATOM   1689  CE  LYS   213       3.065  27.858 155.102  1.00 50.00
ATOM   1690  NZ  LYS   213       4.244  28.663 155.453  1.00 50.00
ATOM   1691  N   VAL   214       4.237  31.285 152.494  1.00 50.00
ATOM   1692  CA  VAL   214       5.519  31.953 152.790  1.00 50.00
ATOM   1693  C   VAL   214       6.725  31.177 152.461  1.00 50.00
ATOM   1694  O   VAL   214       7.778  31.689 152.105  1.00 50.00
ATOM   1695  CB  VAL   214       5.567  32.553 154.175  1.00 99.99
ATOM   1696  CG1 VAL   214       5.430  31.520 155.185  1.00 99.99
ATOM   1697  CG2 VAL   214       6.889  33.377 154.408  1.00 99.99
ATOM   1698  N   ASN   215       6.545  29.897 152.724  1.00 50.00
ATOM   1699  CA  ASN   215       7.642  28.933 152.602  1.00 50.00
ATOM   1700  C   ASN   215       8.060  28.731 151.139  1.00 50.00
ATOM   1701  O   ASN   215       9.094  28.141 150.859  1.00 50.00
ATOM   1702  CB  ASN   215       7.235  27.596 153.223  1.00 50.00
ATOM   1703  CG  ASN   215       8.427  26.636 153.277  1.00 50.00
ATOM   1704  OD1 ASN   215       8.987  26.248 152.262  1.00 50.00
ATOM   1705  ND2 ASN   215       8.802  26.271 154.495  1.00 50.00
ATOM   1706  N   ASP   216       7.247  29.234 150.215  1.00 50.00
ATOM   1707  CA  ASP   216       7.527  29.076 148.779  1.00 50.00
ATOM   1708  C   ASP   216       8.091  30.366 148.184  1.00 50.00
ATOM   1709  O   ASP   216       8.249  30.482 146.969  1.00 50.00
ATOM   1710  CB  ASP   216       6.245  28.717 148.025  1.00 50.00
ATOM   1711  CG  ASP   216       5.691  27.355 148.439  1.00 50.00
ATOM   1712  OD1 ASP   216       6.418  26.360 148.245  1.00 50.00
ATOM   1713  OD2 ASP   216       4.535  27.339 148.920  1.00 50.00
ATOM   1714  N   ILE   217       8.456  31.293 149.062  1.00 50.00
ATOM   1715  CA  ILE   217       8.946  32.609 148.633  1.00 50.00
ATOM   1716  C   ILE   217      10.288  32.914 149.302  1.00 50.00
ATOM   1717  O   ILE   217      10.476  32.666 150.491  1.00 50.00
ATOM   1718  CB  ILE   217       7.904  33.668 148.999  1.00 50.00
ATOM   1719  CG1 ILE   217       6.612  33.371 148.244  1.00 50.00
ATOM   1720  CG2 ILE   217       8.429  35.077 148.684  1.00 50.00
ATOM   1721  CD1 ILE   217       5.563  34.379 148.488  1.00 50.00
ATOM   1722  N   ARG   218      11.191  33.464 148.501  1.00 50.00
ATOM   1723  CA  ARG   218      12.515  33.890 148.971  1.00 50.00
ATOM   1724  C   ARG   218      12.703  35.344 148.543  1.00 50.00
ATOM   1725  O   ARG   218      12.522  35.682 147.373  1.00 50.00
ATOM   1726  CB  ARG   218      13.584  33.010 148.318  1.00 50.00
ATOM   1727  CG  ARG   218      15.001  33.346 148.792  1.00 50.00
ATOM   1728  CD  ARG   218      15.999  32.426 148.098  1.00 50.00
ATOM   1729  NE  ARG   218      17.380  32.662 148.555  1.00 50.00
ATOM   1730  CZ  ARG   218      18.429  31.961 148.110  1.00 50.00
ATOM   1731  NH1 ARG   218      18.241  30.990 147.212  1.00 50.00
ATOM   1732  NH2 ARG   218      19.661  32.212 148.556  1.00 50.00
ATOM   1733  N   VAL   219      13.030  36.188 149.511  1.00 50.00
ATOM   1734  CA  VAL   219      13.255  37.610 149.229  1.00 50.00
ATOM   1735  C   VAL   219      14.712  37.962 149.532  1.00 50.00
ATOM   1736  O   VAL   219      15.225  37.661 150.609  1.00 50.00
ATOM   1737  CB  VAL   219      12.319  38.431 150.083  1.00 50.00
ATOM   1738  CG1 VAL   219      12.682  39.774 149.851  1.00 50.00
ATOM   1739  CG2 VAL   219      10.873  38.100 149.741  1.00 50.00
ATOM   1740  N   ILE   220      15.324  38.622 148.564  1.00 50.00
ATOM   1741  CA  ILE   220      16.720  39.060 148.679  1.00 50.00
ATOM   1742  C   ILE   220      16.781  40.550 148.339  1.00 50.00
ATOM   1743  O   ILE   220      16.180  41.001 147.364  1.00 50.00
ATOM   1744  CB  ILE   220      17.580  38.282 147.679  1.00 50.00
ATOM   1745  CG1 ILE   220      17.442  36.775 147.911  1.00 50.00
ATOM   1746  CG2 ILE   220      19.048  38.721 147.790  1.00 50.00
ATOM   1747  CD1 ILE   220      18.190  35.974 146.860  1.00 50.00
ATOM   1748  N   GLN   221      17.522  41.282 149.157  1.00 50.00
ATOM   1749  CA  GLN   221      17.799  42.697 148.884  1.00 50.00
ATOM   1750  C   GLN   221      19.282  42.800 148.528  1.00 50.00
ATOM   1751  O   GLN   221      20.145  42.519 149.359  1.00 50.00
ATOM   1752  CB  GLN   221      17.492  43.529 150.129  1.00 50.00
ATOM   1753  CG  GLN   221      17.605  45.027 149.838  1.00 50.00
ATOM   1754  CD  GLN   221      17.358  45.770 151.111  1.00 50.00
ATOM   1755  OE1 GLN   221      17.938  45.677 152.119  1.00 50.00
ATOM   1756  NE2 GLN   221      16.670  46.546 151.070  1.00 50.00
ATOM   1757  N   ALA   222      19.545  43.021 147.242  1.00 50.00
ATOM   1758  CA  ALA   222      20.934  43.171 146.777  1.00 50.00
ATOM   1759  C   ALA   222      21.416  44.526 147.291  1.00 50.00
ATOM   1760  O   ALA   222      20.816  45.091 148.209  1.00 50.00
ATOM   1761  CB  ALA   222      20.966  43.132 145.247  1.00 50.00
ATOM   1762  N   ASP   223      22.481  45.061 146.701  1.00 50.00
ATOM   1763  CA  ASP   223      22.871  46.438 147.028  1.00 50.00
ATOM   1764  C   ASP   223      21.677  47.337 146.691  1.00 50.00
ATOM   1765  O   ASP   223      20.971  47.100 145.710  1.00 50.00
ATOM   1766  CB  ASP   223      24.096  46.851 146.214  1.00 50.00
ATOM   1767  CG  ASP   223      25.323  46.028 146.610  1.00 50.00
ATOM   1768  OD1 ASP   223      25.641  46.027 147.820  1.00 50.00
ATOM   1769  OD2 ASP   223      25.905  45.405 145.697  1.00 50.00
ATOM   1770  N   VAL   224      21.439  48.314 147.551  1.00 50.00
ATOM   1771  CA  VAL   224      20.302  49.234 147.383  1.00 50.00
ATOM   1772  C   VAL   224      20.826  50.672 147.327  1.00 50.00
ATOM   1773  O   VAL   224      21.630  51.085 148.163  1.00 50.00
ATOM   1774  CB  VAL   224      19.330  49.067 148.554  1.00 50.00
ATOM   1775  CG1 VAL   224      20.025  49.395 149.865  1.00 50.00
ATOM   1776  CG2 VAL   224      18.088  49.941 148.357  1.00 50.00
ATOM   1777  N   GLY   225      20.294  51.426 146.373  1.00 50.00
ATOM   1778  CA  GLY   225      20.713  52.819 146.155  1.00 50.00
ATOM   1779  C   GLY   225      19.872  53.781 146.997  1.00 50.00
ATOM   1780  O   GLY   225      19.237  54.689 146.465  1.00 50.00
ATOM   1781  N   GLY   226      19.961  53.602 148.316  1.00 50.00
ATOM   1782  CA  GLY   226      19.244  54.447 149.288  1.00 50.00
ATOM   1783  C   GLY   226      17.736  54.195 149.236  1.00 50.00
ATOM   1784  O   GLY   226      17.256  53.342 148.489  1.00 50.00
ATOM   1785  N   ALA   227      17.015  54.945 150.068  1.00 50.00
ATOM   1786  CA  ALA   227      15.553  54.849 150.143  1.00 50.00
ATOM   1787  C   ALA   227      14.960  55.985 150.968  1.00 50.00
ATOM   1788  O   ALA   227      13.979  56.607 150.565  1.00 50.00
ATOM   1789  CB  ALA   227      15.266  53.523 150.702  1.00 50.00
ATOM   1790  N   PHE   228      15.566  56.234 152.130  1.00 50.00
ATOM   1791  CA  PHE   228      15.193  57.370 152.993  1.00 50.00
ATOM   1792  C   PHE   228      13.720  57.306 153.414  1.00 50.00
ATOM   1793  O   PHE   228      13.111  58.328 153.719  1.00 50.00
ATOM   1794  CB  PHE   228      15.431  58.691 152.248  1.00 50.00
ATOM   1795  CG  PHE   228      16.838  58.741 151.657  1.00 50.00
ATOM   1796  CD1 PHE   228      17.931  58.962 152.484  1.00 50.00
ATOM   1797  CD2 PHE   228      17.021  58.539 150.294  1.00 50.00
ATOM   1798  CE1 PHE   228      19.212  58.969 151.949  1.00 50.00
ATOM   1799  CE2 PHE   228      18.302  58.550 149.759  1.00 50.00
ATOM   1800  CZ  PHE   228      19.398  58.762 150.587  1.00 50.00
ATOM   1801  N   GLY   229      13.174  56.089 153.454  1.00 50.00
ATOM   1802  CA  GLY   229      11.780  55.892 153.883  1.00 50.00
ATOM   1803  C   GLY   229      10.866  55.411 152.754  1.00 50.00
ATOM   1804  O   GLY   229       9.873  54.732 153.011  1.00 50.00
ATOM   1805  N   SER   230      11.198  55.780 151.520  1.00 50.00
ATOM   1806  CA  SER   230      10.351  55.442 150.363  1.00 50.00
ATOM   1807  C   SER   230      10.122  53.931 150.228  1.00 50.00
ATOM   1808  O   SER   230       9.062  53.506 149.775  1.00 50.00
ATOM   1809  CB  SER   230      10.973  55.976 149.083  1.00 50.00
ATOM   1810  OG  SER   230      10.108  55.650 147.990  1.00 50.00
ATOM   1811  N   LYS   231      11.093  53.144 150.680  1.00 50.00
ATOM   1812  CA  LYS   231      11.039  51.684 150.506  1.00 50.00
ATOM   1813  C   LYS   231      10.864  50.967 151.846  1.00 50.00
ATOM   1814  O   LYS   231      11.339  49.844 152.023  1.00 50.00
ATOM   1815  CB  LYS   231      12.316  51.182 149.825  1.00 50.00
ATOM   1816  CG  LYS   231      12.457  51.693 148.393  1.00 50.00
ATOM   1817  CD  LYS   231      13.738  51.165 147.759  1.00 50.00
ATOM   1818  CE  LYS   231      13.881  51.593 146.308  1.00 50.00
ATOM   1819  NZ  LYS   231      15.102  51.088 145.692  1.00 50.00
ATOM   1820  N   LEU   232      10.144  51.610 152.760  1.00 50.00
ATOM   1821  CA  LEU   232       9.902  51.034 154.088  1.00 50.00
ATOM   1822  C   LEU   232       8.517  50.385 154.176  1.00 50.00
ATOM   1823  O   LEU   232       8.025  50.059 155.255  1.00 50.00
ATOM   1824  CB  LEU   232      10.029  52.124 155.155  1.00 50.00
ATOM   1825  CG  LEU   232       9.803  51.544 156.544  1.00 50.00
ATOM   1826  CD1 LEU   232      10.816  50.418 156.766  1.00 50.00
ATOM   1827  CD2 LEU   232       9.698  52.687 157.502  1.00 50.00
ATOM   1828  N   PHE   233       7.879  50.258 153.024  1.00 50.00
ATOM   1829  CA  PHE   233       6.639  49.491 152.897  1.00 50.00
ATOM   1830  C   PHE   233       6.727  48.714 151.585  1.00 50.00
ATOM   1831  O   PHE   233       7.378  49.170 150.641  1.00 50.00
ATOM   1832  CB  PHE   233       5.426  50.424 152.874  1.00 50.00
ATOM   1833  CG  PHE   233       5.432  51.347 151.659  1.00 50.00
ATOM   1834  CD1 PHE   233       6.088  52.550 151.720  1.00 50.00
ATOM   1835  CD2 PHE   233       4.776  50.959 150.511  1.00 50.00
ATOM   1836  CE1 PHE   233       6.115  53.376 150.662  1.00 50.00
ATOM   1837  CE2 PHE   233       4.840  51.728 149.431  1.00 50.00
ATOM   1838  CZ  PHE   233       5.547  52.857 149.569  1.00 50.00
ATOM   1839  N   PRO   234       6.170  47.514 151.562  1.00 50.00
ATOM   1840  CA  PRO   234       6.116  46.745 150.323  1.00 50.00
ATOM   1841  C   PRO   234       5.310  47.559 149.321  1.00 50.00
ATOM   1842  O   PRO   234       4.244  48.077 149.639  1.00 50.00
ATOM   1843  CB  PRO   234       5.419  45.642 150.795  1.00 50.00
ATOM   1844  CG  PRO   234       5.764  45.421 152.177  1.00 50.00
ATOM   1845  CD  PRO   234       5.719  46.769 152.741  1.00 50.00
ATOM   1846  N   TYR   235       5.876  47.700 148.132  1.00 50.00
ATOM   1847  CA  TYR   235       5.293  48.568 147.104  1.00 50.00
ATOM   1848  C   TYR   235       4.642  47.715 146.014  1.00 50.00
ATOM   1849  O   TYR   235       5.027  46.563 145.802  1.00 50.00
ATOM   1850  CB  TYR   235       6.390  49.464 146.520  1.00 99.99
ATOM   1851  CG  TYR   235       5.875  50.469 145.494  1.00 99.99
ATOM   1852  CD1 TYR   235       5.246  51.618 145.913  1.00 99.99
ATOM   1853  CD2 TYR   235       5.917  50.184 144.130  1.00 99.99
ATOM   1854  CE1 TYR   235       4.663  52.484 144.957  1.00 99.99
ATOM   1855  CE2 TYR   235       5.410  51.091 143.204  1.00 99.99
ATOM   1856  CZ  TYR   235       4.811  52.260 143.625  1.00 99.99
ATOM   1857  OH  TYR   235       4.335  53.158 142.732  1.00 99.99
ATOM   1858  N   PRO   236       3.683  48.311 145.308  1.00 50.00
ATOM   1859  CA  PRO   236       2.847  47.629 144.318  1.00 50.00
ATOM   1860  C   PRO   236       3.640  46.957 143.195  1.00 50.00
ATOM   1861  O   PRO   236       3.298  45.853 142.781  1.00 50.00
ATOM   1862  CB  PRO   236       1.910  48.717 143.786  1.00 50.00
ATOM   1863  CG  PRO   236       2.674  50.007 144.007  1.00 50.00
ATOM   1864  CD  PRO   236       3.302  49.717 145.334  1.00 50.00
ATOM   1865  N   GLU   237       4.740  47.577 142.768  1.00 50.00
ATOM   1866  CA  GLU   237       5.511  47.044 141.632  1.00 50.00
ATOM   1867  C   GLU   237       6.171  45.708 141.991  1.00 50.00
ATOM   1868  O   GLU   237       6.339  44.847 141.133  1.00 50.00
ATOM   1869  CB  GLU   237       6.542  48.068 141.156  1.00 99.99
ATOM   1870  CG  GLU   237       7.350  47.574 139.955  1.00 99.99
ATOM   1871  CD  GLU   237       8.382  46.508 140.344  1.00 99.99
ATOM   1872  OE1 GLU   237       8.869  46.589 141.490  1.00 99.99
ATOM   1873  OE2 GLU   237       8.692  45.651 139.527  1.00 99.99
ATOM   1874  N   ASP   238       6.527  45.569 143.260  1.00 50.00
ATOM   1875  CA  ASP   238       7.121  44.354 143.741  1.00 50.00
ATOM   1876  C   ASP   238       6.176  43.157 143.701  1.00 50.00
ATOM   1877  O   ASP   238       6.512  42.059 143.261  1.00 50.00
ATOM   1878  CB  ASP   238       7.714  44.530 145.155  1.00 50.00
ATOM   1879  CG  ASP   238       8.881  45.527 145.150  1.00 50.00
ATOM   1880  OD1 ASP   238       9.875  45.300 144.435  1.00 50.00
ATOM   1881  OD2 ASP   238       8.735  46.527 145.882  1.00 50.00
ATOM   1882  N   TYR   239       4.951  43.438 144.125  1.00 50.00
ATOM   1883  CA  TYR   239       3.898  42.411 144.148  1.00 50.00
ATOM   1884  C   TYR   239       3.483  42.048 142.723  1.00 50.00
ATOM   1885  O   TYR   239       3.315  40.878 142.389  1.00 50.00
ATOM   1886  CB  TYR   239       2.672  42.906 144.918  1.00 99.99
ATOM   1887  CG  TYR   239       2.989  43.125 146.396  1.00 99.99
ATOM   1888  CD1 TYR   239       2.932  42.056 147.269  1.00 99.99
ATOM   1889  CD2 TYR   239       3.308  44.394 146.860  1.00 99.99
ATOM   1890  CE1 TYR   239       3.223  42.304 148.565  1.00 99.99
ATOM   1891  CE2 TYR   239       3.576  44.603 148.194  1.00 99.99
ATOM   1892  CZ  TYR   239       3.542  43.549 149.014  1.00 99.99
ATOM   1893  OH  TYR   239       4.112  43.769 150.112  1.00 99.99
ATOM   1894  N   ILE   240       3.341  43.081 141.898  1.00 50.00
ATOM   1895  CA  ILE   240       2.954  42.906 140.491  1.00 50.00
ATOM   1896  C   ILE   240       4.002  42.083 139.734  1.00 50.00
ATOM   1897  O   ILE   240       3.653  41.269 138.882  1.00 50.00
ATOM   1898  CB  ILE   240       2.773  44.273 139.834  1.00 50.00
ATOM   1899  CG1 ILE   240       1.591  45.005 140.476  1.00 50.00
ATOM   1900  CG2 ILE   240       2.618  44.109 138.320  1.00 50.00
ATOM   1901  CD1 ILE   240       1.451  46.439 139.936  1.00 50.00
ATOM   1902  N   ALA   241       5.268  42.291 140.075  1.00 50.00
ATOM   1903  CA  ALA   241       6.346  41.566 139.402  1.00 50.00
ATOM   1904  C   ALA   241       6.211  40.072 139.674  1.00 50.00
ATOM   1905  O   ALA   241       6.336  39.251 138.772  1.00 50.00
ATOM   1906  CB  ALA   241       7.667  42.076 139.881  1.00 50.00
ATOM   1907  N   VAL   242       5.854  39.758 140.913  1.00 50.00
ATOM   1908  CA  VAL   242       5.647  38.367 141.335  1.00 50.00
ATOM   1909  C   VAL   242       4.409  37.775 140.663  1.00 50.00
ATOM   1910  O   VAL   242       4.426  36.630 140.218  1.00 50.00
ATOM   1911  CB  VAL   242       5.514  38.307 142.837  1.00 50.00
ATOM   1912  CG1 VAL   242       4.880  37.007 143.208  1.00 50.00
ATOM   1913  CG2 VAL   242       6.879  38.650 143.345  1.00 50.00
ATOM   1914  N   PHE   243       3.346  38.567 140.642  1.00 50.00
ATOM   1915  CA  PHE   243       2.094  38.135 140.007  1.00 50.00
ATOM   1916  C   PHE   243       2.330  37.814 138.537  1.00 50.00
ATOM   1917  O   PHE   243       1.873  36.796 138.034  1.00 50.00
ATOM   1918  CB  PHE   243       1.035  39.234 140.127  1.00 99.99
ATOM   1919  CG  PHE   243       0.653  39.505 141.583  1.00 99.99
ATOM   1920  CD1 PHE   243       0.721  38.497 142.519  1.00 99.99
ATOM   1921  CD2 PHE   243       0.218  40.763 141.967  1.00 99.99
ATOM   1922  CE1 PHE   243       0.360  38.717 143.833  1.00 99.99
ATOM   1923  CE2 PHE   243      -0.137  40.993 143.284  1.00 99.99
ATOM   1924  CZ  PHE   243      -0.061  39.971 144.216  1.00 99.99
ATOM   1925  N   ALA   244       3.104  38.674 137.888  1.00 50.00
ATOM   1926  CA  ALA   244       3.386  38.524 136.466  1.00 50.00
ATOM   1927  C   ALA   244       4.272  37.302 136.206  1.00 50.00
ATOM   1928  O   ALA   244       4.074  36.572 135.235  1.00 50.00
ATOM   1929  CB  ALA   244       4.045  39.811 136.135  1.00 50.00
ATOM   1930  N   ALA   245       5.249  37.095 137.079  1.00 50.00
ATOM   1931  CA  ALA   245       6.200  35.987 136.914  1.00 50.00
ATOM   1932  C   ALA   245       5.479  34.647 137.057  1.00 50.00
ATOM   1933  O   ALA   245       5.775  33.695 136.339  1.00 50.00
ATOM   1934  CB  ALA   245       7.299  36.077 137.955  1.00 50.00
ATOM   1935  N   LEU   246       4.508  34.616 137.964  1.00 50.00
ATOM   1936  CA  LEU   246       3.750  33.395 138.206  1.00 50.00
ATOM   1937  C   LEU   246       2.814  33.110 137.032  1.00 50.00
ATOM   1938  O   LEU   246       2.736  31.984 136.549  1.00 50.00
ATOM   1939  CB  LEU   246       2.945  33.537 139.474  1.00 50.00
ATOM   1940  CG  LEU   246       2.269  32.274 139.720  1.00 50.00
ATOM   1941  CD1 LEU   246       3.048  31.182 140.069  1.00 50.00
ATOM   1942  CD2 LEU   246       1.943  32.570 140.230  1.00 50.00
ATOM   1943  N   THR   247       2.170  34.166 136.551  1.00 50.00
ATOM   1944  CA  THR   247       1.252  34.052 135.405  1.00 50.00
ATOM   1945  C   THR   247       2.009  33.605 134.150  1.00 50.00
ATOM   1946  O   THR   247       1.508  32.798 133.371  1.00 50.00
ATOM   1947  CB  THR   247       0.557  35.385 135.130  1.00 50.00
ATOM   1948  OG1 THR   247       1.518  36.376 134.767  1.00 50.00
ATOM   1949  CG2 THR   247      -0.235  35.814 136.361  1.00 50.00
ATOM   1950  N   TYR   248       3.227  34.120 133.996  1.00 50.00
ATOM   1951  CA  TYR   248       4.057  33.815 132.823  1.00 50.00
ATOM   1952  C   TYR   248       4.802  32.493 133.002  1.00 50.00
ATOM   1953  O   TYR   248       5.416  31.985 132.064  1.00 50.00
ATOM   1954  CB  TYR   248       5.047  34.951 132.570  1.00 99.99
ATOM   1955  CG  TYR   248       5.886  34.644 131.354  1.00 99.99
ATOM   1956  CD1 TYR   248       5.374  34.791 130.149  1.00 99.99
ATOM   1957  CD2 TYR   248       7.162  34.174 131.452  1.00 99.99
ATOM   1958  CE1 TYR   248       6.212  34.464 129.124  1.00 99.99
ATOM   1959  CE2 TYR   248       7.934  33.999 130.297  1.00 99.99
ATOM   1960  CZ  TYR   248       7.463  34.154 129.051  1.00 99.99
ATOM   1961  OH  TYR   248       8.198  33.977 127.958  1.00 99.99
ATOM   1962  N   LYS   249       4.774  31.975 134.228  1.00 50.00
ATOM   1963  CA  LYS   249       5.485  30.734 134.564  1.00 50.00
ATOM   1964  C   LYS   249       6.972  30.879 134.244  1.00 50.00
ATOM   1965  O   LYS   249       7.587  29.959 133.707  1.00 50.00
ATOM   1966  CB  LYS   249       4.910  29.555 133.766  1.00 50.00
ATOM   1967  CG  LYS   249       3.467  29.250 134.150  1.00 50.00
ATOM   1968  CD  LYS   249       2.973  28.009 133.404  1.00 50.00
ATOM   1969  CE  LYS   249       1.564  27.606 133.845  1.00 50.00
ATOM   1970  NZ  LYS   249       0.573  28.639 133.512  1.00 50.00
ATOM   1971  N   ARG   250       7.534  32.032 134.604  1.00 50.00
ATOM   1972  CA  ARG   250       8.936  32.324 134.304  1.00 50.00
ATOM   1973  C   ARG   250       9.444  33.508 135.135  1.00 50.00
ATOM   1974  O   ARG   250       8.958  33.761 136.242  1.00 50.00
ATOM   1975  CB  ARG   250       9.065  32.592 132.809  1.00 99.99
ATOM   1976  CG  ARG   250       8.783  31.484 131.885  1.00 99.99
ATOM   1977  CD  ARG   250       9.057  31.704 130.453  1.00 99.99
ATOM   1978  NE  ARG   250       8.706  30.759 129.514  1.00 99.99
ATOM   1979  CZ  ARG   250       9.612  29.861 129.183  1.00 99.99
ATOM   1980  NH1 ARG   250      10.858  29.918 129.674  1.00 99.99
ATOM   1981  NH2 ARG   250       9.276  28.890 128.340  1.00 99.99
ATOM   1982  N   PRO   251      10.520  34.127 134.636  1.00 50.00
ATOM   1983  CA  PRO   251      11.132  35.299 135.265  1.00 50.00
ATOM   1984  C   PRO   251      10.702  36.592 134.569  1.00 50.00
ATOM   1985  O   PRO   251      10.698  36.696 133.342  1.00 50.00
ATOM   1986  CB  PRO   251      12.624  35.048 135.052  1.00 99.99
ATOM   1987  CG  PRO   251      12.678  34.393 133.676  1.00 99.99
ATOM   1988  CD  PRO   251      11.511  33.518 133.706  1.00 99.99
ATOM   1989  N   VAL   252      10.381  37.576 135.397  1.00 50.00
ATOM   1990  CA  VAL   252      10.022  38.916 134.934  1.00 50.00
ATOM   1991  C   VAL   252      10.921  39.959 135.631  1.00 50.00
ATOM   1992  O   VAL   252      11.057  39.939 136.846  1.00 50.00
ATOM   1993  CB  VAL   252       8.594  39.114 135.290  1.00 50.00
ATOM   1994  CG1 VAL   252       8.505  40.162 134.686  1.00 50.00
ATOM   1995  CG2 VAL   252       7.864  38.142 134.545  1.00 50.00
ATOM   1996  N   LYS   253      11.371  40.917 134.832  1.00 50.00
ATOM   1997  CA  LYS   253      12.167  42.039 135.338  1.00 50.00
ATOM   1998  C   LYS   253      11.345  43.307 135.108  1.00 50.00
ATOM   1999  O   LYS   253      11.052  43.679 133.972  1.00 50.00
ATOM   2000  CB  LYS   253      13.498  42.120 134.591  1.00 50.00
ATOM   2001  CG  LYS   253      14.384  43.241 135.150  1.00 50.00
ATOM   2002  CD  LYS   253      15.732  43.317 134.432  1.00 50.00
ATOM   2003  CE  LYS   253      16.578  42.082 134.683  1.00 50.00
ATOM   2004  NZ  LYS   253      17.850  42.121 133.956  1.00 50.00
ATOM   2005  N   LEU   254      10.860  43.853 136.214  1.00 50.00
ATOM   2006  CA  LEU   254       9.974  45.015 136.189  1.00 50.00
ATOM   2007  C   LEU   254      10.720  46.259 136.671  1.00 50.00
ATOM   2008  O   LEU   254      10.937  46.449 137.868  1.00 50.00
ATOM   2009  CB  LEU   254       8.765  44.701 137.060  1.00 50.00
ATOM   2010  CG  LEU   254       7.740  45.844 137.125  1.00 50.00
ATOM   2011  CD1 LEU   254       7.478  46.450 135.761  1.00 50.00
ATOM   2012  CD2 LEU   254       6.446  45.337 137.785  1.00 50.00
ATOM   2013  N   VAL   255      11.165  47.045 135.701  1.00 50.00
ATOM   2014  CA  VAL   255      11.902  48.289 135.983  1.00 50.00
ATOM   2015  C   VAL   255      10.902  49.449 135.944  1.00 50.00
ATOM   2016  O   VAL   255       9.876  49.370 135.270  1.00 50.00
ATOM   2017  CB  VAL   255      13.000  48.506 134.936  1.00 50.00
ATOM   2018  CG1 VAL   255      12.397  48.679 133.536  1.00 50.00
ATOM   2019  CG2 VAL   255      13.864  49.717 135.308  1.00 50.00
ATOM   2020  N   ASN   256      11.206  50.482 136.712  1.00 50.00
ATOM   2021  CA  ASN   256      10.338  51.662 136.795  1.00 50.00
ATOM   2022  C   ASN   256      11.139  52.887 136.354  1.00 50.00
ATOM   2023  O   ASN   256      12.347  52.961 136.573  1.00 50.00
ATOM   2024  CB  ASN   256       9.884  51.821 138.245  1.00 99.99
ATOM   2025  CG  ASN   256       8.867  52.912 138.408  1.00 99.99
ATOM   2026  OD1 ASN   256       9.247  54.070 138.497  1.00 99.99
ATOM   2027  ND2 ASN   256       7.590  52.494 138.442  1.00 99.99
ATOM   2028  N   THR   257      10.449  53.814 135.703  1.00 50.00
ATOM   2029  CA  THR   257      11.080  55.067 135.256  1.00 50.00
ATOM   2030  C   THR   257      11.181  55.999 136.460  1.00 50.00
ATOM   2031  O   THR   257      10.631  55.725 137.519  1.00 50.00
ATOM   2032  CB  THR   257      10.244  55.736 134.163  1.00 50.00
ATOM   2033  OG1 THR   257       8.964  56.089 134.698  1.00 50.00
ATOM   2034  CG2 THR   257      10.102  54.821 132.943  1.00 50.00
ATOM   2035  N   ARG   258      11.943  57.073 136.305  1.00 50.00
ATOM   2036  CA  ARG   258      12.015  58.094 137.358  1.00 50.00
ATOM   2037  C   ARG   258      10.621  58.684 137.608  1.00 50.00
ATOM   2038  O   ARG   258      10.263  58.975 138.749  1.00 50.00
ATOM   2039  CB  ARG   258      13.003  59.197 136.970  1.00 50.00
ATOM   2040  CG  ARG   258      12.972  60.358 137.974  1.00 50.00
ATOM   2041  CD  ARG   258      13.200  59.890 139.414  1.00 50.00
ATOM   2042  NE  ARG   258      14.543  59.310 139.576  1.00 50.00
ATOM   2043  CZ  ARG   258      15.008  58.821 140.730  1.00 50.00
ATOM   2044  NH1 ARG   258      14.243  58.845 141.826  1.00 50.00
ATOM   2045  NH2 ARG   258      16.239  58.315 140.794  1.00 50.00
ATOM   2046  N   ARG   259       9.827  58.783 136.545  1.00 50.00
ATOM   2047  CA  ARG   259       8.464  59.310 136.674  1.00 50.00
ATOM   2048  C   ARG   259       7.636  58.358 137.532  1.00 50.00
ATOM   2049  O   ARG   259       6.970  58.778 138.449  1.00 50.00
ATOM   2050  CB  ARG   259       7.813  59.470 135.296  1.00 50.00
ATOM   2051  CG  ARG   259       6.390  60.017 135.390  1.00 50.00
ATOM   2052  CD  ARG   259       5.721  60.248 134.067  1.00 50.00
ATOM   2053  NE  ARG   259       6.453  61.237 133.260  1.00 50.00
ATOM   2054  CZ  ARG   259       6.233  62.557 133.297  1.00 50.00
ATOM   2055  NH1 ARG   259       5.302  63.063 134.111  1.00 50.00
ATOM   2056  NH2 ARG   259       6.933  63.374 132.506  1.00 50.00
ATOM   2057  N   ASP   260       7.808  57.067 137.286  1.00 50.00
ATOM   2058  CA  ASP   260       7.080  56.056 138.050  1.00 50.00
ATOM   2059  C   ASP   260       7.568  55.982 139.496  1.00 50.00
ATOM   2060  O   ASP   260       6.810  55.615 140.390  1.00 50.00
ATOM   2061  CB  ASP   260       7.138  54.767 137.320  1.00 50.00
ATOM   2062  CG  ASP   260       6.476  54.586 136.043  1.00 50.00
ATOM   2063  OD1 ASP   260       5.651  55.476 135.821  1.00 50.00
ATOM   2064  OD2 ASP   260       6.726  53.584 135.344  1.00 50.00
ATOM   2065  N   ASP   261       8.831  56.342 139.713  1.00 50.00
ATOM   2066  CA  ASP   261       9.386  56.354 141.070  1.00 50.00
ATOM   2067  C   ASP   261       8.758  57.499 141.859  1.00 50.00
ATOM   2068  O   ASP   261       8.443  57.350 143.038  1.00 50.00
ATOM   2069  CB  ASP   261      10.911  56.478 141.054  1.00 99.99
ATOM   2070  CG  ASP   261      11.564  55.221 140.480  1.00 99.99
ATOM   2071  OD1 ASP   261      10.864  54.190 140.409  1.00 99.99
ATOM   2072  OD2 ASP   261      12.775  55.291 140.199  1.00 99.99
ATOM   2073  N   LEU   262       8.532  58.615 141.170  1.00 50.00
ATOM   2074  CA  LEU   262       7.839  59.761 141.774  1.00 50.00
ATOM   2075  C   LEU   262       6.394  59.384 142.073  1.00 50.00
ATOM   2076  O   LEU   262       5.831  59.859 143.027  1.00 50.00
ATOM   2077  CB  LEU   262       7.866  60.971 140.835  1.00 50.00
ATOM   2078  CG  LEU   262       9.276  61.540 140.677  1.00 50.00
ATOM   2079  CD1 LEU   262       9.281  62.669 139.702  1.00 50.00
ATOM   2080  CD2 LEU   262       9.813  62.043 142.016  1.00 50.00
ATOM   2081  N   PHE   263       5.838  58.508 141.251  1.00 50.00
ATOM   2082  CA  PHE   263       4.443  58.064 141.393  1.00 50.00
ATOM   2083  C   PHE   263       4.319  57.156 142.601  1.00 50.00
ATOM   2084  O   PHE   263       3.323  57.169 143.264  1.00 50.00
ATOM   2085  CB  PHE   263       3.968  57.317 140.144  1.00 50.00
ATOM   2086  CG  PHE   263       3.827  58.251 138.942  1.00 50.00
ATOM   2087  CD1 PHE   263       4.641  59.364 138.813  1.00 50.00
ATOM   2088  CD2 PHE   263       2.857  58.003 137.981  1.00 50.00
ATOM   2089  CE1 PHE   263       4.527  60.205 137.727  1.00 50.00
ATOM   2090  CE2 PHE   263       2.724  58.854 136.890  1.00 50.00
ATOM   2091  CZ  PHE   263       3.560  59.955 136.763  1.00 50.00
ATOM   2092  N   SER   264       5.335  56.340 142.838  1.00 50.00
ATOM   2093  CA  SER   264       5.341  55.450 144.003  1.00 50.00
ATOM   2094  C   SER   264       5.267  56.313 145.249  1.00 50.00
ATOM   2095  O   SER   264       4.464  56.084 146.119  1.00 50.00
ATOM   2096  CB  SER   264       6.633  54.625 144.005  1.00 50.00
ATOM   2097  OG  SER   264       6.660  53.743 145.114  1.00 50.00
ATOM   2098  N   THR   265       6.044  57.390 145.216  1.00 50.00
ATOM   2099  CA  THR   265       6.035  58.439 146.243  1.00 50.00
ATOM   2100  C   THR   265       6.255  57.882 147.653  1.00 50.00
ATOM   2101  O   THR   265       7.332  57.397 147.967  1.00 50.00
ATOM   2102  CB  THR   265       4.745  59.179 146.163  1.00 50.00
ATOM   2103  OG1 THR   265       4.574  59.884 144.973  1.00 50.00
ATOM   2104  CG2 THR   265       4.428  59.979 147.222  1.00 50.00
ATOM   2105  N   TYR   266       5.213  57.926 148.488  1.00 50.00
ATOM   2106  CA  TYR   266       5.263  57.648 149.892  1.00 50.00
ATOM   2107  C   TYR   266       6.165  58.640 150.623  1.00 50.00
ATOM   2108  O   TYR   266       6.825  58.297 151.602  1.00 50.00
ATOM   2109  CB  TYR   266       5.817  56.277 150.022  1.00 99.99
ATOM   2110  CG  TYR   266       4.825  55.305 149.414  1.00 99.99
ATOM   2111  CD1 TYR   266       4.977  54.960 148.044  1.00 99.99
ATOM   2112  CD2 TYR   266       3.843  54.663 150.227  1.00 99.99
ATOM   2113  CE1 TYR   266       4.170  53.850 147.560  1.00 99.99
ATOM   2114  CE2 TYR   266       3.032  53.643 149.707  1.00 99.99
ATOM   2115  CZ  TYR   266       3.180  53.250 148.362  1.00 99.99
ATOM   2116  OH  TYR   266       2.454  52.196 147.886  1.00 99.99
ATOM   2117  N   HIS   267       6.140  59.882 150.164  1.00 50.00
ATOM   2118  CA  HIS   267       6.993  60.928 150.739  1.00 50.00
ATOM   2119  C   HIS   267       6.279  61.704 151.845  1.00 50.00
ATOM   2120  O   HIS   267       5.231  61.278 152.329  1.00 50.00
ATOM   2121  CB  HIS   267       7.357  61.816 149.643  1.00 99.99
ATOM   2122  CG  HIS   267       6.085  62.535 149.109  1.00 99.99
ATOM   2123  ND1 HIS   267       5.258  61.973 148.356  1.00 99.99
ATOM   2124  CD2 HIS   267       5.614  63.762 149.210  1.00 99.99
ATOM   2125  CE1 HIS   267       4.087  62.639 148.178  1.00 99.99
ATOM   2126  NE2 HIS   267       4.469  63.867 148.587  1.00 99.99
ATOM   2127  N   SER   268       6.879  62.825 152.232  1.00 50.00
ATOM   2128  CA  SER   268       6.349  63.679 153.304  1.00 50.00
ATOM   2129  C   SER   268       5.154  64.475 152.772  1.00 50.00
ATOM   2130  O   SER   268       5.262  65.155 151.754  1.00 50.00
ATOM   2131  CB  SER   268       7.452  64.631 153.769  1.00 50.00
ATOM   2132  OG  SER   268       6.999  65.409 154.877  1.00 50.00
ATOM   2133  N   ARG   269       4.055  64.415 153.509  1.00 50.00
ATOM   2134  CA  ARG   269       2.840  65.076 153.071  1.00 50.00
ATOM   2135  C   ARG   269       2.870  66.576 153.199  1.00 50.00
ATOM   2136  O   ARG   269       3.552  67.117 154.052  1.00 50.00
ATOM   2137  CB  ARG   269       1.687  64.554 153.831  1.00 99.99
ATOM   2138  CG  ARG   269       1.305  63.063 154.003  1.00 99.99
ATOM   2139  CD  ARG   269      -0.054  62.800 154.047  1.00 99.99
ATOM   2140  NE  ARG   269      -0.318  62.735 155.417  1.00 99.99
ATOM   2141  CZ  ARG   269       0.051  61.843 156.256  1.00 99.99
ATOM   2142  NH1 ARG   269       0.481  60.713 155.743  1.00 99.99
ATOM   2143  NH2 ARG   269      -0.071  62.023 157.563  1.00 99.99
ATOM   2144  N   GLY   270       2.074  67.232 152.388  1.00 50.00
ATOM   2145  CA  GLY   270       1.866  68.684 152.471  1.00 50.00
ATOM   2146  C   GLY   270       1.148  68.839 153.794  1.00 50.00
ATOM   2147  O   GLY   270       0.213  68.088 154.087  1.00 50.00
ATOM   2148  N   GLN   271       1.675  69.717 154.627  1.00 50.00
ATOM   2149  CA  GLN   271       1.118  69.888 155.973  1.00 50.00
ATOM   2150  C   GLN   271       0.915  71.364 156.289  1.00 50.00
ATOM   2151  O   GLN   271       1.733  72.213 155.941  1.00 50.00
ATOM   2152  CB  GLN   271       2.015  69.226 156.990  1.00 50.00
ATOM   2153  CG  GLN   271       1.551  69.320 158.419  1.00 50.00
ATOM   2154  CD  GLN   271       2.524  68.673 159.380  1.00 50.00
ATOM   2155  OE1 GLN   271       3.598  69.097 159.529  1.00 50.00
ATOM   2156  NE2 GLN   271       2.089  67.641 160.066  1.00 50.00
ATOM   2157  N   ILE   272      -0.182  71.616 156.978  1.00 50.00
ATOM   2158  CA  ILE   272      -0.481  72.933 157.479  1.00 50.00
ATOM   2159  C   ILE   272      -0.467  72.831 159.019  1.00 50.00
ATOM   2160  O   ILE   272      -1.159  71.990 159.588  1.00 50.00
ATOM   2161  CB  ILE   272      -1.871  73.396 156.981  1.00 50.00
ATOM   2162  CG1 ILE   272      -2.980  72.558 157.575  1.00 50.00
ATOM   2163  CG2 ILE   272      -1.910  73.469 155.472  1.00 50.00
ATOM   2164  CD1 ILE   272      -4.356  73.096 157.211  1.00 50.00
ATOM   2165  N   HIS   273       0.384  73.631 159.650  1.00 50.00
ATOM   2166  CA  HIS   273       0.550  73.579 161.097  1.00 50.00
ATOM   2167  C   HIS   273       0.217  74.923 161.737  1.00 50.00
ATOM   2168  O   HIS   273       0.804  75.948 161.391  1.00 50.00
ATOM   2169  CB  HIS   273       2.008  73.222 161.384  1.00 99.99
ATOM   2170  CG  HIS   273       2.293  73.101 162.898  1.00 99.99
ATOM   2171  ND1 HIS   273       3.485  73.099 163.455  1.00 99.99
ATOM   2172  CD2 HIS   273       1.407  72.956 163.892  1.00 99.99
ATOM   2173  CE1 HIS   273       3.354  72.970 164.766  1.00 99.99
ATOM   2174  NE2 HIS   273       2.063  72.855 165.023  1.00 99.99
ATOM   2175  N   LYS   274      -0.715  74.880 162.680  1.00 50.00
ATOM   2176  CA  LYS   274      -1.054  76.067 163.474  1.00 50.00
ATOM   2177  C   LYS   274      -0.403  75.859 164.836  1.00 50.00
ATOM   2178  O   LYS   274      -0.650  74.855 165.506  1.00 50.00
ATOM   2179  CB  LYS   274      -2.568  76.238 163.627  1.00 50.00
ATOM   2180  CG  LYS   274      -2.860  77.581 164.309  1.00 50.00
ATOM   2181  CD  LYS   274      -4.343  77.955 164.316  1.00 50.00
ATOM   2182  CE  LYS   274      -5.181  77.078 165.249  1.00 50.00
ATOM   2183  NZ  LYS   274      -6.578  77.535 165.264  1.00 50.00
ATOM   2184  N   VAL   275       0.517  76.752 165.150  1.00 50.00
ATOM   2185  CA  VAL   275       1.328  76.619 166.365  1.00 50.00
ATOM   2186  C   VAL   275       1.019  77.773 167.321  1.00 50.00
ATOM   2187  O   VAL   275       1.015  78.939 166.926  1.00 50.00
ATOM   2188  CB  VAL   275       2.786  76.629 165.974  1.00 50.00
ATOM   2189  CG1 VAL   275       3.149  77.955 165.345  1.00 50.00
ATOM   2190  CG2 VAL   275       3.566  76.177 167.127  1.00 50.00
ATOM   2191  N   LYS   276       0.765  77.400 168.562  1.00 50.00
ATOM   2192  CA  LYS   276       0.443  78.367 169.620  1.00 50.00
ATOM   2193  C   LYS   276       1.267  78.020 170.856  1.00 50.00
ATOM   2194  O   LYS   276       1.176  76.911 171.386  1.00 50.00
ATOM   2195  CB  LYS   276      -1.051  78.301 169.943  1.00 50.00
ATOM   2196  CG  LYS   276      -1.472  79.430 170.888  1.00 50.00
ATOM   2197  CD  LYS   276      -2.997  79.555 170.927  1.00 50.00
ATOM   2198  CE  LYS   276      -3.632  78.912 172.161  1.00 50.00
ATOM   2199  NZ  LYS   276      -3.465  79.751 173.343  1.00 50.00
ATOM   2200  N   VAL   277       2.087  78.972 171.269  1.00 50.00
ATOM   2201  CA  VAL   277       2.959  78.772 172.437  1.00 50.00
ATOM   2202  C   VAL   277       2.742  79.911 173.433  1.00 50.00
ATOM   2203  O   VAL   277       2.548  81.064 173.046  1.00 50.00
ATOM   2204  CB  VAL   277       4.425  78.734 172.004  1.00 50.00
ATOM   2205  CG1 VAL   277       4.645  77.549 171.106  1.00 50.00
ATOM   2206  CG2 VAL   277       4.847  80.060 171.361  1.00 50.00
ATOM   2207  N   GLY   278       2.748  79.535 174.702  1.00 50.00
ATOM   2208  CA  GLY   278       2.677  80.507 175.800  1.00 50.00
ATOM   2209  C   GLY   278       3.986  80.415 176.582  1.00 50.00
ATOM   2210  O   GLY   278       4.488  79.319 176.836  1.00 50.00
ATOM   2211  N   ALA   279       4.547  81.571 176.891  1.00 50.00
ATOM   2212  CA  ALA   279       5.813  81.646 177.629  1.00 50.00
ATOM   2213  C   ALA   279       5.676  82.585 178.823  1.00 50.00
ATOM   2214  O   ALA   279       4.814  83.468 178.852  1.00 50.00
ATOM   2215  CB  ALA   279       6.911  82.166 176.702  1.00 50.00
ATOM   2216  N   SER   280       6.495  82.319 179.834  1.00 50.00
ATOM   2217  CA  SER   280       6.617  83.207 180.993  1.00 50.00
ATOM   2218  C   SER   280       7.622  84.266 180.553  1.00 50.00
ATOM   2219  O   SER   280       8.380  84.048 179.606  1.00 50.00
ATOM   2220  CB  SER   280       7.124  82.432 182.209  1.00 50.00
ATOM   2221  OG  SER   280       6.177  81.437 182.564  1.00 50.00
ATOM   2222  N   LYS   281       7.598  85.420 181.203  1.00 50.00
ATOM   2223  CA  LYS   281       8.410  86.557 180.743  1.00 50.00
ATOM   2224  C   LYS   281       9.915  86.259 180.754  1.00 50.00
ATOM   2225  O   LYS   281      10.673  86.886 180.024  1.00 50.00
ATOM   2226  CB  LYS   281       8.077  87.830 181.525  1.00 50.00
ATOM   2227  CG  LYS   281       8.250  87.677 183.038  1.00 50.00
ATOM   2228  CD  LYS   281       7.816  88.964 183.737  1.00 50.00
ATOM   2229  CE  LYS   281       7.958  88.859 185.256  1.00 50.00
ATOM   2230  NZ  LYS   281       7.504  90.095 185.910  1.00 50.00
ATOM   2231  N   ASP   282      10.330  85.309 181.590  1.00 50.00
ATOM   2232  CA  ASP   282      11.750  84.928 181.653  1.00 50.00
ATOM   2233  C   ASP   282      12.134  83.927 180.560  1.00 50.00
ATOM   2234  O   ASP   282      13.290  83.557 180.477  1.00 50.00
ATOM   2235  CB  ASP   282      12.104  84.382 183.040  1.00 50.00
ATOM   2236  CG  ASP   282      11.430  83.038 183.326  1.00 50.00
ATOM   2237  OD1 ASP   282      10.561  82.643 182.512  1.00 50.00
ATOM   2238  OD2 ASP   282      11.778  82.442 184.364  1.00 50.00
ATOM   2239  N   GLY   283      11.162  83.478 179.770  1.00 50.00
ATOM   2240  CA  GLY   283      11.460  82.609 178.620  1.00 50.00
ATOM   2241  C   GLY   283      10.950  81.179 178.798  1.00 50.00
ATOM   2242  O   GLY   283      10.913  80.414 177.835  1.00 50.00
ATOM   2243  N   LYS   284      10.663  80.798 180.040  1.00 50.00
ATOM   2244  CA  LYS   284      10.166  79.445 180.332  1.00 50.00
ATOM   2245  C   LYS   284       8.876  79.203 179.547  1.00 50.00
ATOM   2246  O   LYS   284       8.009  80.075 179.479  1.00 50.00
ATOM   2247  CB  LYS   284       9.869  79.299 181.826  1.00 50.00
ATOM   2248  CG  LYS   284      11.132  79.210 182.681  1.00 50.00
ATOM   2249  CD  LYS   284      11.875  77.891 182.457  1.00 50.00
ATOM   2250  CE  LYS   284      13.083  77.783 183.390  1.00 50.00
ATOM   2251  NZ  LYS   284      13.762  76.489 183.246  1.00 50.00
ATOM   2252  N   ILE   285       8.761  78.006 178.995  1.00 50.00
ATOM   2253  CA  ILE   285       7.558  77.616 178.245  1.00 50.00
ATOM   2254  C   ILE   285       6.443  77.329 179.256  1.00 50.00
ATOM   2255  O   ILE   285       6.647  76.591 180.217  1.00 50.00
ATOM   2256  CB  ILE   285       7.855  76.370 177.408  1.00 50.00
ATOM   2257  CG1 ILE   285       8.923  76.682 176.363  1.00 50.00
ATOM   2258  CG2 ILE   285       6.569  75.846 176.750  1.00 50.00
ATOM   2259  CD1 ILE   285       9.341  75.423 175.616  1.00 50.00
ATOM   2260  N   ASN   286       5.275  77.898 178.997  1.00 50.00
ATOM   2261  CA  ASN   286       4.113  77.690 179.873  1.00 50.00
ATOM   2262  C   ASN   286       3.145  76.668 179.283  1.00 50.00
ATOM   2263  O   ASN   286       2.570  75.865 180.015  1.00 50.00
ATOM   2264  CB  ASN   286       3.375  79.007 180.119  1.00 50.00
ATOM   2265  CG  ASN   286       4.199  79.965 180.967  1.00 50.00
ATOM   2266  OD1 ASN   286       4.511  81.046 180.533  1.00 50.00
ATOM   2267  ND2 ASN   286       4.459  79.545 182.196  1.00 50.00
ATOM   2268  N   SER   287       3.008  76.673 177.959  1.00 50.00
ATOM   2269  CA  SER   287       2.068  75.751 177.301  1.00 50.00
ATOM   2270  C   SER   287       2.225  75.756 175.781  1.00 50.00
ATOM   2271  O   SER   287       2.808  76.674 175.201  1.00 50.00
ATOM   2272  CB  SER   287       0.635  76.151 177.662  1.00 50.00
ATOM   2273  OG  SER   287      -0.284  75.250 177.045  1.00 50.00
ATOM   2274  N   ILE   288       1.758  74.668 175.178  1.00 50.00
ATOM   2275  CA  ILE   288       1.782  74.494 173.720  1.00 50.00
ATOM   2276  C   ILE   288       0.455  73.896 173.243  1.00 50.00
ATOM   2277  O   ILE   288      -0.091  72.987 173.865  1.00 50.00
ATOM   2278  CB  ILE   288       2.924  73.551 173.340  1.00 99.99
ATOM   2279  CG1 ILE   288       4.253  74.166 173.752  1.00 99.99
ATOM   2280  CG2 ILE   288       2.885  73.241 171.832  1.00 99.99
ATOM   2281  CD1 ILE   288       5.291  73.200 173.439  1.00 99.99
ATOM   2282  N   LEU   289      -0.031  74.430 172.131  1.00 50.00
ATOM   2283  CA  LEU   289      -1.208  73.884 171.446  1.00 50.00
ATOM   2284  C   LEU   289      -0.962  73.977 169.940  1.00 50.00
ATOM   2285  O   LEU   289      -0.628  75.045 169.431  1.00 50.00
ATOM   2286  CB  LEU   289      -2.440  74.687 171.876  1.00 50.00
ATOM   2287  CG  LEU   289      -3.744  74.100 171.338  1.00 50.00
ATOM   2288  CD1 LEU   289      -4.875  74.609 172.218  1.00 50.00
ATOM   2289  CD2 LEU   289      -4.010  74.569 169.908  1.00 50.00
ATOM   2290  N   ASP   290      -0.966  72.823 169.283  1.00 50.00
ATOM   2291  CA  ASP   290      -0.748  72.774 167.829  1.00 50.00
ATOM   2292  C   ASP   290      -1.824  71.958 167.119  1.00 50.00
ATOM   2293  O   ASP   290      -2.438  71.062 167.699  1.00 50.00
ATOM   2294  CB  ASP   290       0.632  72.189 167.530  1.00 99.99
ATOM   2295  CG  ASP   290       1.742  73.055 168.134  1.00 99.99
ATOM   2296  OD1 ASP   290       1.476  74.252 168.355  1.00 99.99
ATOM   2297  OD2 ASP   290       2.847  72.507 168.321  1.00 99.99
ATOM   2298  N   ASP   291      -2.058  72.343 165.872  1.00 50.00
ATOM   2299  CA  ASP   291      -2.959  71.617 164.969  1.00 50.00
ATOM   2300  C   ASP   291      -2.185  71.327 163.683  1.00 50.00
ATOM   2301  O   ASP   291      -1.504  72.208 163.159  1.00 50.00
ATOM   2302  CB  ASP   291      -4.184  72.477 164.647  1.00 50.00
ATOM   2303  CG  ASP   291      -4.984  72.815 165.907  1.00 50.00
ATOM   2304  OD1 ASP   291      -5.499  71.860 166.525  1.00 50.00
ATOM   2305  OD2 ASP   291      -5.078  74.021 166.214  1.00 50.00
ATOM   2306  N   LEU   292      -2.234  70.077 163.248  1.00 50.00
ATOM   2307  CA  LEU   292      -1.573  69.672 161.999  1.00 50.00
ATOM   2308  C   LEU   292      -2.569  68.967 161.088  1.00 50.00
ATOM   2309  O   LEU   292      -3.270  68.058 161.501  1.00 50.00
ATOM   2310  CB  LEU   292      -0.404  68.734 162.317  1.00 50.00
ATOM   2311  CG  LEU   292       0.662  69.420 163.163  1.00 50.00
ATOM   2312  CD1 LEU   292       1.748  68.451 163.562  1.00 50.00
ATOM   2313  CD2 LEU   292       1.274  70.488 162.350  1.00 50.00
ATOM   2314  N   ILE   293      -2.637  69.430 159.851  1.00 50.00
ATOM   2315  CA  ILE   293      -3.482  68.801 158.824  1.00 50.00
ATOM   2316  C   ILE   293      -2.574  68.371 157.675  1.00 50.00
ATOM   2317  O   ILE   293      -1.830  69.187 157.134  1.00 50.00
ATOM   2318  CB  ILE   293      -4.517  69.807 158.312  1.00 50.00
ATOM   2319  CG1 ILE   293      -5.325  70.406 159.463  1.00 50.00
ATOM   2320  CG2 ILE   293      -5.439  69.151 157.276  1.00 50.00
ATOM   2321  CD1 ILE   293      -6.055  69.332 160.184  1.00 50.00
ATOM   2322  N   ILE   294      -2.631  67.090 157.342  1.00 50.00
ATOM   2323  CA  ILE   294      -1.791  66.556 156.264  1.00 50.00
ATOM   2324  C   ILE   294      -2.656  66.022 155.115  1.00 50.00
ATOM   2325  O   ILE   294      -3.672  65.369 155.343  1.00 50.00
ATOM   2326  CB  ILE   294      -0.947  65.445 156.851  1.00 99.99
ATOM   2327  CG1 ILE   294      -0.069  65.916 157.996  1.00 99.99
ATOM   2328  CG2 ILE   294      -0.061  65.197 155.870  1.00 99.99
ATOM   2329  CD1 ILE   294       0.774  64.785 158.596  1.00 99.99
ATOM   2330  N   ASP   295      -2.189  66.283 153.900  1.00 50.00
ATOM   2331  CA  ASP   295      -2.799  65.722 152.686  1.00 50.00
ATOM   2332  C   ASP   295      -2.097  64.403 152.388  1.00 50.00
ATOM   2333  O   ASP   295      -1.022  64.315 151.936  1.00 50.00
ATOM   2334  CB  ASP   295      -2.649  66.688 151.510  1.00 99.99
ATOM   2335  CG  ASP   295      -1.192  66.978 151.190  1.00 99.99
ATOM   2336  OD1 ASP   295      -0.278  66.281 151.567  1.00 99.99
ATOM   2337  OD2 ASP   295      -0.970  68.019 150.657  1.00 99.99
ATOM   2338  N   LEU   296      -2.714  63.310 152.754  1.00 50.00
ATOM   2339  CA  LEU   296      -2.180  61.947 152.700  1.00 50.00
ATOM   2340  C   LEU   296      -2.021  61.201 151.443  1.00 50.00
ATOM   2341  O   LEU   296      -1.329  60.198 151.347  1.00 50.00
ATOM   2342  CB  LEU   296      -2.629  61.142 153.921  1.00 50.00
ATOM   2343  CG  LEU   296      -1.874  59.814 154.043  1.00 50.00
ATOM   2344  CD1 LEU   296      -2.014  59.265 155.456  1.00 50.00
ATOM   2345  CD2 LEU   296      -2.476  58.767 153.098  1.00 50.00
ATOM   2346  N   GLY   297      -2.748  61.652 150.453  1.00 50.00
ATOM   2347  CA  GLY   297      -2.779  60.917 149.181  1.00 50.00
ATOM   2348  C   GLY   297      -3.949  59.928 149.192  1.00 50.00
ATOM   2349  O   GLY   297      -4.781  59.959 150.100  1.00 50.00
ATOM   2350  N   ALA   298      -3.887  58.961 148.283  1.00 50.00
ATOM   2351  CA  ALA   298      -5.046  58.111 147.963  1.00 50.00
ATOM   2352  C   ALA   298      -5.255  56.851 148.816  1.00 50.00
ATOM   2353  O   ALA   298      -6.351  56.297 148.823  1.00 50.00
ATOM   2354  CB  ALA   298      -5.001  57.734 146.484  1.00 50.00
ATOM   2355  N   ALA   299      -4.203  56.344 149.450  1.00 50.00
ATOM   2356  CA  ALA   299      -4.304  55.109 150.227  1.00 50.00
ATOM   2357  C   ALA   299      -3.795  55.296 151.657  1.00 50.00
ATOM   2358  O   ALA   299      -2.994  56.192 151.901  1.00 50.00
ATOM   2359  CB  ALA   299      -3.402  54.180 149.472  1.00 50.00
ATOM   2360  N   TRP   300      -4.223  54.440 152.576  1.00 99.99
ATOM   2361  CA  TRP   300      -3.878  54.593 153.995  1.00 99.99
ATOM   2362  C   TRP   300      -3.034  53.454 154.535  1.00 99.99
ATOM   2363  O   TRP   300      -3.546  52.510 155.078  1.00 99.99
ATOM   2364  CB  TRP   300      -5.138  54.718 154.838  1.00 99.99
ATOM   2365  CG  TRP   300      -6.005  53.455 154.799  1.00 99.99
ATOM   2366  CD1 TRP   300      -6.981  53.205 153.947  1.00 99.99
ATOM   2367  CD2 TRP   300      -5.952  52.377 155.678  1.00 99.99
ATOM   2368  NE1 TRP   300      -7.549  52.036 154.235  1.00 99.99
ATOM   2369  CE2 TRP   300      -6.938  51.507 155.276  1.00 99.99
ATOM   2370  CE3 TRP   300      -5.144  52.074 156.767  1.00 99.99
ATOM   2371  CZ2 TRP   300      -7.133  50.317 155.961  1.00 99.99
ATOM   2372  CZ3 TRP   300      -5.308  50.876 157.427  1.00 99.99
ATOM   2373  CH2 TRP   300      -6.313  50.005 157.031  1.00 99.99
ATOM   2374  N   HIS   301      -1.721  53.606 154.419  1.00 99.99
ATOM   2375  CA  HIS   301      -0.758  52.678 155.037  1.00 99.99
ATOM   2376  C   HIS   301      -0.719  52.975 156.531  1.00 99.99
ATOM   2377  O   HIS   301      -0.656  52.086 157.373  1.00 99.99
ATOM   2378  CB  HIS   301       0.630  52.932 154.446  1.00 99.99
ATOM   2379  CG  HIS   301       1.712  52.054 155.089  1.00 99.99
ATOM   2380  ND1 HIS   301       2.986  52.388 155.260  1.00 99.99
ATOM   2381  CD2 HIS   301       1.585  50.800 155.507  1.00 99.99
ATOM   2382  CE1 HIS   301       3.631  51.328 155.739  1.00 99.99
ATOM   2383  NE2 HIS   301       2.760  50.337 155.870  1.00 99.99
ATOM   2384  N   GLY   302      -0.879  54.270 156.801  1.00 99.99
ATOM   2385  CA  GLY   302      -0.594  54.830 158.114  1.00 99.99
ATOM   2386  C   GLY   302      -1.797  55.352 158.860  1.00 99.99
ATOM   2387  O   GLY   302      -2.911  54.944 158.577  1.00 99.99
ATOM   2388  N   THR   303      -1.511  56.441 159.564  1.00 50.00
ATOM   2389  CA  THR   303      -2.101  56.696 160.887  1.00 50.00
ATOM   2390  C   THR   303      -0.904  56.981 161.799  1.00 50.00
ATOM   2391  O   THR   303      -0.996  57.738 162.763  1.00 50.00
ATOM   2392  CB  THR   303      -2.789  55.403 161.359  1.00 50.00
ATOM   2393  OG1 THR   303      -3.980  55.183 160.607  1.00 50.00
ATOM   2394  CG2 THR   303      -3.114  55.415 162.839  1.00 50.00
ATOM   2395  N   TYR   304       0.220  56.351 161.453  1.00 50.00
ATOM   2396  CA  TYR   304       1.479  56.544 162.180  1.00 50.00
ATOM   2397  C   TYR   304       2.035  57.952 161.950  1.00 50.00
ATOM   2398  O   TYR   304       2.465  58.613 162.891  1.00 50.00
ATOM   2399  CB  TYR   304       2.519  55.500 161.762  1.00 50.00
ATOM   2400  CG  TYR   304       2.925  55.616 160.288  1.00 50.00
ATOM   2401  CD1 TYR   304       3.991  56.426 159.918  1.00 50.00
ATOM   2402  CD2 TYR   304       2.264  54.864 159.329  1.00 50.00
ATOM   2403  CE1 TYR   304       4.391  56.472 158.593  1.00 50.00
ATOM   2404  CE2 TYR   304       2.657  54.924 158.000  1.00 50.00
ATOM   2405  CZ  TYR   304       3.705  55.735 157.658  1.00 50.00
ATOM   2406  OH  TYR   304       3.935  55.901 156.420  1.00 50.00
ATOM   2407  N   LEU   305       1.944  58.422 160.705  1.00 50.00
ATOM   2408  CA  LEU   305       2.492  59.736 160.345  1.00 50.00
ATOM   2409  C   LEU   305       1.780  60.828 161.116  1.00 50.00
ATOM   2410  O   LEU   305       2.377  61.752 161.496  1.00 50.00
ATOM   2411  CB  LEU   305       2.327  60.008 158.849  1.00 50.00
ATOM   2412  CG  LEU   305       3.214  59.111 157.992  1.00 50.00
ATOM   2413  CD1 LEU   305       2.946  59.355 156.514  1.00 50.00
ATOM   2414  CD2 LEU   305       4.691  59.387 158.306  1.00 50.00
ATOM   2415  N   ALA   306       0.481  60.707 161.279  1.00 50.00
ATOM   2416  CA  ALA   306      -0.336  61.735 161.939  1.00 50.00
ATOM   2417  C   ALA   306      -0.112  61.726 163.452  1.00 50.00
ATOM   2418  O   ALA   306      -0.202  62.768 164.114  1.00 50.00
ATOM   2419  CB  ALA   306      -1.813  61.500 161.662  1.00 50.00
ATOM   2420  N   ASP   307       0.208  60.558 163.991  1.00 50.00
ATOM   2421  CA  ASP   307       0.516  60.445 165.424  1.00 50.00
ATOM   2422  C   ASP   307       1.865  61.083 165.732  1.00 50.00
ATOM   2423  O   ASP   307       2.033  61.728 166.756  1.00 50.00
ATOM   2424  CB  ASP   307       0.517  58.983 165.878  1.00 50.00
ATOM   2425  CG  ASP   307      -0.887  58.372 165.836  1.00 50.00
ATOM   2426  OD1 ASP   307      -1.853  59.164 165.752  1.00 50.00
ATOM   2427  OD2 ASP   307      -0.968  57.132 165.956  1.00 50.00
ATOM   2428  N   ILE   308       2.802  60.927 164.804  1.00 50.00
ATOM   2429  CA  ILE   308       4.149  61.505 164.953  1.00 50.00
ATOM   2430  C   ILE   308       4.167  63.040 165.013  1.00 50.00
ATOM   2431  O   ILE   308       5.084  63.626 165.586  1.00 50.00
ATOM   2432  CB  ILE   308       5.089  61.021 163.854  1.00 50.00
ATOM   2433  CG1 ILE   308       6.483  61.596 164.056  1.00 50.00
ATOM   2434  CG2 ILE   308       4.609  61.371 162.529  1.00 50.00
ATOM   2435  CD1 ILE   308       7.076  61.152 165.385  1.00 50.00
ATOM   2436  N   PRO   309       3.209  63.691 164.372  1.00 50.00
ATOM   2437  CA  PRO   309       3.089  65.139 164.318  1.00 50.00
ATOM   2438  C   PRO   309       3.082  65.728 165.731  1.00 50.00
ATOM   2439  O   PRO   309       3.449  66.882 165.924  1.00 50.00
ATOM   2440  CB  PRO   309       1.756  65.374 163.612  1.00 50.00
ATOM   2441  CG  PRO   309       1.653  64.225 162.656  1.00 50.00
ATOM   2442  CD  PRO   309       2.238  63.163 163.524  1.00 50.00
ATOM   2443  N   ALA   310       2.687  64.913 166.708  1.00 50.00
ATOM   2444  CA  ALA   310       2.563  65.390 168.088  1.00 50.00
ATOM   2445  C   ALA   310       3.420  64.619 169.082  1.00 50.00
ATOM   2446  O   ALA   310       3.764  65.126 170.131  1.00 50.00
ATOM   2447  CB  ALA   310       1.156  65.237 168.515  1.00 50.00
ATOM   2448  N   THR   311       3.765  63.388 168.747  1.00 50.00
ATOM   2449  CA  THR   311       4.470  62.514 169.693  1.00 50.00
ATOM   2450  C   THR   311       5.847  63.056 170.073  1.00 50.00
ATOM   2451  O   THR   311       6.293  62.881 171.200  1.00 50.00
ATOM   2452  CB  THR   311       4.597  61.178 169.063  1.00 50.00
ATOM   2453  OG1 THR   311       5.444  61.172 167.922  1.00 50.00
ATOM   2454  CG2 THR   311       3.278  60.573 168.756  1.00 50.00
ATOM   2455  N   LEU   312       6.478  63.768 169.142  1.00 50.00
ATOM   2456  CA  LEU   312       7.816  64.316 169.405  1.00 50.00
ATOM   2457  C   LEU   312       7.775  65.807 169.647  1.00 50.00
ATOM   2458  O   LEU   312       8.739  66.495 169.450  1.00 50.00
ATOM   2459  CB  LEU   312       8.812  63.947 168.319  1.00 50.00
ATOM   2460  CG  LEU   312       9.565  62.749 168.612  1.00 50.00
ATOM   2461  CD1 LEU   312       8.457  61.664 168.715  1.00 50.00
ATOM   2462  CD2 LEU   312      10.723  62.611 167.559  1.00 50.00
ATOM   2463  N   ILE   313       6.662  66.264 170.176  1.00 50.00
ATOM   2464  CA  ILE   313       6.585  67.616 170.742  1.00 50.00
ATOM   2465  C   ILE   313       7.068  67.481 172.190  1.00 50.00
ATOM   2466  O   ILE   313       7.338  68.458 172.880  1.00 50.00
ATOM   2467  CB  ILE   313       5.147  68.143 170.678  1.00 50.00
ATOM   2468  CG1 ILE   313       5.088  69.606 171.127  1.00 50.00
ATOM   2469  CG2 ILE   313       4.212  67.302 171.546  1.00 50.00
ATOM   2470  CD1 ILE   313       5.906  70.505 170.195  1.00 50.00
ATOM   2471  N   THR   314       7.215  66.219 172.581  1.00 50.00
ATOM   2472  CA  THR   314       7.694  65.819 173.896  1.00 50.00
ATOM   2473  C   THR   314       9.079  65.197 173.773  1.00 50.00
ATOM   2474  O   THR   314       9.499  64.779 172.691  1.00 50.00
ATOM   2475  CB  THR   314       6.753  64.739 174.398  1.00 50.00
ATOM   2476  OG1 THR   314       6.853  63.563 173.653  1.00 50.00
ATOM   2477  CG2 THR   314       5.338  65.236 174.604  1.00 50.00
ATOM   2478  N   GLY   315       9.824  65.290 174.883  1.00 50.00
ATOM   2479  CA  GLY   315      11.175  64.861 174.978  1.00 50.00
ATOM   2480  C   GLY   315      12.374  65.646 174.689  1.00 50.00
ATOM   2481  O   GLY   315      13.509  65.226 174.902  1.00 50.00
ATOM   2482  N   PRO   316      12.101  66.790 174.093  1.00 50.00
ATOM   2483  CA  PRO   316      13.144  67.777 173.816  1.00 50.00
ATOM   2484  C   PRO   316      13.196  68.894 174.866  1.00 50.00
ATOM   2485  O   PRO   316      14.243  69.136 175.459  1.00 50.00
ATOM   2486  CB  PRO   316      12.749  68.341 172.470  1.00 50.00
ATOM   2487  CG  PRO   316      11.210  68.344 172.545  1.00 50.00
ATOM   2488  CD  PRO   316      10.935  67.104 173.266  1.00 50.00
ATOM   2489  N   TYR   317      12.074  69.583 175.055  1.00 50.00
ATOM   2490  CA  TYR   317      11.972  70.657 176.052  1.00 50.00
ATOM   2491  C   TYR   317      10.991  70.210 177.131  1.00 50.00
ATOM   2492  O   TYR   317      10.124  69.369 176.878  1.00 50.00
ATOM   2493  CB  TYR   317      11.397  71.940 175.443  1.00 50.00
ATOM   2494  CG  TYR   317      12.172  72.446 174.228  1.00 50.00
ATOM   2495  CD1 TYR   317      13.377  73.117 174.396  1.00 50.00
ATOM   2496  CD2 TYR   317      11.614  72.326 172.963  1.00 50.00
ATOM   2497  CE1 TYR   317      14.028  73.659 173.295  1.00 50.00
ATOM   2498  CE2 TYR   317      12.269  72.869 171.862  1.00 50.00
ATOM   2499  CZ  TYR   317      13.475  73.532 172.028  1.00 50.00
ATOM   2500  OH  TYR   317      14.142  74.010 170.946  1.00 50.00
ATOM   2501  N   ASP   318      11.171  70.735 178.336  1.00 50.00
ATOM   2502  CA  ASP   318      10.163  70.554 179.391  1.00 50.00
ATOM   2503  C   ASP   318       9.009  71.522 179.129  1.00 50.00
ATOM   2504  O   ASP   318       9.204  72.734 179.082  1.00 50.00
ATOM   2505  CB  ASP   318      10.774  70.799 180.772  1.00 99.99
ATOM   2506  CG  ASP   318      11.875  69.787 181.070  1.00 99.99
ATOM   2507  OD1 ASP   318      11.884  68.728 180.401  1.00 99.99
ATOM   2508  OD2 ASP   318      12.656  70.070 181.993  1.00 99.99
ATOM   2509  N   ILE   319       7.849  70.942 178.840  1.00 50.00
ATOM   2510  CA  ILE   319       6.629  71.711 178.534  1.00 50.00
ATOM   2511  C   ILE   319       5.520  71.254 179.489  1.00 50.00
ATOM   2512  O   ILE   319       5.140  70.083 179.482  1.00 50.00
ATOM   2513  CB  ILE   319       6.219  71.454 177.080  1.00 50.00
ATOM   2514  CG1 ILE   319       7.364  71.829 176.140  1.00 50.00
ATOM   2515  CG2 ILE   319       4.947  72.242 176.742  1.00 50.00
ATOM   2516  CD1 ILE   319       7.072  71.463 174.727  1.00 50.00
ATOM   2517  N   LYS   320       5.045  72.185 180.309  1.00 50.00
ATOM   2518  CA  LYS   320       4.042  71.881 181.347  1.00 50.00
ATOM   2519  C   LYS   320       2.736  71.285 180.811  1.00 50.00
ATOM   2520  O   LYS   320       2.171  70.389 181.433  1.00 50.00
ATOM   2521  CB  LYS   320       3.722  73.142 182.154  1.00 50.00
ATOM   2522  CG  LYS   320       4.933  73.609 182.968  1.00 50.00
ATOM   2523  CD  LYS   320       5.337  72.580 184.030  1.00 50.00
ATOM   2524  CE  LYS   320       4.236  72.391 185.078  1.00 50.00
ATOM   2525  NZ  LYS   320       4.652  71.437 186.114  1.00 50.00
ATOM   2526  N   ASN   321       2.244  71.815 179.694  1.00 50.00
ATOM   2527  CA  ASN   321       0.984  71.324 179.111  1.00 50.00
ATOM   2528  C   ASN   321       1.023  71.399 177.587  1.00 50.00
ATOM   2529  O   ASN   321       1.532  72.363 177.015  1.00 50.00
ATOM   2530  CB  ASN   321      -0.198  72.146 179.631  1.00 50.00
ATOM   2531  CG  ASN   321      -0.392  71.968 181.131  1.00 50.00
ATOM   2532  OD1 ASN   321      -0.247  72.876 181.929  1.00 50.00
ATOM   2533  ND2 ASN   321      -0.717  70.785 181.485  1.00 50.00
ATOM   2534  N   ALA   322       0.466  70.372 176.955  1.00 50.00
ATOM   2535  CA  ALA   322       0.411  70.310 175.487  1.00 50.00
ATOM   2536  C   ALA   322      -0.963  69.840 175.007  1.00 50.00
ATOM   2537  O   ALA   322      -1.513  68.861 175.513  1.00 50.00
ATOM   2538  CB  ALA   322       1.489  69.351 174.978  1.00 50.00
ATOM   2539  N   LYS   323      -1.468  70.539 174.001  1.00 50.00
ATOM   2540  CA  LYS   323      -2.712  70.165 173.314  1.00 50.00
ATOM   2541  C   LYS   323      -2.366  69.896 171.849  1.00 50.00
ATOM   2542  O   LYS   323      -1.708  70.709 171.198  1.00 50.00
ATOM   2543  CB  LYS   323      -3.715  71.314 173.418  1.00 50.00
ATOM   2544  CG  LYS   323      -5.023  70.986 172.694  1.00 50.00
ATOM   2545  CD  LYS   323      -6.062  72.070 172.883  1.00 50.00
ATOM   2546  CE  LYS   323      -7.335  71.859 172.101  1.00 50.00
ATOM   2547  NZ  LYS   323      -7.973  70.628 172.576  1.00 50.00
ATOM   2548  N   VAL   324      -2.766  68.724 171.377  1.00 50.00
ATOM   2549  CA  VAL   324      -2.484  68.314 169.994  1.00 50.00
ATOM   2550  C   VAL   324      -3.766  67.838 169.305  1.00 50.00
ATOM   2551  O   VAL   324      -4.448  66.938 169.793  1.00 50.00
ATOM   2552  CB  VAL   324      -1.441  67.199 169.979  1.00 99.99
ATOM   2553  CG1 VAL   324      -1.294  66.744 168.537  1.00 99.99
ATOM   2554  CG2 VAL   324      -0.116  67.690 170.573  1.00 99.99
ATOM   2555  N   ASN   325      -4.051  68.477 168.182  1.00 50.00
ATOM   2556  CA  ASN   325      -5.152  68.066 167.301  1.00 50.00
ATOM   2557  C   ASN   325      -4.594  67.958 165.883  1.00 50.00
ATOM   2558  O   ASN   325      -3.840  68.826 165.441  1.00 50.00
ATOM   2559  CB  ASN   325      -6.282  69.096 167.352  1.00 50.00
ATOM   2560  CG  ASN   325      -6.958  69.130 168.725  1.00 50.00
ATOM   2561  OD1 ASN   325      -7.837  68.326 169.010  1.00 50.00
ATOM   2562  ND2 ASN   325      -6.524  70.065 169.562  1.00 50.00
ATOM   2563  N   VAL   326      -4.922  66.868 165.207  1.00 50.00
ATOM   2564  CA  VAL   326      -4.421  66.638 163.843  1.00 50.00
ATOM   2565  C   VAL   326      -5.424  65.836 163.009  1.00 50.00
ATOM   2566  O   VAL   326      -6.215  65.061 163.543  1.00 50.00
ATOM   2567  CB  VAL   326      -3.077  65.904 163.898  1.00 50.00
ATOM   2568  CG1 VAL   326      -3.234  64.535 164.526  1.00 50.00
ATOM   2569  CG2 VAL   326      -2.467  65.746 162.506  1.00 50.00
ATOM   2570  N   PHE   327      -5.349  66.060 161.705  1.00 50.00
ATOM   2571  CA  PHE   327      -6.200  65.362 160.736  1.00 50.00
ATOM   2572  C   PHE   327      -5.360  64.883 159.552  1.00 50.00
ATOM   2573  O   PHE   327      -4.644  65.661 158.921  1.00 50.00
ATOM   2574  CB  PHE   327      -7.297  66.306 160.240  1.00 99.99
ATOM   2575  CG  PHE   327      -8.228  66.729 161.377  1.00 99.99
ATOM   2576  CD1 PHE   327      -9.315  65.933 161.676  1.00 99.99
ATOM   2577  CD2 PHE   327      -8.012  67.900 162.090  1.00 99.99
ATOM   2578  CE1 PHE   327     -10.184  66.355 162.637  1.00 99.99
ATOM   2579  CE2 PHE   327      -8.861  68.289 163.099  1.00 99.99
ATOM   2580  CZ  PHE   327      -9.947  67.523 163.356  1.00 99.99
ATOM   2581  N   GLY   328      -5.502  63.595 159.255  1.00 50.00
ATOM   2582  CA  GLY   328      -4.853  62.972 158.090  1.00 50.00
ATOM   2583  C   GLY   328      -5.946  62.734 157.049  1.00 50.00
ATOM   2584  O   GLY   328      -6.861  61.949 157.266  1.00 50.00
ATOM   2585  N   VAL   329      -5.855  63.463 155.949  1.00 50.00
ATOM   2586  CA  VAL   329      -6.947  63.508 154.961  1.00 50.00
ATOM   2587  C   VAL   329      -6.516  62.883 153.631  1.00 50.00
ATOM   2588  O   VAL   329      -5.446  63.194 153.107  1.00 50.00
ATOM   2589  CB  VAL   329      -7.330  64.973 154.733  1.00 50.00
ATOM   2590  CG1 VAL   329      -8.540  65.082 153.802  1.00 50.00
ATOM   2591  CG2 VAL   329      -7.598  65.679 156.067  1.00 50.00
ATOM   2592  N   LEU   330      -7.378  62.026 153.103  1.00 50.00
ATOM   2593  CA  LEU   330      -7.184  61.449 151.762  1.00 50.00
ATOM   2594  C   LEU   330      -7.336  62.518 150.682  1.00 50.00
ATOM   2595  O   LEU   330      -8.201  63.390 150.765  1.00 50.00
ATOM   2596  CB  LEU   330      -8.196  60.332 151.489  1.00 50.00
ATOM   2597  CG  LEU   330      -7.786  59.015 152.149  1.00 50.00
ATOM   2598  CD1 LEU   330      -7.756  59.121 153.664  1.00 50.00
ATOM   2599  CD2 LEU   330      -8.655  57.868 151.843  1.00 50.00
ATOM   2600  N   THR   331      -6.468  62.416 149.687  1.00 50.00
ATOM   2601  CA  THR   331      -6.517  63.255 148.475  1.00 50.00
ATOM   2602  C   THR   331      -6.180  62.371 147.273  1.00 50.00
ATOM   2603  O   THR   331      -5.528  61.339 147.423  1.00 50.00
ATOM   2604  CB  THR   331      -5.515  64.410 148.573  1.00 50.00
ATOM   2605  OG1 THR   331      -4.196  63.887 148.770  1.00 50.00
ATOM   2606  CG2 THR   331      -5.897  65.379 149.697  1.00 50.00
ATOM   2607  N   ASN   332      -6.683  62.751 146.106  1.00 50.00
ATOM   2608  CA  ASN   332      -6.457  61.974 144.875  1.00 50.00
ATOM   2609  C   ASN   332      -5.075  62.227 144.266  1.00 50.00
ATOM   2610  O   ASN   332      -4.953  62.663 143.121  1.00 50.00
ATOM   2611  CB  ASN   332      -7.553  62.275 143.849  1.00 50.00
ATOM   2612  CG  ASN   332      -8.919  61.838 144.368  1.00 50.00
ATOM   2613  OD1 ASN   332      -9.751  62.664 144.732  1.00 50.00
ATOM   2614  ND2 ASN   332      -9.129  60.533 144.372  1.00 50.00
ATOM   2615  N   LYS   333      -4.050  61.915 145.049  1.00 50.00
ATOM   2616  CA  LYS   333      -2.642  62.027 144.630  1.00 50.00
ATOM   2617  C   LYS   333      -1.892  60.817 145.185  1.00 50.00
ATOM   2618  O   LYS   333      -2.426  60.097 146.033  1.00 50.00
ATOM   2619  CB  LYS   333      -2.053  63.330 145.178  1.00 50.00
ATOM   2620  CG  LYS   333      -2.771  64.561 144.617  1.00 50.00
ATOM   2621  CD  LYS   333      -2.549  64.702 143.112  1.00 50.00
ATOM   2622  CE  LYS   333      -3.249  65.935 142.553  1.00 50.00
ATOM   2623  NZ  LYS   333      -4.695  65.849 142.645  1.00 50.00
ATOM   2624  N   THR   334      -0.668  60.593 144.717  1.00 50.00
ATOM   2625  CA  THR   334       0.099  59.420 145.159  1.00 50.00
ATOM   2626  C   THR   334       0.146  59.414 146.694  1.00 50.00
ATOM   2627  O   THR   334       0.354  60.457 147.313  1.00 50.00
ATOM   2628  CB  THR   334       1.520  59.455 144.613  1.00 50.00
ATOM   2629  OG1 THR   334       1.497  59.363 143.187  1.00 50.00
ATOM   2630  CG2 THR   334       2.266  58.309 145.239  1.00 50.00
ATOM   2631  N   PRO   335      -0.024  58.228 147.275  1.00 50.00
ATOM   2632  CA  PRO   335      -0.029  58.047 148.733  1.00 50.00
ATOM   2633  C   PRO   335       1.282  58.577 149.316  1.00 50.00
ATOM   2634  O   PRO   335       2.363  58.316 148.787  1.00 50.00
ATOM   2635  CB  PRO   335      -0.113  56.532 148.916  1.00 50.00
ATOM   2636  CG  PRO   335      -0.871  56.068 147.673  1.00 50.00
ATOM   2637  CD  PRO   335      -0.350  56.973 146.570  1.00 50.00
ATOM   2638  N   LEU   336       1.153  59.322 150.404  1.00 50.00
ATOM   2639  CA  LEU   336       2.321  59.789 151.160  1.00 50.00
ATOM   2640  C   LEU   336       2.718  58.669 152.109  1.00 50.00
ATOM   2641  O   LEU   336       1.998  57.677 152.234  1.00 50.00
ATOM   2642  CB  LEU   336       1.977  61.035 151.944  1.00 99.99
ATOM   2643  CG  LEU   336       1.639  62.177 151.006  1.00 99.99
ATOM   2644  CD1 LEU   336       1.232  63.502 151.188  1.00 99.99
ATOM   2645  CD2 LEU   336       2.771  62.588 150.441  1.00 99.99
ATOM   2646  N   ASP   337       3.847  58.830 152.781  1.00 50.00
ATOM   2647  CA  ASP   337       4.355  57.774 153.662  1.00 50.00
ATOM   2648  C   ASP   337       5.485  58.318 154.540  1.00 50.00
ATOM   2649  O   ASP   337       5.459  59.464 154.964  1.00 50.00
ATOM   2650  CB  ASP   337       4.857  56.609 152.836  1.00 99.99
ATOM   2651  CG  ASP   337       5.304  55.427 153.641  1.00 99.99
ATOM   2652  OD1 ASP   337       5.364  55.480 154.802  1.00 99.99
ATOM   2653  OD2 ASP   337       5.661  54.456 153.109  1.00 99.99
ATOM   2654  N   GLN   338       6.497  57.508 154.799  1.00 50.00
ATOM   2655  CA  GLN   338       7.584  57.785 155.689  1.00 50.00
ATOM   2656  C   GLN   338       8.729  58.346 154.853  1.00 50.00
ATOM   2657  O   GLN   338       9.119  57.787 153.830  1.00 50.00
ATOM   2658  CB  GLN   338       8.026  56.520 156.422  1.00 50.00
ATOM   2659  CG  GLN   338       9.194  56.822 157.363  1.00 50.00
ATOM   2660  CD  GLN   338       9.618  55.577 158.124  1.00 50.00
ATOM   2661  OE1 GLN   338       8.821  54.959 158.825  1.00 50.00
ATOM   2662  NE2 GLN   338      10.898  55.231 157.969  1.00 50.00
ATOM   2663  N   TYR   339       9.247  59.464 155.344  1.00 50.00
ATOM   2664  CA  TYR   339      10.422  60.117 154.754  1.00 50.00
ATOM   2665  C   TYR   339      11.262  60.679 155.898  1.00 50.00
ATOM   2666  O   TYR   339      10.729  61.280 156.831  1.00 50.00
ATOM   2667  CB  TYR   339       9.972  61.224 153.795  1.00 50.00
ATOM   2668  CG  TYR   339      11.153  61.854 153.051  1.00 50.00
ATOM   2669  CD1 TYR   339      11.686  61.230 151.933  1.00 50.00
ATOM   2670  CD2 TYR   339      11.661  63.075 153.471  1.00 50.00
ATOM   2671  CE1 TYR   339      12.736  61.835 151.273  1.00 50.00
ATOM   2672  CE2 TYR   339      12.681  63.677 152.756  1.00 50.00
ATOM   2673  CZ  TYR   339      13.246  63.044 151.658  1.00 50.00
ATOM   2674  OH  TYR   339      14.264  63.624 150.971  1.00 50.00
ATOM   2675  N   ARG   340      12.548  60.351 155.845  1.00 50.00
ATOM   2676  CA  ARG   340      13.549  60.724 156.859  1.00 50.00
ATOM   2677  C   ARG   340      13.020  61.779 157.846  1.00 50.00
ATOM   2678  O   ARG   340      12.829  62.937 157.487  1.00 50.00
ATOM   2679  CB  ARG   340      14.785  61.232 156.121  1.00 50.00
ATOM   2680  CG  ARG   340      16.044  61.170 156.981  1.00 50.00
ATOM   2681  CD  ARG   340      17.275  61.378 156.105  1.00 50.00
ATOM   2682  NE  ARG   340      18.495  61.147 156.891  1.00 50.00
ATOM   2683  CZ  ARG   340      19.704  60.923 156.364  1.00 50.00
ATOM   2684  NH1 ARG   340      19.869  60.899 155.038  1.00 50.00
ATOM   2685  NH2 ARG   340      20.743  60.673 157.161  1.00 50.00
ATOM   2686  N   GLY   341      12.739  61.323 159.065  1.00 50.00
ATOM   2687  CA  GLY   341      12.213  62.198 160.133  1.00 50.00
ATOM   2688  C   GLY   341      10.699  62.025 160.277  1.00 50.00
ATOM   2689  O   GLY   341      10.034  62.797 160.962  1.00 50.00
ATOM   2690  N   ALA   342      10.202  60.970 159.634  1.00 50.00
ATOM   2691  CA  ALA   342       8.784  60.586 159.595  1.00 50.00
ATOM   2692  C   ALA   342       7.852  61.356 160.539  1.00 50.00
ATOM   2693  O   ALA   342       7.813  61.090 161.731  1.00 50.00
ATOM   2694  CB  ALA   342       8.661  59.090 159.880  1.00 50.00
ATOM   2695  N   GLY   343       7.075  62.250 159.933  1.00 50.00
ATOM   2696  CA  GLY   343       5.963  62.954 160.557  1.00 50.00
ATOM   2697  C   GLY   343       6.290  63.970 161.656  1.00 50.00
ATOM   2698  O   GLY   343       5.414  64.682 162.130  1.00 50.00
ATOM   2699  N   ARG   344       7.541  64.028 162.067  1.00 50.00
ATOM   2700  CA  ARG   344       7.987  65.005 163.070  1.00 50.00
ATOM   2701  C   ARG   344       8.648  66.284 162.535  1.00 50.00
ATOM   2702  O   ARG   344       8.834  67.242 163.287  1.00 50.00
ATOM   2703  CB  ARG   344       8.950  64.303 164.025  1.00 50.00
ATOM   2704  CG  ARG   344       9.337  65.213 165.190  1.00 50.00
ATOM   2705  CD  ARG   344       8.092  65.607 165.984  1.00 50.00
ATOM   2706  NE  ARG   344       8.507  66.459 167.085  1.00 50.00
ATOM   2707  CZ  ARG   344       8.623  67.784 167.076  1.00 50.00
ATOM   2708  NH1 ARG   344       8.338  68.399 165.960  1.00 50.00
ATOM   2709  NH2 ARG   344       8.988  68.508 168.142  1.00 50.00
ATOM   2710  N   PRO   345       9.020  66.300 161.256  1.00 50.00
ATOM   2711  CA  PRO   345       9.756  67.404 160.646  1.00 50.00
ATOM   2712  C   PRO   345       9.012  68.726 160.602  1.00 50.00
ATOM   2713  O   PRO   345       9.499  69.725 161.049  1.00 50.00
ATOM   2714  CB  PRO   345      10.117  66.897 159.248  1.00 50.00
ATOM   2715  CG  PRO   345       8.968  65.959 158.910  1.00 50.00
ATOM   2716  CD  PRO   345       8.698  65.322 160.205  1.00 50.00
ATOM   2717  N   GLU   346       7.776  68.706 160.138  1.00 50.00
ATOM   2718  CA  GLU   346       7.048  69.955 159.918  1.00 50.00
ATOM   2719  C   GLU   346       6.613  70.651 161.204  1.00 50.00
ATOM   2720  O   GLU   346       6.725  71.867 161.326  1.00 50.00
ATOM   2721  CB  GLU   346       5.888  69.682 159.041  1.00 99.99
ATOM   2722  CG  GLU   346       6.191  69.212 157.617  1.00 99.99
ATOM   2723  CD  GLU   346       4.973  69.161 156.717  1.00 99.99
ATOM   2724  OE1 GLU   346       4.276  70.184 156.600  1.00 99.99
ATOM   2725  OE2 GLU   346       4.810  68.064 156.160  1.00 99.99
ATOM   2726  N   ALA   347       6.166  69.854 162.171  1.00 50.00
ATOM   2727  CA  ALA   347       5.687  70.410 163.445  1.00 50.00
ATOM   2728  C   ALA   347       6.873  70.931 164.256  1.00 50.00
ATOM   2729  O   ALA   347       6.768  71.919 164.980  1.00 50.00
ATOM   2730  CB  ALA   347       4.943  69.342 164.241  1.00 50.00
ATOM   2731  N   ALA   348       8.011  70.259 164.087  1.00 50.00
ATOM   2732  CA  ALA   348       9.242  70.660 164.782  1.00 50.00
ATOM   2733  C   ALA   348       9.724  71.993 164.250  1.00 50.00
ATOM   2734  O   ALA   348      10.093  72.880 165.014  1.00 50.00
ATOM   2735  CB  ALA   348      10.304  69.624 164.556  1.00 50.00
ATOM   2736  N   PHE   349       9.603  72.156 162.942  1.00 50.00
ATOM   2737  CA  PHE   349      10.039  73.388 162.266  1.00 50.00
ATOM   2738  C   PHE   349       9.184  74.555 162.742  1.00 50.00
ATOM   2739  O   PHE   349       9.702  75.627 163.046  1.00 50.00
ATOM   2740  CB  PHE   349       9.898  73.252 160.748  1.00 99.99
ATOM   2741  CG  PHE   349      10.872  72.236 160.187  1.00 99.99
ATOM   2742  CD1 PHE   349      11.329  71.188 160.928  1.00 99.99
ATOM   2743  CD2 PHE   349      11.165  72.279 158.876  1.00 99.99
ATOM   2744  CE1 PHE   349      12.111  70.290 160.340  1.00 99.99
ATOM   2745  CE2 PHE   349      11.912  71.244 158.304  1.00 99.99
ATOM   2746  CZ  PHE   349      12.584  70.328 159.084  1.00 99.99
ATOM   2747  N   VAL   350       7.883  74.306 162.849  1.00 50.00
ATOM   2748  CA  VAL   350       6.939  75.358 163.251  1.00 50.00
ATOM   2749  C   VAL   350       7.170  75.768 164.708  1.00 50.00
ATOM   2750  O   VAL   350       7.171  76.954 165.029  1.00 50.00
ATOM   2751  CB  VAL   350       5.510  74.888 163.055  1.00 50.00
ATOM   2752  CG1 VAL   350       4.538  75.917 163.567  1.00 50.00
ATOM   2753  CG2 VAL   350       5.219  74.619 161.578  1.00 50.00
ATOM   2754  N   TYR   351       7.371  74.771 165.563  1.00 50.00
ATOM   2755  CA  TYR   351       7.599  75.022 166.993  1.00 50.00
ATOM   2756  C   TYR   351       8.875  75.843 167.200  1.00 50.00
ATOM   2757  O   TYR   351       8.867  76.851 167.902  1.00 50.00
ATOM   2758  CB  TYR   351       7.699  73.694 167.745  1.00 50.00
ATOM   2759  CG  TYR   351       7.880  73.919 169.248  1.00 50.00
ATOM   2760  CD1 TYR   351       6.773  74.174 170.043  1.00 50.00
ATOM   2761  CD2 TYR   351       9.141  73.815 169.824  1.00 50.00
ATOM   2762  CE1 TYR   351       6.942  74.334 171.400  1.00 50.00
ATOM   2763  CE2 TYR   351       9.290  73.963 171.197  1.00 50.00
ATOM   2764  CZ  TYR   351       8.186  74.223 171.989  1.00 50.00
ATOM   2765  OH  TYR   351       8.330  74.401 173.312  1.00 50.00
ATOM   2766  N   GLU   352       9.952  75.418 166.545  1.00 50.00
ATOM   2767  CA  GLU   352      11.249  76.102 166.658  1.00 50.00
ATOM   2768  C   GLU   352      11.165  77.548 166.158  1.00 50.00
ATOM   2769  O   GLU   352      11.724  78.455 166.773  1.00 50.00
ATOM   2770  CB  GLU   352      12.306  75.351 165.851  1.00 50.00
ATOM   2771  CG  GLU   352      12.580  73.958 166.419  1.00 50.00
ATOM   2772  CD  GLU   352      13.270  74.031 167.778  1.00 50.00
ATOM   2773  OE1 GLU   352      14.319  74.705 167.850  1.00 50.00
ATOM   2774  OE2 GLU   352      12.771  73.364 168.710  1.00 50.00
ATOM   2775  N   ARG   353      10.430  77.749 165.067  1.00 50.00
ATOM   2776  CA  ARG   353      10.341  79.080 164.448  1.00 50.00
ATOM   2777  C   ARG   353       9.578  80.047 165.354  1.00 50.00
ATOM   2778  O   ARG   353      10.012  81.175 165.564  1.00 50.00
ATOM   2779  CB  ARG   353       9.622  78.993 163.104  1.00 99.99
ATOM   2780  CG  ARG   353       9.587  80.368 162.393  1.00 99.99
ATOM   2781  CD  ARG   353       8.957  80.241 161.003  1.00 99.99
ATOM   2782  NE  ARG   353       8.912  81.555 160.349  1.00 99.99
ATOM   2783  CZ  ARG   353       9.895  82.092 159.627  1.00 99.99
ATOM   2784  NH1 ARG   353      11.016  81.466 159.463  1.00 99.99
ATOM   2785  NH2 ARG   353       9.755  83.264 159.069  1.00 99.99
ATOM   2786  N   ILE   354       8.489  79.561 165.936  1.00 50.00
ATOM   2787  CA  ILE   354       7.646  80.405 166.792  1.00 50.00
ATOM   2788  C   ILE   354       8.358  80.708 168.112  1.00 50.00
ATOM   2789  O   ILE   354       8.315  81.809 168.639  1.00 50.00
ATOM   2790  CB  ILE   354       6.298  79.762 167.090  1.00 50.00
ATOM   2791  CG1 ILE   354       6.503  78.463 167.846  1.00 50.00
ATOM   2792  CG2 ILE   354       5.564  79.566 165.784  1.00 50.00
ATOM   2793  CD1 ILE   354       5.259  78.036 168.355  1.00 50.00
ATOM   2794  N   MET   355       9.029  79.696 168.649  1.00 50.00
ATOM   2795  CA  MET   355       9.754  79.843 169.914  1.00 50.00
ATOM   2796  C   MET   355      10.791  80.963 169.769  1.00 50.00
ATOM   2797  O   MET   355      10.921  81.826 170.627  1.00 50.00
ATOM   2798  CB  MET   355      10.457  78.536 170.268  1.00 50.00
ATOM   2799  CG  MET   355      11.169  78.642 171.599  1.00 50.00
ATOM   2800  SD  MET   355      10.046  78.902 173.030  1.00 50.00
ATOM   2801  CE  MET   355       9.307  77.305 173.102  1.00 50.00
ATOM   2802  N   ASP   356      11.501  80.952 168.648  1.00 50.00
ATOM   2803  CA  ASP   356      12.501  81.994 168.372  1.00 50.00
ATOM   2804  C   ASP   356      11.863  83.364 168.203  1.00 50.00
ATOM   2805  O   ASP   356      12.362  84.355 168.732  1.00 50.00
ATOM   2806  CB  ASP   356      13.307  81.652 167.118  1.00 99.99
ATOM   2807  CG  ASP   356      14.177  80.440 167.294  1.00 99.99
ATOM   2808  OD1 ASP   356      14.233  80.197 168.437  1.00 99.99
ATOM   2809  OD2 ASP   356      14.715  79.909 166.315  1.00 99.99
ATOM   2810  N   ILE   357      10.738  83.399 167.500  1.00 50.00
ATOM   2811  CA  ILE   357      10.060  84.678 167.233  1.00 50.00
ATOM   2812  C   ILE   357       9.573  85.295 168.547  1.00 50.00
ATOM   2813  O   ILE   357       9.684  86.500 168.755  1.00 50.00
ATOM   2814  CB  ILE   357       8.878  84.496 166.278  1.00 50.00
ATOM   2815  CG1 ILE   357       7.805  83.609 166.869  1.00 50.00
ATOM   2816  CG2 ILE   357       9.359  83.941 164.941  1.00 50.00
ATOM   2817  CD1 ILE   357       6.572  83.484 166.002  1.00 50.00
ATOM   2818  N   VAL   358       9.088  84.438 169.441  1.00 50.00
ATOM   2819  CA  VAL   358       8.570  84.898 170.736  1.00 50.00
ATOM   2820  C   VAL   358       9.732  85.337 171.631  1.00 50.00
ATOM   2821  O   VAL   358       9.607  86.284 172.403  1.00 50.00
ATOM   2822  CB  VAL   358       7.762  83.801 171.431  1.00 50.00
ATOM   2823  CG1 VAL   358       8.612  82.575 171.726  1.00 50.00
ATOM   2824  CG2 VAL   358       7.160  84.337 172.732  1.00 50.00
ATOM   2825  N   ALA   359      10.853  84.633 171.498  1.00 50.00
ATOM   2826  CA  ALA   359      12.043  84.939 172.298  1.00 50.00
ATOM   2827  C   ALA   359      12.511  86.350 171.957  1.00 50.00
ATOM   2828  O   ALA   359      12.869  87.129 172.837  1.00 50.00
ATOM   2829  CB  ALA   359      13.167  83.970 171.946  1.00 50.00
ATOM   2830  N   ASP   360      12.403  86.683 170.672  1.00 50.00
ATOM   2831  CA  ASP   360      12.806  88.006 170.185  1.00 50.00
ATOM   2832  C   ASP   360      11.921  89.080 170.824  1.00 50.00
ATOM   2833  O   ASP   360      12.406  90.142 171.201  1.00 50.00
ATOM   2834  CB  ASP   360      12.673  88.071 168.663  1.00 50.00
ATOM   2835  CG  ASP   360      13.133  89.432 168.130  1.00 50.00
ATOM   2836  OD1 ASP   360      14.305  89.776 168.394  1.00 50.00
ATOM   2837  OD2 ASP   360      12.298  90.096 167.482  1.00 50.00
ATOM   2838  N   GLU   361      10.641  88.754 170.984  1.00 50.00
ATOM   2839  CA  GLU   361       9.688  89.717 171.552  1.00 50.00
ATOM   2840  C   GLU   361      10.003  89.942 173.037  1.00 50.00
ATOM   2841  O   GLU   361       9.798  91.033 173.559  1.00 50.00
ATOM   2842  CB  GLU   361       8.251  89.232 171.374  1.00 50.00
ATOM   2843  CG  GLU   361       7.269  90.381 171.634  1.00 50.00
ATOM   2844  CD  GLU   361       5.811  89.962 171.439  1.00 50.00
ATOM   2845  OE1 GLU   361       5.589  88.958 170.724  1.00 50.00
ATOM   2846  OE2 GLU   361       4.943  90.651 172.018  1.00 50.00
ATOM   2847  N   LEU   362      10.539  88.902 173.672  1.00 50.00
ATOM   2848  CA  LEU   362      10.917  88.956 175.092  1.00 50.00
ATOM   2849  C   LEU   362      12.316  89.526 175.288  1.00 50.00
ATOM   2850  O   LEU   362      12.739  89.743 176.423  1.00 50.00
ATOM   2851  CB  LEU   362      10.865  87.566 175.732  1.00 50.00
ATOM   2852  CG  LEU   362       9.451  86.984 175.782  1.00 50.00
ATOM   2853  CD1 LEU   362       9.476  85.628 176.489  1.00 50.00
ATOM   2854  CD2 LEU   362       8.491  87.942 176.495  1.00 50.00
ATOM   2855  N   LYS   363      13.044  89.688 174.184  1.00 50.00
ATOM   2856  CA  LYS   363      14.424  90.195 174.228  1.00 50.00
ATOM   2857  C   LYS   363      15.372  89.091 174.711  1.00 50.00
ATOM   2858  O   LYS   363      16.402  89.346 175.333  1.00 50.00
ATOM   2859  CB  LYS   363      14.506  91.386 175.199  1.00 50.00
ATOM   2860  CG  LYS   363      15.907  91.970 175.304  1.00 50.00
ATOM   2861  CD  LYS   363      16.335  92.595 173.981  1.00 50.00
ATOM   2862  CE  LYS   363      17.740  93.189 174.078  1.00 50.00
ATOM   2863  NZ  LYS   363      18.755  92.146 174.289  1.00 50.00
ATOM   2864  N   ILE   364      15.022  87.851 174.397  1.00 50.00
ATOM   2865  CA  ILE   364      15.849  86.699 174.775  1.00 50.00
ATOM   2866  C   ILE   364      16.434  86.064 173.512  1.00 50.00
ATOM   2867  O   ILE   364      15.721  85.766 172.556  1.00 50.00
ATOM   2868  CB  ILE   364      15.003  85.687 175.552  1.00 50.00
ATOM   2869  CG1 ILE   364      14.444  86.333 176.824  1.00 50.00
ATOM   2870  CG2 ILE   364      15.837  84.442 175.893  1.00 50.00
ATOM   2871  CD1 ILE   364      13.595  85.349 177.632  1.00 50.00
ATOM   2872  N   ASP   365      17.750  85.867 173.560  1.00 50.00
ATOM   2873  CA  ASP   365      18.513  85.266 172.462  1.00 50.00
ATOM   2874  C   ASP   365      17.933  83.884 172.128  1.00 50.00
ATOM   2875  O   ASP   365      17.527  83.146 173.027  1.00 50.00
ATOM   2876  CB  ASP   365      19.974  85.158 172.903  1.00 50.00
ATOM   2877  CG  ASP   365      20.842  84.430 171.892  1.00 50.00
ATOM   2878  OD1 ASP   365      21.271  85.047 170.914  1.00 50.00
ATOM   2879  OD2 ASP   365      21.018  83.283 172.160  1.00 50.00
ATOM   2880  N   PRO   366      17.936  83.548 170.839  1.00 50.00
ATOM   2881  CA  PRO   366      17.360  82.296 170.326  1.00 50.00
ATOM   2882  C   PRO   366      18.075  81.044 170.840  1.00 50.00
ATOM   2883  O   PRO   366      17.462  79.992 170.961  1.00 50.00
ATOM   2884  CB  PRO   366      17.436  82.430 168.806  1.00 50.00
ATOM   2885  CG  PRO   366      18.627  83.365 168.588  1.00 50.00
ATOM   2886  CD  PRO   366      18.539  84.342 169.753  1.00 50.00
ATOM   2887  N   ILE   367      19.361  81.159 171.155  1.00 50.00
ATOM   2888  CA  ILE   367      20.094  79.990 171.672  1.00 50.00
ATOM   2889  C   ILE   367      19.810  79.841 173.169  1.00 50.00
ATOM   2890  O   ILE   367      19.616  78.739 173.673  1.00 50.00
ATOM   2891  CB  ILE   367      21.599  80.093 171.448  1.00 50.00
ATOM   2892  CG1 ILE   367      22.223  81.145 172.320  1.00 50.00
ATOM   2893  CG2 ILE   367      21.884  80.142 169.950  1.00 50.00
ATOM   2894  CD1 ILE   367      23.669  81.183 172.198  1.00 50.00
ATOM   2895  N   GLU   368      19.720  80.992 173.837  1.00 50.00
ATOM   2896  CA  GLU   368      19.508  81.044 175.285  1.00 50.00
ATOM   2897  C   GLU   368      18.125  80.506 175.654  1.00 50.00
ATOM   2898  O   GLU   368      17.986  79.739 176.605  1.00 50.00
ATOM   2899  CB  GLU   368      19.643  82.491 175.764  1.00 50.00
ATOM   2900  CG  GLU   368      19.465  82.615 177.284  1.00 50.00
ATOM   2901  CD  GLU   368      20.525  81.819 178.053  1.00 50.00
ATOM   2902  OE1 GLU   368      21.519  81.413 177.407  1.00 50.00
ATOM   2903  OE2 GLU   368      20.311  81.616 179.265  1.00 50.00
ATOM   2904  N   LEU   369      17.121  80.913 174.883  1.00 50.00
ATOM   2905  CA  LEU   369      15.737  80.496 175.150  1.00 50.00
ATOM   2906  C   LEU   369      15.607  78.969 175.084  1.00 50.00
ATOM   2907  O   LEU   369      14.736  78.386 175.726  1.00 50.00
ATOM   2908  CB  LEU   369      14.780  81.190 174.177  1.00 50.00
ATOM   2909  CG  LEU   369      13.320  80.909 174.534  1.00 50.00
ATOM   2910  CD1 LEU   369      12.417  82.031 174.091  1.00 50.00
ATOM   2911  CD2 LEU   369      12.874  79.618 173.896  1.00 50.00
ATOM   2912  N   ARG   370      16.510  78.336 174.344  1.00 50.00
ATOM   2913  CA  ARG   370      16.501  76.873 174.225  1.00 50.00
ATOM   2914  C   ARG   370      17.192  76.225 175.427  1.00 50.00
ATOM   2915  O   ARG   370      16.700  75.239 175.971  1.00 50.00
ATOM   2916  CB  ARG   370      17.149  76.454 172.904  1.00 50.00
ATOM   2917  CG  ARG   370      16.231  76.805 171.733  1.00 50.00
ATOM   2918  CD  ARG   370      16.877  76.465 170.386  1.00 50.00
ATOM   2919  NE  ARG   370      15.866  76.523 169.313  1.00 50.00
ATOM   2920  CZ  ARG   370      15.234  77.606 168.896  1.00 50.00
ATOM   2921  NH1 ARG   370      15.575  78.732 169.482  1.00 50.00
ATOM   2922  NH2 ARG   370      14.285  77.514 167.953  1.00 50.00
ATOM   2923  N   ARG   371      18.265  76.859 175.898  1.00 50.00
ATOM   2924  CA  ARG   371      18.987  76.358 177.079  1.00 50.00
ATOM   2925  C   ARG   371      18.087  76.457 178.314  1.00 50.00
ATOM   2926  O   ARG   371      18.066  75.561 179.154  1.00 50.00
ATOM   2927  CB  ARG   371      20.268  77.157 177.321  1.00 50.00
ATOM   2928  CG  ARG   371      21.297  76.933 176.210  1.00 50.00
ATOM   2929  CD  ARG   371      22.582  77.720 176.474  1.00 50.00
ATOM   2930  NE  ARG   371      23.230  77.253 177.715  1.00 50.00
ATOM   2931  CZ  ARG   371      24.091  76.232 177.783  1.00 50.00
ATOM   2932  NH1 ARG   371      24.407  75.555 176.679  1.00 50.00
ATOM   2933  NH2 ARG   371      24.650  75.900 178.949  1.00 50.00
ATOM   2934  N   LYS   372      17.315  77.541 178.362  1.00 50.00
ATOM   2935  CA  LYS   372      16.403  77.806 179.483  1.00 50.00
ATOM   2936  C   LYS   372      15.330  76.714 179.594  1.00 50.00
ATOM   2937  O   LYS   372      14.876  76.404 180.691  1.00 50.00
ATOM   2938  CB  LYS   372      15.739  79.171 179.290  1.00 50.00
ATOM   2939  CG  LYS   372      14.827  79.527 180.466  1.00 50.00
ATOM   2940  CD  LYS   372      14.167  80.877 180.247  1.00 50.00
ATOM   2941  CE  LYS   372      13.256  81.205 181.426  1.00 50.00
ATOM   2942  NZ  LYS   372      13.984  81.418 182.670  1.00 50.00
ATOM   2943  N   ASN   373      14.970  76.120 178.460  1.00 50.00
ATOM   2944  CA  ASN   373      13.865  75.149 178.432  1.00 50.00
ATOM   2945  C   ASN   373      14.266  73.682 178.247  1.00 50.00
ATOM   2946  O   ASN   373      13.418  72.854 177.909  1.00 50.00
ATOM   2947  CB  ASN   373      12.862  75.547 177.346  1.00 50.00
ATOM   2948  CG  ASN   373      12.063  76.784 177.752  1.00 50.00
ATOM   2949  OD1 ASN   373      11.238  76.725 178.657  1.00 50.00
ATOM   2950  ND2 ASN   373      12.326  77.893 177.078  1.00 50.00
ATOM   2951  N   ILE   374      15.509  73.340 178.560  1.00 50.00
ATOM   2952  CA  ILE   374      15.953  71.939 178.475  1.00 50.00
ATOM   2953  C   ILE   374      15.329  71.108 179.599  1.00 50.00
ATOM   2954  O   ILE   374      14.873  71.660 180.601  1.00 50.00
ATOM   2955  CB  ILE   374      17.438  71.898 178.596  1.00 50.00
ATOM   2956  CG1 ILE   374      17.939  72.375 179.969  1.00 50.00
ATOM   2957  CG2 ILE   374      18.121  72.664 177.440  1.00 50.00
ATOM   2958  CD1 ILE   374      19.411  72.291 180.333  1.00 50.00
ATOM   2959  N   ILE   375      15.329  69.792 179.423  1.00 50.00
ATOM   2960  CA  ILE   375      14.801  68.884 180.455  1.00 50.00
ATOM   2961  C   ILE   375      15.590  69.118 181.749  1.00 50.00
ATOM   2962  O   ILE   375      16.808  69.165 181.736  1.00 50.00
ATOM   2963  CB  ILE   375      14.922  67.426 180.013  1.00 50.00
ATOM   2964  CG1 ILE   375      16.384  67.025 179.858  1.00 50.00
ATOM   2965  CG2 ILE   375      14.155  67.201 178.702  1.00 50.00
ATOM   2966  CD1 ILE   375      16.544  65.550 179.512  1.00 50.00
ATOM   2967  N   GLN   376      14.886  69.227 182.860  1.00 50.00
ATOM   2968  CA  GLN   376      15.487  69.629 184.138  1.00 50.00
ATOM   2969  C   GLN   376      16.353  68.535 184.770  1.00 50.00
ATOM   2970  O   GLN   376      17.287  68.837 185.508  1.00 50.00
ATOM   2971  CB  GLN   376      14.412  70.087 185.123  1.00 50.00
ATOM   2972  CG  GLN   376      13.443  68.959 185.491  1.00 50.00
ATOM   2973  CD  GLN   376      12.425  69.453 186.513  1.00 50.00
ATOM   2974  OE1 GLN   376      11.737  70.444 186.295  1.00 50.00
ATOM   2975  NE2 GLN   376      12.355  68.737 187.629  1.00 50.00
ATOM   2976  N   SER   377      15.994  67.278 184.529  1.00 50.00
ATOM   2977  CA  SER   377      16.755  66.147 185.084  1.00 50.00
ATOM   2978  C   SER   377      16.558  64.904 184.219  1.00 50.00
ATOM   2979  O   SER   377      15.587  64.796 183.469  1.00 50.00
ATOM   2980  CB  SER   377      16.297  65.854 186.516  1.00 50.00
ATOM   2981  OG  SER   377      14.913  65.492 186.518  1.00 50.00
ATOM   2982  N   THR   378      17.551  64.030 184.280  1.00 50.00
ATOM   2983  CA  THR   378      17.538  62.758 183.546  1.00 50.00
ATOM   2984  C   THR   378      17.835  61.652 184.568  1.00 50.00
ATOM   2985  O   THR   378      18.744  61.815 185.381  1.00 50.00
ATOM   2986  CB  THR   378      18.627  62.796 182.473  1.00 50.00
ATOM   2987  OG1 THR   378      18.373  63.883 181.578  1.00 50.00
ATOM   2988  CG2 THR   378      18.721  61.472 181.712  1.00 50.00
ATOM   2989  N   PRO   379      17.120  60.530 184.488  1.00 50.00
ATOM   2990  CA  PRO   379      16.068  60.225 183.498  1.00 50.00
ATOM   2991  C   PRO   379      14.900  61.212 183.589  1.00 50.00
ATOM   2992  O   PRO   379      14.642  61.797 184.640  1.00 50.00
ATOM   2993  CB  PRO   379      15.576  58.831 183.875  1.00 50.00
ATOM   2994  CG  PRO   379      16.768  58.204 184.595  1.00 50.00
ATOM   2995  CD  PRO   379      17.378  59.375 185.361  1.00 50.00
ATOM   2996  N   TYR   380      14.196  61.335 182.470  1.00 50.00
ATOM   2997  CA  TYR   380      12.997  62.180 182.366  1.00 50.00
ATOM   2998  C   TYR   380      11.892  61.371 181.679  1.00 50.00
ATOM   2999  O   TYR   380      12.091  60.861 180.575  1.00 50.00
ATOM   3000  CB  TYR   380      13.335  63.409 181.515  1.00 50.00
ATOM   3001  CG  TYR   380      12.176  64.407 181.453  1.00 50.00
ATOM   3002  CD1 TYR   380      11.225  64.323 180.440  1.00 50.00
ATOM   3003  CD2 TYR   380      12.103  65.431 182.388  1.00 50.00
ATOM   3004  CE1 TYR   380      10.205  65.264 180.365  1.00 50.00
ATOM   3005  CE2 TYR   380      11.087  66.376 182.309  1.00 50.00
ATOM   3006  CZ  TYR   380      10.141  66.295 181.295  1.00 50.00
ATOM   3007  OH  TYR   380       9.177  67.249 181.189  1.00 50.00
ATOM   3008  N   LYS   381      10.749  61.251 182.344  1.00 50.00
ATOM   3009  CA  LYS   381       9.586  60.573 181.747  1.00 50.00
ATOM   3010  C   LYS   381       8.605  61.642 181.260  1.00 50.00
ATOM   3011  O   LYS   381       8.135  62.468 182.041  1.00 50.00
ATOM   3012  CB  LYS   381       8.918  59.676 182.787  1.00 50.00
ATOM   3013  CG  LYS   381       7.811  58.824 182.155  1.00 50.00
ATOM   3014  CD  LYS   381       7.156  57.903 183.186  1.00 50.00
ATOM   3015  CE  LYS   381       6.451  58.707 184.283  1.00 50.00
ATOM   3016  NZ  LYS   381       5.840  57.820 185.280  1.00 50.00
ATOM   3017  N   ASN   382       8.379  61.650 179.949  1.00 50.00
ATOM   3018  CA  ASN   382       7.527  62.667 179.315  1.00 50.00
ATOM   3019  C   ASN   382       6.054  62.362 179.599  1.00 50.00
ATOM   3020  O   ASN   382       5.704  61.259 180.010  1.00 50.00
ATOM   3021  CB  ASN   382       7.778  62.699 177.808  1.00 50.00
ATOM   3022  CG  ASN   382       7.028  63.858 177.167  1.00 50.00
ATOM   3023  OD1 ASN   382       5.812  63.939 177.172  1.00 50.00
ATOM   3024  ND2 ASN   382       7.804  64.785 176.648  1.00 50.00
ATOM   3025  N   VAL   383       5.215  63.375 179.450  1.00 50.00
ATOM   3026  CA  VAL   383       3.764  63.228 179.587  1.00 50.00
ATOM   3027  C   VAL   383       3.215  62.189 178.595  1.00 50.00
ATOM   3028  O   VAL   383       2.135  61.646 178.799  1.00 50.00
ATOM   3029  CB  VAL   383       3.067  64.578 179.394  1.00 50.00
ATOM   3030  CG1 VAL   383       3.254  65.106 177.968  1.00 50.00
ATOM   3031  CG2 VAL   383       1.579  64.460 179.740  1.00 50.00
ATOM   3032  N   MET   384       3.954  61.979 177.508  1.00 50.00
ATOM   3033  CA  MET   384       3.567  61.021 176.467  1.00 50.00
ATOM   3034  C   MET   384       3.987  59.596 176.848  1.00 50.00
ATOM   3035  O   MET   384       3.656  58.636 176.165  1.00 50.00
ATOM   3036  CB  MET   384       4.194  61.432 175.140  1.00 50.00
ATOM   3037  CG  MET   384       3.696  60.597 174.026  1.00 50.00
ATOM   3038  SD  MET   384       1.920  60.580 173.667  1.00 50.00
ATOM   3039  CE  MET   384       1.827  62.180 172.902  1.00 50.00
ATOM   3040  N   GLY   385       4.769  59.496 177.921  1.00 50.00
ATOM   3041  CA  GLY   385       5.198  58.200 178.470  1.00 50.00
ATOM   3042  C   GLY   385       6.504  57.682 177.857  1.00 50.00
ATOM   3043  O   GLY   385       6.832  56.507 178.003  1.00 50.00
ATOM   3044  N   LEU   386       7.259  58.571 177.214  1.00 50.00
ATOM   3045  CA  LEU   386       8.592  58.214 176.703  1.00 50.00
ATOM   3046  C   LEU   386       9.591  58.341 177.853  1.00 50.00
ATOM   3047  O   LEU   386       9.447  59.225 178.700  1.00 50.00
ATOM   3048  CB  LEU   386       8.991  59.160 175.565  1.00 50.00
ATOM   3049  CG  LEU   386       8.072  59.038 174.360  1.00 50.00
ATOM   3050  CD1 LEU   386       8.388  60.089 173.314  1.00 50.00
ATOM   3051  CD2 LEU   386       8.204  57.685 173.825  1.00 50.00
ATOM   3052  N   THR   387      10.590  57.469 177.867  1.00 50.00
ATOM   3053  CA  THR   387      11.607  57.486 178.936  1.00 50.00
ATOM   3054  C   THR   387      12.974  57.883 178.372  1.00 50.00
ATOM   3055  O   THR   387      13.638  57.100 177.693  1.00 50.00
ATOM   3056  CB  THR   387      11.714  56.108 179.596  1.00 50.00
ATOM   3057  OG1 THR   387      12.167  55.149 178.636  1.00 50.00
ATOM   3058  CG2 THR   387      10.368  55.677 180.186  1.00 50.00
ATOM   3059  N   TYR   388      13.382  59.109 178.676  1.00 50.00
ATOM   3060  CA  TYR   388      14.678  59.642 178.222  1.00 50.00
ATOM   3061  C   TYR   388      15.756  59.308 179.258  1.00 50.00
ATOM   3062  O   TYR   388      15.742  59.834 180.371  1.00 50.00
ATOM   3063  CB  TYR   388      14.593  61.160 178.030  1.00 50.00
ATOM   3064  CG  TYR   388      13.606  61.548 176.929  1.00 50.00
ATOM   3065  CD1 TYR   388      14.031  61.614 175.622  1.00 50.00
ATOM   3066  CD2 TYR   388      12.308  61.924 177.250  1.00 50.00
ATOM   3067  CE1 TYR   388      13.170  62.102 174.655  1.00 50.00
ATOM   3068  CE2 TYR   388      11.431  62.309 176.254  1.00 50.00
ATOM   3069  CZ  TYR   388      11.857  62.309 174.928  1.00 50.00
ATOM   3070  OH  TYR   388      10.973  62.586 173.903  1.00 50.00
ATOM   3071  N   ASP   389      16.669  58.423 178.870  1.00 50.00
ATOM   3072  CA  ASP   389      17.733  57.945 179.773  1.00 50.00
ATOM   3073  C   ASP   389      19.086  58.612 179.507  1.00 50.00
ATOM   3074  O   ASP   389      20.027  58.437 180.276  1.00 50.00
ATOM   3075  CB  ASP   389      17.872  56.426 179.656  1.00 50.00
ATOM   3076  CG  ASP   389      16.616  55.718 180.170  1.00 50.00
ATOM   3077  OD1 ASP   389      16.273  55.955 181.348  1.00 50.00
ATOM   3078  OD2 ASP   389      16.028  54.959 179.371  1.00 50.00
ATOM   3079  N   SER   390      19.180  59.320 178.388  1.00 50.00
ATOM   3080  CA  SER   390      20.396  60.069 178.040  1.00 50.00
ATOM   3081  C   SER   390      19.990  61.287 177.209  1.00 50.00
ATOM   3082  O   SER   390      19.074  61.211 176.393  1.00 50.00
ATOM   3083  CB  SER   390      21.351  59.162 177.260  1.00 50.00
ATOM   3084  OG  SER   390      20.733  58.685 176.066  1.00 50.00
ATOM   3085  N   GLY   391      20.676  62.403 177.443  1.00 50.00
ATOM   3086  CA  GLY   391      20.327  63.674 176.787  1.00 50.00
ATOM   3087  C   GLY   391      21.541  64.596 176.718  1.00 50.00
ATOM   3088  O   GLY   391      21.981  65.143 177.725  1.00 50.00
ATOM   3089  N   ASP   392      22.051  64.767 175.503  1.00 50.00
ATOM   3090  CA  ASP   392      23.262  65.575 175.290  1.00 50.00
ATOM   3091  C   ASP   392      22.937  66.967 174.730  1.00 50.00
ATOM   3092  O   ASP   392      23.736  67.709 174.209  1.00 50.00
ATOM   3093  CB  ASP   392      24.180  64.845 174.333  1.00 50.00
ATOM   3094  CG  ASP   392      25.503  65.542 174.113  1.00 50.00
ATOM   3095  OD1 ASP   392      25.628  66.723 174.293  1.00 50.00
ATOM   3096  OD2 ASP   392      26.461  64.833 173.854  1.00 50.00
ATOM   3097  N   TYR   393      21.724  67.441 174.903  1.00 50.00
ATOM   3098  CA  TYR   393      21.340  68.749 174.338  1.00 50.00
ATOM   3099  C   TYR   393      22.184  69.907 174.888  1.00 50.00
ATOM   3100  O   TYR   393      22.624  70.761 174.123  1.00 50.00
ATOM   3101  CB  TYR   393      19.857  69.032 174.569  1.00 50.00
ATOM   3102  CG  TYR   393      19.512  69.043 176.056  1.00 50.00
ATOM   3103  CD1 TYR   393      19.636  70.204 176.781  1.00 50.00
ATOM   3104  CD2 TYR   393      19.091  67.875 176.675  1.00 50.00
ATOM   3105  CE1 TYR   393      19.355  70.143 178.112  1.00 50.00
ATOM   3106  CE2 TYR   393      18.773  67.881 178.024  1.00 50.00
ATOM   3107  CZ  TYR   393      18.881  69.044 178.757  1.00 50.00
ATOM   3108  OH  TYR   393      18.543  69.071 180.053  1.00 50.00
ATOM   3109  N   ASN   394      22.426  69.918 176.199  1.00 50.00
ATOM   3110  CA  ASN   394      23.245  70.985 176.797  1.00 50.00
ATOM   3111  C   ASN   394      24.599  71.099 176.092  1.00 50.00
ATOM   3112  O   ASN   394      25.024  72.194 175.733  1.00 50.00
ATOM   3113  CB  ASN   394      23.478  70.730 178.287  1.00 50.00
ATOM   3114  CG  ASN   394      22.213  70.948 179.107  1.00 50.00
ATOM   3115  OD1 ASN   394      21.750  70.059 179.812  1.00 50.00
ATOM   3116  ND2 ASN   394      21.706  72.160 178.990  1.00 50.00
ATOM   3117  N   ALA   395      25.235  69.953 175.860  1.00 50.00
ATOM   3118  CA  ALA   395      26.555  69.929 175.212  1.00 50.00
ATOM   3119  C   ALA   395      26.440  70.305 173.735  1.00 50.00
ATOM   3120  O   ALA   395      27.302  70.986 173.190  1.00 50.00
ATOM   3121  CB  ALA   395      27.198  68.557 175.357  1.00 50.00
ATOM   3122  N   LEU   396      25.341  69.882 173.118  1.00 50.00
ATOM   3123  CA  LEU   396      25.074  70.179 171.724  1.00 50.00
ATOM   3124  C   LEU   396      25.014  71.686 171.479  1.00 50.00
ATOM   3125  O   LEU   396      25.632  72.247 170.575  1.00 50.00
ATOM   3126  CB  LEU   396      23.786  69.516 171.236  1.00 50.00
ATOM   3127  CG  LEU   396      23.877  67.998 171.180  1.00 50.00
ATOM   3128  CD1 LEU   396      22.537  67.412 170.777  1.00 50.00
ATOM   3129  CD2 LEU   396      24.854  67.513 170.201  1.00 50.00
ATOM   3130  N   LEU   397      24.293  72.343 172.371  1.00 50.00
ATOM   3131  CA  LEU   397      24.090  73.794 172.280  1.00 50.00
ATOM   3132  C   LEU   397      25.388  74.555 172.533  1.00 50.00
ATOM   3133  O   LEU   397      25.692  75.523 171.839  1.00 50.00
ATOM   3134  CB  LEU   397      23.020  74.240 173.280  1.00 50.00
ATOM   3135  CG  LEU   397      21.619  73.825 172.824  1.00 50.00
ATOM   3136  CD1 LEU   397      20.594  74.128 173.916  1.00 50.00
ATOM   3137  CD2 LEU   397      21.243  74.570 171.543  1.00 50.00
ATOM   3138  N   THR   398      26.160  74.075 173.500  1.00 50.00
ATOM   3139  CA  THR   398      27.417  74.744 173.873  1.00 50.00
ATOM   3140  C   THR   398      28.454  74.589 172.757  1.00 50.00
ATOM   3141  O   THR   398      29.183  75.528 172.442  1.00 50.00
ATOM   3142  CB  THR   398      27.977  74.166 175.174  1.00 50.00
ATOM   3143  OG1 THR   398      28.269  72.779 174.999  1.00 50.00
ATOM   3144  CG2 THR   398      27.004  74.368 176.330  1.00 50.00
ATOM   3145  N   LYS   399      28.453  73.415 172.129  1.00 50.00
ATOM   3146  CA  LYS   399      29.436  73.113 171.085  1.00 50.00
ATOM   3147  C   LYS   399      29.177  73.900 169.805  1.00 50.00
ATOM   3148  O   LYS   399      30.110  74.423 169.202  1.00 50.00
ATOM   3149  CB  LYS   399      29.498  71.664 170.783  1.00 50.00
ATOM   3150  CG  LYS   399      30.048  70.886 171.975  1.00 50.00
ATOM   3151  CD  LYS   399      31.549  71.126 172.115  1.00 50.00
ATOM   3152  CE  LYS   399      32.191  70.305 173.268  1.00 50.00
ATOM   3153  NZ  LYS   399      32.284  68.820 173.134  1.00 50.00
ATOM   3154  N   ALA   400      27.904  74.052 169.444  1.00 50.00
ATOM   3155  CA  ALA   400      27.546  74.776 168.214  1.00 50.00
ATOM   3156  C   ALA   400      27.671  76.282 168.443  1.00 50.00
ATOM   3157  O   ALA   400      27.971  77.045 167.526  1.00 50.00
ATOM   3158  CB  ALA   400      26.119  74.434 167.787  1.00 50.00
ATOM   3159  N   GLU   401      27.452  76.685 169.694  1.00 50.00
ATOM   3160  CA  GLU   401      27.530  78.101 170.063  1.00 50.00
ATOM   3161  C   GLU   401      28.967  78.585 169.862  1.00 50.00
ATOM   3162  O   GLU   401      29.198  79.656 169.302  1.00 50.00
ATOM   3163  CB  GLU   401      27.107  78.292 171.519  1.00 50.00
ATOM   3164  CG  GLU   401      27.076  79.777 171.895  1.00 50.00
ATOM   3165  CD  GLU   401      26.623  79.973 173.338  1.00 50.00
ATOM   3166  OE1 GLU   401      27.278  79.411 174.232  1.00 50.00
ATOM   3167  OE2 GLU   401      25.673  80.706 173.559  1.00 50.00
ATOM   3168  N   SER   402      29.907  77.722 170.236  1.00 50.00
ATOM   3169  CA  SER   402      31.334  78.055 170.145  1.00 50.00
ATOM   3170  C   SER   402      31.841  77.945 168.704  1.00 50.00
ATOM   3171  O   SER   402      32.483  78.861 168.196  1.00 50.00
ATOM   3172  CB  SER   402      32.151  77.130 171.048  1.00 50.00
ATOM   3173  OG  SER   402      33.528  77.504 170.980  1.00 50.00
ATOM   3174  N   TYR   403      31.498  76.836 168.052  1.00 50.00
ATOM   3175  CA  TYR   403      31.967  76.570 166.681  1.00 50.00
ATOM   3176  C   TYR   403      31.534  77.642 165.685  1.00 50.00
ATOM   3177  O   TYR   403      32.285  77.988 164.778  1.00 50.00
ATOM   3178  CB  TYR   403      31.458  75.213 166.202  1.00 99.99
ATOM   3179  CG  TYR   403      32.043  74.056 167.008  1.00 99.99
ATOM   3180  CD1 TYR   403      33.299  74.184 167.592  1.00 99.99
ATOM   3181  CD2 TYR   403      31.329  72.874 167.143  1.00 99.99
ATOM   3182  CE1 TYR   403      33.840  73.138 168.310  1.00 99.99
ATOM   3183  CE2 TYR   403      31.876  71.841 167.865  1.00 99.99
ATOM   3184  CZ  TYR   403      33.123  71.993 168.429  1.00 99.99
ATOM   3185  OH  TYR   403      33.743  71.132 169.094  1.00 99.99
ATOM   3186  N   TYR   404      30.312  78.136 165.859  1.00 50.00
ATOM   3187  CA  TYR   404      29.743  79.103 164.912  1.00 50.00
ATOM   3188  C   TYR   404      30.124  80.542 165.250  1.00 50.00
ATOM   3189  O   TYR   404      29.897  81.448 164.451  1.00 50.00
ATOM   3190  CB  TYR   404      28.245  78.959 164.864  1.00 99.99
ATOM   3191  CG  TYR   404      27.668  79.940 163.821  1.00 99.99
ATOM   3192  CD1 TYR   404      27.581  79.580 162.490  1.00 99.99
ATOM   3193  CD2 TYR   404      27.183  81.197 164.235  1.00 99.99
ATOM   3194  CE1 TYR   404      26.975  80.428 161.578  1.00 99.99
ATOM   3195  CE2 TYR   404      26.528  81.985 163.340  1.00 99.99
ATOM   3196  CZ  TYR   404      26.424  81.619 161.999  1.00 99.99
ATOM   3197  OH  TYR   404      25.857  82.470 161.098  1.00 99.99
ATOM   3198  N   ARG   405      30.676  80.738 166.447  1.00 50.00
ATOM   3199  CA  ARG   405      31.070  82.082 166.900  1.00 50.00
ATOM   3200  C   ARG   405      29.796  82.906 167.111  1.00 50.00
ATOM   3201  O   ARG   405      29.748  84.111 166.870  1.00 50.00
ATOM   3202  CB  ARG   405      31.957  82.734 165.828  1.00 50.00
ATOM   3203  CG  ARG   405      32.423  84.130 166.229  1.00 50.00
ATOM   3204  CD  ARG   405      33.266  84.776 165.136  1.00 50.00
ATOM   3205  NE  ARG   405      34.517  84.031 164.946  1.00 50.00
ATOM   3206  CZ  ARG   405      35.625  84.228 165.668  1.00 50.00
ATOM   3207  NH1 ARG   405      35.644  85.156 166.630  1.00 50.00
ATOM   3208  NH2 ARG   405      36.723  83.512 165.420  1.00 50.00
ATOM   3209  N   GLU   406      28.767  82.219 167.604  1.00 50.00
ATOM   3210  CA  GLU   406      27.436  82.808 167.799  1.00 50.00
ATOM   3211  C   GLU   406      27.490  84.088 168.637  1.00 50.00
ATOM   3212  O   GLU   406      26.983  85.125 168.220  1.00 50.00
ATOM   3213  CB  GLU   406      26.518  81.810 168.496  1.00 99.99
ATOM   3214  CG  GLU   406      26.310  80.542 167.696  1.00 99.99
ATOM   3215  CD  GLU   406      25.320  79.592 168.364  1.00 99.99
ATOM   3216  OE1 GLU   406      25.152  79.741 169.591  1.00 99.99
ATOM   3217  OE2 GLU   406      24.736  78.748 167.652  1.00 99.99
ATOM   3218  N   MET   407      28.105  83.998 169.815  1.00 50.00
ATOM   3219  CA  MET   407      28.139  85.135 170.750  1.00 50.00
ATOM   3220  C   MET   407      28.731  86.395 170.100  1.00 50.00
ATOM   3221  O   MET   407      28.224  87.492 170.308  1.00 50.00
ATOM   3222  CB  MET   407      28.948  84.769 171.994  1.00 50.00
ATOM   3223  CG  MET   407      28.892  85.898 173.029  1.00 50.00
ATOM   3224  SD  MET   407      29.831  85.543 174.556  1.00 50.00
ATOM   3225  CE  MET   407      31.494  85.576 173.923  1.00 50.00
ATOM   3226  N   GLU   408      29.775  86.208 169.297  1.00 50.00
ATOM   3227  CA  GLU   408      30.458  87.343 168.655  1.00 50.00
ATOM   3228  C   GLU   408      29.801  87.812 167.356  1.00 50.00
ATOM   3229  O   GLU   408      29.968  88.964 166.965  1.00 50.00
ATOM   3230  CB  GLU   408      31.934  87.027 168.397  1.00 50.00
ATOM   3231  CG  GLU   408      32.778  87.219 169.659  1.00 50.00
ATOM   3232  CD  GLU   408      32.737  88.681 170.117  1.00 50.00
ATOM   3233  OE1 GLU   408      31.805  89.005 170.884  1.00 50.00
ATOM   3234  OE2 GLU   408      33.628  89.440 169.681  1.00 50.00
ATOM   3235  N   GLN   409      29.041  86.931 166.715  1.00 50.00
ATOM   3236  CA  GLN   409      28.531  87.229 165.371  1.00 50.00
ATOM   3237  C   GLN   409      27.020  87.416 165.280  1.00 50.00
ATOM   3238  O   GLN   409      26.545  88.164 164.426  1.00 50.00
ATOM   3239  CB  GLN   409      28.958  86.131 164.439  1.00 50.00
ATOM   3240  CG  GLN   409      30.467  86.122 164.160  1.00 50.00
ATOM   3241  CD  GLN   409      30.810  85.092 163.057  1.00 50.00
ATOM   3242  OE1 GLN   409      30.573  83.909 163.238  1.00 50.00
ATOM   3243  NE2 GLN   409      31.374  85.554 161.936  1.00 50.00
ATOM   3244  N   ARG   410      26.262  86.731 166.127  1.00 50.00
ATOM   3245  CA  ARG   410      24.797  86.816 166.040  1.00 50.00
ATOM   3246  C   ARG   410      24.363  88.269 166.215  1.00 50.00
ATOM   3247  O   ARG   410      24.706  88.912 167.207  1.00 50.00
ATOM   3248  CB  ARG   410      24.128  85.932 167.091  1.00 99.99
ATOM   3249  CG  ARG   410      24.362  84.448 166.798  1.00 99.99
ATOM   3250  CD  ARG   410      23.639  83.567 167.808  1.00 99.99
ATOM   3251  NE  ARG   410      24.205  83.793 169.149  1.00 99.99
ATOM   3252  CZ  ARG   410      23.736  83.283 170.252  1.00 99.99
ATOM   3253  NH1 ARG   410      22.645  82.585 170.168  1.00 99.99
ATOM   3254  NH2 ARG   410      24.321  83.559 171.426  1.00 99.99
ATOM   3255  N   ALA   411      23.626  88.757 165.217  1.00 50.00
ATOM   3256  CA  ALA   411      23.101  90.133 165.220  1.00 50.00
ATOM   3257  C   ALA   411      24.178  91.175 164.889  1.00 50.00
ATOM   3258  O   ALA   411      23.920  92.377 164.943  1.00 50.00
ATOM   3259  CB  ALA   411      22.500  90.457 166.595  1.00 50.00
ATOM   3260  N   GLU   412      25.351  90.714 164.473  1.00 99.99
ATOM   3261  CA  GLU   412      26.465  91.616 164.144  1.00 99.99
ATOM   3262  C   GLU   412      26.458  91.947 162.652  1.00 99.99
ATOM   3263  O   GLU   412      26.733  91.095 161.811  1.00 99.99
ATOM   3264  CB  GLU   412      27.794  90.968 164.531  1.00 99.99
ATOM   3265  CG  GLU   412      28.965  91.852 164.132  1.00 99.99
ATOM   3266  CD  GLU   412      30.304  91.232 164.531  1.00 99.99
ATOM   3267  OE1 GLU   412      30.658  90.201 163.918  1.00 99.99
ATOM   3268  OE2 GLU   412      30.933  91.799 165.448  1.00 99.99
ATOM   3269  N   GLU   413      26.155  93.191 162.335  1.00 99.99
ATOM   3270  CA  GLU   413      26.127  93.669 160.943  1.00 99.99
ATOM   3271  C   GLU   413      27.554  93.927 160.446  1.00 99.99
ATOM   3272  O   GLU   413      27.762  94.682 159.500  1.00 99.99
ATOM   3273  CB  GLU   413      25.288  94.944 160.783  1.00 99.99
ATOM   3274  CG  GLU   413      25.898  96.173 161.475  1.00 99.99
ATOM   3275  CD  GLU   413      25.855  96.078 163.001  1.00 99.99
ATOM   3276  OE1 GLU   413      25.207  95.137 163.511  1.00 99.99
ATOM   3277  OE2 GLU   413      26.462  96.956 163.641  1.00 99.99
ATOM   3278  N   LEU   414      28.516  93.297 161.115  1.00 99.99
ATOM   3279  CA  LEU   414      29.929  93.417 160.742  1.00 99.99
ATOM   3280  C   LEU   414      30.164  92.638 159.443  1.00 99.99
ATOM   3281  O   LEU   414      30.913  93.074 158.570  1.00 99.99
ATOM   3282  CB  LEU   414      30.808  92.900 161.874  1.00 99.99
ATOM   3283  CG  LEU   414      32.296  93.038 161.586  1.00 99.99
ATOM   3284  CD1 LEU   414      33.105  92.821 162.864  1.00 99.99
ATOM   3285  CD2 LEU   414      32.745  92.021 160.533  1.00 99.99
ATOM   3286  N   ARG   415      29.534  91.477 159.371  1.00 99.99
ATOM   3287  CA  ARG   415      29.526  90.680 158.141  1.00 99.99
ATOM   3288  C   ARG   415      28.052  90.459 157.829  1.00 99.99
ATOM   3289  O   ARG   415      27.650  89.468 157.202  1.00 99.99
ATOM   3290  CB  ARG   415      30.180  89.318 158.328  1.00 99.99
ATOM   3291  CG  ARG   415      29.330  88.445 159.248  1.00 99.99
ATOM   3292  CD  ARG   415      29.798  87.000 159.190  1.00 99.99
ATOM   3293  NE  ARG   415      28.904  86.203 160.041  1.00 99.99
ATOM   3294  CZ  ARG   415      28.844  86.309 161.358  1.00 99.99
ATOM   3295  NH1 ARG   415      29.619  87.220 161.962  1.00 99.99
ATOM   3296  NH2 ARG   415      27.962  85.573 162.038  1.00 99.99
ATOM   3297  N   ARG   416      27.282  91.495 158.153  1.00 50.00
ATOM   3298  CA  ARG   416      26.880  92.504 157.167  1.00 50.00
ATOM   3299  C   ARG   416      25.435  92.306 156.718  1.00 50.00
ATOM   3300  O   ARG   416      24.846  91.236 156.874  1.00 50.00
ATOM   3301  CB  ARG   416      27.830  92.431 155.959  1.00 50.00
ATOM   3302  CG  ARG   416      27.820  91.074 155.243  1.00 50.00
ATOM   3303  CD  ARG   416      28.872  90.918 154.225  1.00 50.00
ATOM   3304  NE  ARG   416      28.799  89.614 153.556  1.00 50.00
ATOM   3305  CZ  ARG   416      29.499  88.525 153.923  1.00 50.00
ATOM   3306  NH1 ARG   416      30.197  88.514 155.060  1.00 50.00
ATOM   3307  NH2 ARG   416      29.353  87.383 153.221  1.00 50.00
ATOM   3308  N   GLN   417      24.902  93.386 156.160  1.00 50.00
ATOM   3309  CA  GLN   417      23.540  93.395 155.611  1.00 50.00
ATOM   3310  C   GLN   417      23.405  92.252 154.596  1.00 50.00
ATOM   3311  O   GLN   417      24.287  92.029 153.771  1.00 50.00
ATOM   3312  CB  GLN   417      23.311  94.738 154.916  1.00 50.00
ATOM   3313  CG  GLN   417      21.891  94.849 154.354  1.00 50.00
ATOM   3314  CD  GLN   417      21.674  96.199 153.673  1.00 50.00
ATOM   3315  OE1 GLN   417      22.345  96.537 152.704  1.00 50.00
ATOM   3316  NE2 GLN   417      20.727  96.956 154.213  1.00 50.00
ATOM   3317  N   GLY   418      22.266  91.568 154.682  1.00 50.00
ATOM   3318  CA  GLY   418      21.946  90.464 153.760  1.00 50.00
ATOM   3319  C   GLY   418      22.435  89.094 154.246  1.00 50.00
ATOM   3320  O   GLY   418      22.228  88.095 153.558  1.00 50.00
ATOM   3321  N   LYS   419      23.062  89.046 155.416  1.00 50.00
ATOM   3322  CA  LYS   419      23.547  87.774 155.981  1.00 50.00
ATOM   3323  C   LYS   419      22.930  87.559 157.361  1.00 50.00
ATOM   3324  O   LYS   419      22.564  88.518 158.039  1.00 50.00
ATOM   3325  CB  LYS   419      25.070  87.767 156.098  1.00 50.00
ATOM   3326  CG  LYS   419      25.733  87.834 154.728  1.00 50.00
ATOM   3327  CD  LYS   419      27.180  87.743 154.924  1.00 50.00
ATOM   3328  CE  LYS   419      27.753  86.435 155.447  1.00 50.00
ATOM   3329  NZ  LYS   419      27.510  85.342 154.496  1.00 50.00
ATOM   3330  N   ARG   420      22.841  86.298 157.768  1.00 50.00
ATOM   3331  CA  ARG   420      22.264  85.957 159.064  1.00 50.00
ATOM   3332  C   ARG   420      22.630  84.559 159.549  1.00 50.00
ATOM   3333  O   ARG   420      23.139  83.737 158.808  1.00 50.00
ATOM   3334  CB  ARG   420      20.825  86.082 159.022  1.00 99.99
ATOM   3335  CG  ARG   420      20.139  85.577 160.305  1.00 99.99
ATOM   3336  CD  ARG   420      20.839  86.048 161.600  1.00 99.99
ATOM   3337  NE  ARG   420      19.822  86.275 162.680  1.00 99.99
ATOM   3338  CZ  ARG   420      19.767  87.200 163.672  1.00 99.99
ATOM   3339  NH1 ARG   420      20.748  88.068 163.818  1.00 99.99
ATOM   3340  NH2 ARG   420      18.983  87.070 164.704  1.00 99.99
ATOM   3341  N   VAL   421      22.453  84.334 160.834  1.00 50.00
ATOM   3342  CA  VAL   421      22.627  83.103 161.542  1.00 50.00
ATOM   3343  C   VAL   421      21.320  82.690 162.233  1.00 50.00
ATOM   3344  O   VAL   421      20.563  83.519 162.723  1.00 50.00
ATOM   3345  CB  VAL   421      23.716  83.313 162.574  1.00 99.99
ATOM   3346  CG1 VAL   421      23.340  84.367 163.605  1.00 99.99
ATOM   3347  CG2 VAL   421      23.862  81.986 163.257  1.00 99.99
ATOM   3348  N   GLY   422      21.112  81.381 162.274  1.00 50.00
ATOM   3349  CA  GLY   422      19.920  80.799 162.902  1.00 50.00
ATOM   3350  C   GLY   422      20.315  79.537 163.661  1.00 50.00
ATOM   3351  O   GLY   422      21.264  78.849 163.288  1.00 50.00
ATOM   3352  N   VAL   423      19.584  79.273 164.731  1.00 50.00
ATOM   3353  CA  VAL   423      19.822  78.082 165.566  1.00 50.00
ATOM   3354  C   VAL   423      18.508  77.316 165.737  1.00 50.00
ATOM   3355  O   VAL   423      17.430  77.907 165.712  1.00 50.00
ATOM   3356  CB  VAL   423      20.366  78.505 166.932  1.00 50.00
ATOM   3357  CG1 VAL   423      21.692  79.250 166.762  1.00 50.00
ATOM   3358  CG2 VAL   423      19.343  79.375 167.672  1.00 50.00
ATOM   3359  N   GLY   424      18.637  76.013 165.952  1.00 50.00
ATOM   3360  CA  GLY   424      17.458  75.154 166.139  1.00 50.00
ATOM   3361  C   GLY   424      17.862  73.786 166.683  1.00 50.00
ATOM   3362  O   GLY   424      18.984  73.317 166.479  1.00 50.00
ATOM   3363  N   LEU   425      16.920  73.203 167.409  1.00 50.00
ATOM   3364  CA  LEU   425      17.044  71.844 167.954  1.00 50.00
ATOM   3365  C   LEU   425      16.056  70.949 167.216  1.00 50.00
ATOM   3366  O   LEU   425      15.056  71.417 166.669  1.00 50.00
ATOM   3367  CB  LEU   425      16.671  71.823 169.441  1.00 50.00
ATOM   3368  CG  LEU   425      17.736  72.446 170.344  1.00 50.00
ATOM   3369  CD1 LEU   425      17.195  72.568 171.769  1.00 50.00
ATOM   3370  CD2 LEU   425      18.997  71.580 170.347  1.00 50.00
ATOM   3371  N   SER   426      16.372  69.666 167.219  1.00 50.00
ATOM   3372  CA  SER   426      15.487  68.633 166.694  1.00 50.00
ATOM   3373  C   SER   426      15.981  67.282 167.172  1.00 50.00
ATOM   3374  O   SER   426      17.104  67.173 167.666  1.00 50.00
ATOM   3375  CB  SER   426      15.612  68.704 165.254  1.00 50.00
ATOM   3376  OG  SER   426      16.799  68.455 164.600  1.00 50.00
ATOM   3377  N   PHE   427      15.066  66.327 167.212  1.00 50.00
ATOM   3378  CA  PHE   427      15.400  64.984 167.704  1.00 50.00
ATOM   3379  C   PHE   427      14.503  63.946 167.035  1.00 50.00
ATOM   3380  O   PHE   427      13.359  64.228 166.678  1.00 50.00
ATOM   3381  CB  PHE   427      15.215  64.939 169.224  1.00 50.00
ATOM   3382  CG  PHE   427      13.761  65.195 169.627  1.00 50.00
ATOM   3383  CD1 PHE   427      13.317  66.485 169.872  1.00 50.00
ATOM   3384  CD2 PHE   427      12.888  64.124 169.755  1.00 50.00
ATOM   3385  CE1 PHE   427      11.997  66.690 170.229  1.00 50.00
ATOM   3386  CE2 PHE   427      11.576  64.345 170.141  1.00 50.00
ATOM   3387  CZ  PHE   427      11.128  65.629 170.379  1.00 50.00
ATOM   3388  N   TYR   428      15.067  62.761 166.862  1.00 50.00
ATOM   3389  CA  TYR   428      14.325  61.616 166.322  1.00 50.00
ATOM   3390  C   TYR   428      14.174  60.620 167.466  1.00 50.00
ATOM   3391  O   TYR   428      15.104  60.402 168.230  1.00 50.00
ATOM   3392  CB  TYR   428      15.124  60.992 165.177  1.00 99.99
ATOM   3393  CG  TYR   428      14.367  59.839 164.518  1.00 99.99
ATOM   3394  CD1 TYR   428      13.396  60.109 163.561  1.00 99.99
ATOM   3395  CD2 TYR   428      14.661  58.525 164.857  1.00 99.99
ATOM   3396  CE1 TYR   428      12.710  59.070 162.953  1.00 99.99
ATOM   3397  CE2 TYR   428      13.974  57.491 164.248  1.00 99.99
ATOM   3398  CZ  TYR   428      13.001  57.775 163.309  1.00 99.99
ATOM   3399  OH  TYR   428      12.314  56.852 162.709  1.00 99.99
ATOM   3400  N   ILE   429      12.967  60.135 167.639  1.00 50.00
ATOM   3401  CA  ILE   429      12.676  59.168 168.712  1.00 50.00
ATOM   3402  C   ILE   429      13.078  57.766 168.248  1.00 50.00
ATOM   3403  O   ILE   429      12.921  57.410 167.106  1.00 50.00
ATOM   3404  CB  ILE   429      11.212  59.100 169.076  1.00 99.99
ATOM   3405  CG1 ILE   429      10.364  58.700 167.912  1.00 99.99
ATOM   3406  CG2 ILE   429      10.838  60.252 169.111  1.00 99.99
ATOM   3407  CD1 ILE   429       8.959  58.611 168.202  1.00 99.99
ATOM   3408  N   GLU   430      13.711  56.969 169.077  1.00 50.00
ATOM   3409  CA  GLU   430      14.063  55.590 168.928  1.00 50.00
ATOM   3410  C   GLU   430      12.825  54.659 168.939  1.00 50.00
ATOM   3411  O   GLU   430      11.646  54.916 169.194  1.00 50.00
ATOM   3412  CB  GLU   430      15.056  55.145 169.983  1.00 99.99
ATOM   3413  CG  GLU   430      15.571  53.772 169.792  1.00 99.99
ATOM   3414  CD  GLU   430      16.582  53.386 170.823  1.00 99.99
ATOM   3415  OE1 GLU   430      16.838  54.119 171.688  1.00 99.99
ATOM   3416  OE2 GLU   430      17.020  52.311 170.749  1.00 99.99
ATOM   3417  N   GLN   431      12.966  53.540 168.353  1.00 50.00
ATOM   3418  CA  GLN   431      11.919  52.509 168.391  1.00 50.00
ATOM   3419  C   GLN   431      12.113  51.716 169.682  1.00 50.00
ATOM   3420  O   GLN   431      13.251  51.495 170.108  1.00 50.00
ATOM   3421  CB  GLN   431      12.108  51.620 167.171  1.00 50.00
ATOM   3422  CG  GLN   431      11.020  50.549 167.039  1.00 50.00
ATOM   3423  CD  GLN   431      11.232  49.700 165.791  1.00 50.00
ATOM   3424  OE1 GLN   431      12.154  49.922 165.048  1.00 50.00
ATOM   3425  NE2 GLN   431      10.346  48.745 165.591  1.00 50.00
ATOM   3426  N   ASN   432      11.010  51.330 170.318  1.00 50.00
ATOM   3427  CA  ASN   432      11.093  50.537 171.561  1.00 50.00
ATOM   3428  C   ASN   432      11.914  49.304 171.296  1.00 50.00
ATOM   3429  O   ASN   432      11.806  48.933 170.219  1.00 50.00
ATOM   3430  CB  ASN   432       9.693  50.135 172.021  1.00 50.00
ATOM   3431  CG  ASN   432       9.738  49.462 173.395  1.00 50.00
ATOM   3432  OD1 ASN   432      10.016  48.271 173.509  1.00 50.00
ATOM   3433  ND2 ASN   432       9.492  50.259 174.423  1.00 50.00
ATOM   3434  N   ASN   433      12.616  48.780 172.272  1.00 50.00
ATOM   3435  CA  ASN   433      13.491  47.633 172.111  1.00 50.00
ATOM   3436  C   ASN   433      12.745  46.411 171.547  1.00 50.00
ATOM   3437  O   ASN   433      13.295  45.588 170.830  1.00 50.00
ATOM   3438  CB  ASN   433      14.088  47.239 173.465  1.00 99.99
ATOM   3439  CG  ASN   433      14.851  45.989 173.275  1.00 99.99
ATOM   3440  OD1 ASN   433      15.227  46.041 172.156  1.00 99.99
ATOM   3441  ND2 ASN   433      14.825  44.971 174.027  1.00 99.99
ATOM   3442  N   PHE   434      11.481  46.306 171.911  1.00 50.00
ATOM   3443  CA  PHE   434      10.643  45.181 171.480  1.00 50.00
ATOM   3444  C   PHE   434      10.497  45.157 169.956  1.00 50.00
ATOM   3445  O   PHE   434      10.415  44.099 169.344  1.00 50.00
ATOM   3446  CB  PHE   434       9.267  45.278 172.136  1.00 50.00
ATOM   3447  CG  PHE   434       8.386  44.094 171.731  1.00 50.00
ATOM   3448  CD1 PHE   434       8.542  42.868 172.365  1.00 50.00
ATOM   3449  CD2 PHE   434       7.405  44.257 170.760  1.00 50.00
ATOM   3450  CE1 PHE   434       7.714  41.804 172.032  1.00 50.00
ATOM   3451  CE2 PHE   434       6.575  43.193 170.428  1.00 50.00
ATOM   3452  CZ  PHE   434       6.728  41.967 171.066  1.00 50.00
ATOM   3453  N   GLY   435      10.431  46.348 169.371  1.00 50.00
ATOM   3454  CA  GLY   435      10.334  46.490 167.906  1.00 50.00
ATOM   3455  C   GLY   435      11.640  46.049 167.307  1.00 50.00
ATOM   3456  O   GLY   435      11.679  45.398 166.428  1.00 50.00
ATOM   3457  N   PRO   436      12.739  46.351 167.819  1.00 50.00
ATOM   3458  CA  PRO   436      13.945  45.744 167.445  1.00 50.00
ATOM   3459  C   PRO   436      14.382  44.464 167.321  1.00 50.00
ATOM   3460  O   PRO   436      14.927  44.052 166.337  1.00 50.00
ATOM   3461  CB  PRO   436      14.297  46.212 168.653  1.00 50.00
ATOM   3462  CG  PRO   436      13.889  47.824 169.106  1.00 50.00
ATOM   3463  CD  PRO   436      12.816  47.334 168.769  1.00 50.00
ATOM   3464  N   TRP   437      14.006  43.770 168.363  1.00 50.00
ATOM   3465  CA  TRP   437      14.188  42.346 168.430  1.00 50.00
ATOM   3466  C   TRP   437      13.410  41.775 167.239  1.00 50.00
ATOM   3467  O   TRP   437      12.205  41.969 167.234  1.00 50.00
ATOM   3468  CB  TRP   437      13.518  41.938 169.734  1.00 50.00
ATOM   3469  CG  TRP   437      13.673  40.455 170.043  1.00 50.00
ATOM   3470  CD1 TRP   437      14.747  39.852 170.545  1.00 50.00
ATOM   3471  CD2 TRP   437      12.724  39.483 169.811  1.00 50.00
ATOM   3472  NE1 TRP   437      14.524  38.548 170.624  1.00 50.00
ATOM   3473  CE2 TRP   437      13.301  38.281 170.178  1.00 50.00
ATOM   3474  CE3 TRP   437      11.429  39.520 169.309  1.00 50.00
ATOM   3475  CZ2 TRP   437      12.600  37.100 170.035  1.00 50.00
ATOM   3476  CZ3 TRP   437      10.731  38.334 169.148  1.00 50.00
ATOM   3477  CH2 TRP   437      11.315  37.124 169.506  1.00 50.00
ATOM   3478  N   GLU   438      13.948  40.949 166.336  1.00 50.00
ATOM   3479  CA  GLU   438      15.122  40.042 166.336  1.00 50.00
ATOM   3480  C   GLU   438      16.478  40.762 166.267  1.00 50.00
ATOM   3481  O   GLU   438      16.533  41.928 166.638  1.00 50.00
ATOM   3482  CB  GLU   438      14.946  39.289 165.013  1.00 50.00
ATOM   3483  CG  GLU   438      13.676  38.464 164.933  1.00 50.00
ATOM   3484  CD  GLU   438      13.741  37.217 165.809  1.00 50.00
ATOM   3485  OE1 GLU   438      14.758  37.026 166.479  1.00 50.00
ATOM   3486  OE2 GLU   438      12.773  36.438 165.766  1.00 50.00
ATOM   3487  N   SER   439      17.604  40.113 165.916  1.00 50.00
ATOM   3488  CA  SER   439      18.073  38.706 166.041  1.00 50.00
ATOM   3489  C   SER   439      19.234  38.503 165.065  1.00 50.00
ATOM   3490  O   SER   439      19.078  38.755 163.871  1.00 50.00
ATOM   3491  CB  SER   439      17.137  37.567 165.740  1.00 50.00
ATOM   3492  OG  SER   439      17.731  36.330 165.915  1.00 50.00
ATOM   3493  N   ALA   440      20.405  38.117 165.560  1.00 50.00
ATOM   3494  CA  ALA   440      21.531  37.864 164.669  1.00 50.00
ATOM   3495  C   ALA   440      22.308  36.603 164.993  1.00 50.00
ATOM   3496  O   ALA   440      22.320  36.179 166.138  1.00 50.00
ATOM   3497  CB  ALA   440      22.167  39.146 164.427  1.00 50.00
ATOM   3498  N   SER   441      22.876  35.989 163.967  1.00 50.00
ATOM   3499  CA  SER   441      23.585  34.703 164.114  1.00 50.00
ATOM   3500  C   SER   441      25.039  34.811 163.648  1.00 50.00
ATOM   3501  O   SER   441      25.367  35.602 162.763  1.00 50.00
ATOM   3502  CB  SER   441      22.910  33.616 163.298  1.00 50.00
ATOM   3503  OG  SER   441      21.559  33.441 163.683  1.00 50.00
ATOM   3504  N   VAL   442      25.903  34.041 164.306  1.00 50.00
ATOM   3505  CA  VAL   442      27.334  34.008 163.975  1.00 50.00
ATOM   3506  C   VAL   442      27.734  32.556 163.769  1.00 50.00
ATOM   3507  O   VAL   442      27.126  31.663 164.280  1.00 50.00
ATOM   3508  CB  VAL   442      28.206  34.669 165.049  1.00 50.00
ATOM   3509  CG1 VAL   442      28.068  34.143 166.430  1.00 50.00
ATOM   3510  CG2 VAL   442      29.672  34.662 164.647  1.00 50.00
ATOM   3511  N   ARG   443      28.640  32.327 162.846  1.00 50.00
ATOM   3512  CA  ARG   443      29.163  30.984 162.567  1.00 50.00
ATOM   3513  C   ARG   443      30.691  31.055 162.532  1.00 50.00
ATOM   3514  O   ARG   443      31.261  31.956 161.916  1.00 50.00
ATOM   3515  CB  ARG   443      28.618  30.509 161.219  1.00 50.00
ATOM   3516  CG  ARG   443      29.023  29.062 160.922  1.00 50.00
ATOM   3517  CD  ARG   443      28.411  28.584 159.605  1.00 50.00
ATOM   3518  NE  ARG   443      28.953  29.368 158.480  1.00 50.00
ATOM   3519  CZ  ARG   443      30.102  29.089 157.855  1.00 50.00
ATOM   3520  NH1 ARG   443      30.834  28.037 158.235  1.00 50.00
ATOM   3521  NH2 ARG   443      30.517  29.854 156.843  1.00 50.00
ATOM   3522  N   LEU   444      31.315  30.150 163.273  1.00 50.00
ATOM   3523  CA  LEU   444      32.779  30.049 163.317  1.00 50.00
ATOM   3524  C   LEU   444      33.193  28.587 163.149  1.00 50.00
ATOM   3525  O   LEU   444      32.754  27.733 163.911  1.00 50.00
ATOM   3526  CB  LEU   444      33.275  30.602 164.658  1.00 50.00
ATOM   3527  CG  LEU   444      34.790  30.451 164.825  1.00 50.00
ATOM   3528  CD1 LEU   444      35.538  31.128 163.673  1.00 50.00
ATOM   3529  CD2 LEU   444      35.225  31.044 166.165  1.00 50.00
ATOM   3530  N   LEU   445      34.001  28.333 162.127  1.00 50.00
ATOM   3531  CA  LEU   445      34.458  26.967 161.829  1.00 50.00
ATOM   3532  C   LEU   445      35.988  26.914 161.892  1.00 50.00
ATOM   3533  O   LEU   445      36.641  27.878 162.273  1.00 50.00
ATOM   3534  CB  LEU   445      33.888  26.551 160.469  1.00 50.00
ATOM   3535  CG  LEU   445      34.164  25.081 160.135  1.00 50.00
ATOM   3536  CD1 LEU   445      33.099  24.550 159.188  1.00 50.00
ATOM   3537  CD2 LEU   445      35.460  24.924 159.372  1.00 50.00
ATOM   3538  N   SER   446      36.564  25.789 161.531  1.00 50.00
ATOM   3539  CA  SER   446      37.988  25.495 161.599  1.00 50.00
ATOM   3540  C   SER   446      38.870  26.566 160.956  1.00 50.00
ATOM   3541  O   SER   446      39.994  26.771 161.402  1.00 50.00
ATOM   3542  CB  SER   446      38.308  24.128 160.984  1.00 50.00
ATOM   3543  OG  SER   446      38.013  24.128 159.587  1.00 50.00
ATOM   3544  N   ASN   447      38.362  27.226 159.914  1.00 50.00
ATOM   3545  CA  ASN   447      39.158  28.216 159.169  1.00 50.00
ATOM   3546  C   ASN   447      39.480  29.483 159.967  1.00 50.00
ATOM   3547  O   ASN   447      40.411  30.207 159.629  1.00 50.00
ATOM   3548  CB  ASN   447      38.491  28.578 157.842  1.00 50.00
ATOM   3549  CG  ASN   447      38.567  27.411 156.856  1.00 50.00
ATOM   3550  OD1 ASN   447      39.585  27.193 156.211  1.00 50.00
ATOM   3551  ND2 ASN   447      37.471  26.664 156.780  1.00 50.00
ATOM   3552  N   GLY   448      38.655  29.780 160.972  1.00 50.00
ATOM   3553  CA  GLY   448      38.908  30.956 161.824  1.00 50.00
ATOM   3554  C   GLY   448      38.110  32.191 161.392  1.00 50.00
ATOM   3555  O   GLY   448      38.111  33.198 162.096  1.00 50.00
ATOM   3556  N   LYS   449      37.511  32.145 160.204  1.00 50.00
ATOM   3557  CA  LYS   449      36.724  33.291 159.724  1.00 50.00
ATOM   3558  C   LYS   449      35.356  33.247 160.401  1.00 50.00
ATOM   3559  O   LYS   449      34.754  32.178 160.525  1.00 50.00
ATOM   3560  CB  LYS   449      36.555  33.225 158.204  1.00 50.00
ATOM   3561  CG  LYS   449      37.900  33.329 157.475  1.00 50.00
ATOM   3562  CD  LYS   449      38.547  34.708 157.640  1.00 50.00
ATOM   3563  CE  LYS   449      37.726  35.799 156.948  1.00 50.00
ATOM   3564  NZ  LYS   449      38.369  37.108 157.078  1.00 50.00
ATOM   3565  N   VAL   450      34.883  34.405 160.827  1.00 50.00
ATOM   3566  CA  VAL   450      33.558  34.500 161.460  1.00 50.00
ATOM   3567  C   VAL   450      32.577  35.095 160.447  1.00 50.00
ATOM   3568  O   VAL   450      32.841  36.136 159.840  1.00 50.00
ATOM   3569  CB  VAL   450      33.625  35.391 162.703  1.00 50.00
ATOM   3570  CG1 VAL   450      34.602  34.812 163.729  1.00 50.00
ATOM   3571  CG2 VAL   450      34.025  36.819 162.343  1.00 50.00
ATOM   3572  N   GLU   451      31.440  34.433 160.313  1.00 50.00
ATOM   3573  CA  GLU   451      30.387  34.888 159.398  1.00 50.00
ATOM   3574  C   GLU   451      29.221  35.375 160.254  1.00 50.00
ATOM   3575  O   GLU   451      28.736  34.663 161.131  1.00 50.00
ATOM   3576  CB  GLU   451      29.967  33.732 158.484  1.00 50.00
ATOM   3577  CG  GLU   451      28.902  34.140 157.456  1.00 50.00
ATOM   3578  CD  GLU   451      27.512  34.306 158.080  1.00 50.00
ATOM   3579  OE1 GLU   451      27.240  33.587 159.067  1.00 50.00
ATOM   3580  OE2 GLU   451      26.738  35.122 157.536  1.00 50.00
ATOM   3581  N   VAL   452      28.855  36.622 160.019  1.00 50.00
ATOM   3582  CA  VAL   452      27.748  37.256 160.745  1.00 50.00
ATOM   3583  C   VAL   452      26.562  37.324 159.779  1.00 50.00
ATOM   3584  O   VAL   452      26.675  37.857 158.673  1.00 50.00
ATOM   3585  CB  VAL   452      28.157  38.658 161.194  1.00 50.00
ATOM   3586  CG1 VAL   452      28.468  39.506 160.010  1.00 50.00
ATOM   3587  CG2 VAL   452      27.063  39.301 162.043  1.00 50.00
ATOM   3588  N   VAL   453      25.455  36.760 160.215  1.00 50.00
ATOM   3589  CA  VAL   453      24.250  36.694 159.378  1.00 50.00
ATOM   3590  C   VAL   453      23.159  37.553 160.016  1.00 50.00
ATOM   3591  O   VAL   453      22.786  37.354 161.175  1.00 50.00
ATOM   3592  CB  VAL   453      23.779  35.248 159.252  1.00 50.00
ATOM   3593  CG1 VAL   453      23.392  34.682 160.585  1.00 50.00
ATOM   3594  CG2 VAL   453      22.619  35.142 158.313  1.00 50.00
ATOM   3595  N   ILE   454      22.744  38.557 159.266  1.00 50.00
ATOM   3596  CA  ILE   454      21.692  39.477 159.724  1.00 50.00
ATOM   3597  C   ILE   454      20.700  39.725 158.589  1.00 50.00
ATOM   3598  O   ILE   454      21.075  39.785 157.421  1.00 50.00
ATOM   3599  CB  ILE   454      22.319  40.800 160.168  1.00 50.00
ATOM   3600  CG1 ILE   454      23.001  41.481 158.980  1.00 50.00
ATOM   3601  CG2 ILE   454      23.317  40.555 161.308  1.00 50.00
ATOM   3602  CD1 ILE   454      23.426  42.876 159.338  1.00 50.00
ATOM   3603  N   GLY   455      19.452  39.933 158.991  1.00 50.00
ATOM   3604  CA  GLY   455      18.347  40.241 158.075  1.00 50.00
ATOM   3605  C   GLY   455      18.304  41.721 157.757  1.00 50.00
ATOM   3606  O   GLY   455      17.551  42.170 156.897  1.00 50.00
ATOM   3607  N   ALA   456      19.082  42.474 158.533  1.00 50.00
ATOM   3608  CA  ALA   456      19.105  43.937 158.432  1.00 50.00
ATOM   3609  C   ALA   456      19.521  44.364 157.022  1.00 50.00
ATOM   3610  O   ALA   456      20.428  43.789 156.425  1.00 50.00
ATOM   3611  CB  ALA   456      20.080  44.511 159.459  1.00 50.00
ATOM   3612  N   ALA   457      18.898  45.446 156.574  1.00 50.00
ATOM   3613  CA  ALA   457      19.122  45.982 155.227  1.00 50.00
ATOM   3614  C   ALA   457      20.042  47.203 155.273  1.00 50.00
ATOM   3615  O   ALA   457      19.710  48.252 155.807  1.00 50.00
ATOM   3616  CB  ALA   457      17.785  46.376 154.642  1.00 50.00
ATOM   3617  N   PRO   458      21.277  47.019 154.829  1.00 50.00
ATOM   3618  CA  PRO   458      22.234  48.115 154.613  1.00 50.00
ATOM   3619  C   PRO   458      21.809  48.862 153.346  1.00 50.00
ATOM   3620  O   PRO   458      21.838  48.307 152.251  1.00 50.00
ATOM   3621  CB  PRO   458      23.575  47.403 154.435  1.00 50.00
ATOM   3622  CG  PRO   458      23.179  46.073 153.801  1.00 50.00
ATOM   3623  CD  PRO   458      21.862  45.715 154.483  1.00 50.00
ATOM   3624  N   HIS   459      21.345  50.091 153.534  1.00 50.00
ATOM   3625  CA  HIS   459      20.864  50.919 152.418  1.00 50.00
ATOM   3626  C   HIS   459      21.832  52.053 152.113  1.00 50.00
ATOM   3627  O   HIS   459      21.465  53.051 151.500  1.00 50.00
ATOM   3628  CB  HIS   459      19.493  51.521 152.739  1.00 50.00
ATOM   3629  CG  HIS   459      18.417  50.473 152.980  1.00 50.00
ATOM   3630  ND1 HIS   459      17.307  50.690 153.626  1.00 50.00
ATOM   3631  CD2 HIS   459      18.434  49.199 152.589  1.00 50.00
ATOM   3632  CE1 HIS   459      16.801  49.511 153.600  1.00 50.00
ATOM   3633  NE2 HIS   459      17.331  48.619 152.965  1.00 50.00
ATOM   3634  N   GLY   460      23.073  51.870 152.559  1.00 50.00
ATOM   3635  CA  GLY   460      24.117  52.883 152.353  1.00 50.00
ATOM   3636  C   GLY   460      24.502  53.537 153.680  1.00 50.00
ATOM   3637  O   GLY   460      25.452  54.308 153.740  1.00 50.00
ATOM   3638  N   GLN   461      23.739  53.239 154.730  1.00 50.00
ATOM   3639  CA  GLN   461      23.968  53.887 156.028  1.00 50.00
ATOM   3640  C   GLN   461      25.117  53.210 156.769  1.00 50.00
ATOM   3641  O   GLN   461      25.712  53.838 157.596  1.00 50.00
ATOM   3642  CB  GLN   461      22.703  53.966 156.892  1.00 50.00
ATOM   3643  CG  GLN   461      22.428  52.734 157.762  1.00 50.00
ATOM   3644  CD  GLN   461      21.910  51.536 156.973  1.00 50.00
ATOM   3645  OE1 GLN   461      22.286  51.278 155.838  1.00 50.00
ATOM   3646  NE2 GLN   461      20.974  50.848 157.584  1.00 50.00
ATOM   3647  N   GLY   462      25.320  51.920 156.501  1.00 50.00
ATOM   3648  CA  GLY   462      26.501  51.192 156.990  1.00 50.00
ATOM   3649  C   GLY   462      26.189  50.167 158.080  1.00 50.00
ATOM   3650  O   GLY   462      27.062  49.828 158.875  1.00 50.00
ATOM   3651  N   THR   463      24.972  49.636 158.075  1.00 50.00
ATOM   3652  CA  THR   463      24.579  48.633 159.084  1.00 50.00
ATOM   3653  C   THR   463      25.482  47.394 159.068  1.00 50.00
ATOM   3654  O   THR   463      25.725  46.800 160.112  1.00 50.00
ATOM   3655  CB  THR   463      23.135  48.184 158.899  1.00 50.00
ATOM   3656  OG1 THR   463      22.948  47.618 157.607  1.00 50.00
ATOM   3657  CG2 THR   463      22.229  49.314 159.186  1.00 50.00
ATOM   3658  N   ALA   464      25.979  47.022 157.889  1.00 50.00
ATOM   3659  CA  ALA   464      26.841  45.833 157.778  1.00 50.00
ATOM   3660  C   ALA   464      28.169  46.093 158.494  1.00 50.00
ATOM   3661  O   ALA   464      28.747  45.206 159.113  1.00 50.00
ATOM   3662  CB  ALA   464      27.101  45.500 156.310  1.00 50.00
ATOM   3663  N   THR   465      28.625  47.337 158.387  1.00 50.00
ATOM   3664  CA  THR   465      29.866  47.775 159.042  1.00 50.00
ATOM   3665  C   THR   465      29.640  47.878 160.553  1.00 50.00
ATOM   3666  O   THR   465      30.442  47.402 161.349  1.00 50.00
ATOM   3667  CB  THR   465      30.289  49.133 158.480  1.00 50.00
ATOM   3668  OG1 THR   465      30.501  49.009 157.068  1.00 50.00
ATOM   3669  CG2 THR   465      31.548  49.651 159.177  1.00 50.00
ATOM   3670  N   GLY   466      28.510  48.490 160.910  1.00 50.00
ATOM   3671  CA  GLY   466      28.122  48.661 162.318  1.00 50.00
ATOM   3672  C   GLY   466      28.062  47.312 163.040  1.00 50.00
ATOM   3673  O   GLY   466      28.670  47.141 164.095  1.00 50.00
ATOM   3674  N   ILE   467      27.339  46.363 162.454  1.00 50.00
ATOM   3675  CA  ILE   467      27.187  45.032 163.071  1.00 50.00
ATOM   3676  C   ILE   467      28.554  44.359 163.243  1.00 50.00
ATOM   3677  O   ILE   467      28.812  43.717 164.254  1.00 50.00
ATOM   3678  CB  ILE   467      26.286  44.127 162.228  1.00 50.00
ATOM   3679  CG1 ILE   467      26.920  43.853 160.868  1.00 50.00
ATOM   3680  CG2 ILE   467      24.895  44.754 162.079  1.00 50.00
ATOM   3681  CD1 ILE   467      26.198  42.823 160.097  1.00 50.00
ATOM   3682  N   ALA   468      29.412  44.526 162.237  1.00 50.00
ATOM   3683  CA  ALA   468      30.750  43.925 162.254  1.00 50.00
ATOM   3684  C   ALA   468      31.621  44.568 163.332  1.00 50.00
ATOM   3685  O   ALA   468      32.360  43.886 164.036  1.00 50.00
ATOM   3686  CB  ALA   468      31.398  44.086 160.887  1.00 50.00
ATOM   3687  N   GLN   469      31.456  45.865 163.506  1.00 50.00
ATOM   3688  CA  GLN   469      32.079  46.569 164.617  1.00 50.00
ATOM   3689  C   GLN   469      31.999  46.113 165.936  1.00 50.00
ATOM   3690  O   GLN   469      32.953  45.869 166.657  1.00 50.00
ATOM   3691  CB  GLN   469      31.857  48.215 164.550  1.00 50.00
ATOM   3692  CG  GLN   469      32.319  49.220 163.356  1.00 50.00
ATOM   3693  CD  GLN   469      32.460  50.463 163.449  1.00 50.00
ATOM   3694  OE1 GLN   469      31.380  50.911 163.226  1.00 50.00
ATOM   3695  NE2 GLN   469      33.542  51.048 163.869  1.00 50.00
ATOM   3696  N   ILE   470      30.737  46.010 166.225  1.00 50.00
ATOM   3697  CA  ILE   470      30.353  45.706 167.603  1.00 50.00
ATOM   3698  C   ILE   470      30.700  44.259 167.957  1.00 50.00
ATOM   3699  O   ILE   470      31.128  43.976 169.071  1.00 50.00
ATOM   3700  CB  ILE   470      28.866  45.960 167.844  1.00 99.99
ATOM   3701  CG1 ILE   470      28.013  45.052 166.969  1.00 99.99
ATOM   3702  CG2 ILE   470      28.536  47.441 167.613  1.00 99.99
ATOM   3703  CD1 ILE   470      26.597  45.246 167.311  1.00 99.99
ATOM   3704  N   VAL   471      30.549  43.371 166.982  1.00 50.00
ATOM   3705  CA  VAL   471      30.817  41.950 167.224  1.00 50.00
ATOM   3706  C   VAL   471      32.322  41.726 167.369  1.00 50.00
ATOM   3707  O   VAL   471      32.775  40.976 168.228  1.00 50.00
ATOM   3708  CB  VAL   471      30.251  41.076 166.099  1.00 99.99
ATOM   3709  CG1 VAL   471      28.732  41.222 166.021  1.00 99.99
ATOM   3710  CG2 VAL   471      30.899  41.400 164.758  1.00 99.99
ATOM   3711  N   ALA   472      33.082  42.477 166.571  1.00 50.00
ATOM   3712  CA  ALA   472      34.544  42.357 166.568  1.00 50.00
ATOM   3713  C   ALA   472      35.107  42.893 167.884  1.00 50.00
ATOM   3714  O   ALA   472      36.037  42.322 168.448  1.00 50.00
ATOM   3715  CB  ALA   472      35.132  43.140 165.394  1.00 50.00
ATOM   3716  N   ASP   473      34.487  43.963 168.381  1.00 50.00
ATOM   3717  CA  ASP   473      34.936  44.600 169.625  1.00 50.00
ATOM   3718  C   ASP   473      34.753  43.644 170.809  1.00 50.00
ATOM   3719  O   ASP   473      35.648  43.503 171.636  1.00 50.00
ATOM   3720  CB  ASP   473      34.148  45.885 169.874  1.00 50.00
ATOM   3721  CG  ASP   473      34.631  46.586 171.149  1.00 50.00
ATOM   3722  OD1 ASP   473      35.834  46.922 171.188  1.00 50.00
ATOM   3723  OD2 ASP   473      33.786  46.764 172.050  1.00 50.00
ATOM   3724  N   GLU   474      33.606  42.972 170.838  1.00 50.00
ATOM   3725  CA  GLU   474      33.302  42.032 171.930  1.00 50.00
ATOM   3726  C   GLU   474      34.266  40.841 171.906  1.00 50.00
ATOM   3727  O   GLU   474      34.747  40.400 172.946  1.00 50.00
ATOM   3728  CB  GLU   474      31.868  41.518 171.826  1.00 99.99
ATOM   3729  CG  GLU   474      30.845  42.624 172.055  1.00 99.99
ATOM   3730  CD  GLU   474      29.434  42.056 172.000  1.00 99.99
ATOM   3731  OE1 GLU   474      29.097  41.585 170.900  1.00 99.99
ATOM   3732  OE2 GLU   474      28.740  42.133 173.039  1.00 99.99
ATOM   3733  N   LEU   475      34.568  40.388 170.693  1.00 50.00
ATOM   3734  CA  LEU   475      35.394  39.213 170.478  1.00 50.00
ATOM   3735  C   LEU   475      36.826  39.550 170.549  1.00 50.00
ATOM   3736  O   LEU   475      37.272  38.523 170.512  1.00 50.00
ATOM   3737  CB  LEU   475      35.046  38.556 169.136  1.00 50.00
ATOM   3738  CG  LEU   475      33.702  37.834 169.225  1.00 50.00
ATOM   3739  CD1 LEU   475      33.157  37.558 167.824  1.00 50.00
ATOM   3740  CD2 LEU   475      33.867  36.514 169.983  1.00 50.00
ATOM   3741  N   GLU   476      37.264  40.784 170.442  1.00 50.00
ATOM   3742  CA  GLU   476      38.663  41.229 170.485  1.00 50.00
ATOM   3743  C   GLU   476      39.401  40.831 169.200  1.00 50.00
ATOM   3744  O   GLU   476      40.614  40.627 169.205  1.00 50.00
ATOM   3745  CB  GLU   476      39.437  40.762 171.709  1.00 50.00
ATOM   3746  CG  GLU   476      38.840  41.104 173.007  1.00 50.00
ATOM   3747  CD  GLU   476      39.381  42.350 173.424  1.00 50.00
ATOM   3748  OE1 GLU   476      40.118  42.922 172.597  1.00 50.00
ATOM   3749  OE2 GLU   476      39.063  42.744 174.551  1.00 50.00
ATOM   3750  N   ILE   477      38.652  40.748 168.105  1.00 50.00
ATOM   3751  CA  ILE   477      39.235  40.415 166.795  1.00 50.00
ATOM   3752  C   ILE   477      39.184  41.625 165.856  1.00 50.00
ATOM   3753  O   ILE   477      38.494  42.606 166.116  1.00 50.00
ATOM   3754  CB  ILE   477      38.474  39.254 166.160  1.00 50.00
ATOM   3755  CG1 ILE   477      38.554  38.029 167.028  1.00 50.00
ATOM   3756  CG2 ILE   477      39.011  38.964 164.763  1.00 50.00
ATOM   3757  CD1 ILE   477      37.706  36.881 166.417  1.00 50.00
ATOM   3758  N   SER   478      40.016  41.559 164.819  1.00 50.00
ATOM   3759  CA  SER   478      40.043  42.572 163.759  1.00 50.00
ATOM   3760  C   SER   478      38.749  42.503 162.949  1.00 50.00
ATOM   3761  O   SER   478      38.159  41.435 162.779  1.00 50.00
ATOM   3762  CB  SER   478      41.244  42.336 162.844  1.00 50.00
ATOM   3763  OG  SER   478      42.450  42.446 163.603  1.00 50.00
ATOM   3764  N   ILE   479      38.341  43.659 162.439  1.00 50.00
ATOM   3765  CA  ILE   479      37.117  43.764 161.628  1.00 50.00
ATOM   3766  C   ILE   479      37.194  42.827 160.415  1.00 50.00
ATOM   3767  O   ILE   479      36.204  42.277 159.979  1.00 50.00
ATOM   3768  CB  ILE   479      36.941  45.207 161.147  1.00 50.00
ATOM   3769  CG1 ILE   479      35.638  45.361 160.356  1.00 50.00
ATOM   3770  CG2 ILE   479      38.139  45.650 160.296  1.00 50.00
ATOM   3771  CD1 ILE   479      34.433  45.047 161.234  1.00 50.00
ATOM   3772  N   ASP   480      38.409  42.662 159.898  1.00 50.00
ATOM   3773  CA  ASP   480      38.652  41.833 158.710  1.00 50.00
ATOM   3774  C   ASP   480      38.245  40.370 158.912  1.00 50.00
ATOM   3775  O   ASP   480      38.065  39.647 157.942  1.00 50.00
ATOM   3776  CB  ASP   480      40.126  41.905 158.310  1.00 50.00
ATOM   3777  CG  ASP   480      40.500  43.302 157.807  1.00 50.00
ATOM   3778  OD1 ASP   480      39.878  43.734 156.815  1.00 50.00
ATOM   3779  OD2 ASP   480      41.399  43.906 158.433  1.00 50.00
ATOM   3780  N   ASP   481      38.216  39.929 160.167  1.00 50.00
ATOM   3781  CA  ASP   481      37.868  38.534 160.470  1.00 50.00
ATOM   3782  C   ASP   481      36.368  38.255 160.291  1.00 50.00
ATOM   3783  O   ASP   481      35.922  37.120 160.261  1.00 50.00
ATOM   3784  CB  ASP   481      38.308  38.159 161.872  1.00 50.00
ATOM   3785  CG  ASP   481      38.203  36.650 162.119  1.00 50.00
ATOM   3786  OD1 ASP   481      37.343  36.009 161.518  1.00 50.00
ATOM   3787  OD2 ASP   481      39.026  36.135 162.893  1.00 50.00
ATOM   3788  N   VAL   482      35.568  39.300 160.173  1.00 50.00
ATOM   3789  CA  VAL   482      34.113  39.132 160.022  1.00 50.00
ATOM   3790  C   VAL   482      33.674  39.321 158.568  1.00 50.00
ATOM   3791  O   VAL   482      33.976  40.335 157.940  1.00 50.00
ATOM   3792  CB  VAL   482      33.376  40.133 160.914  1.00 50.00
ATOM   3793  CG1 VAL   482      33.679  41.565 160.494  1.00 50.00
ATOM   3794  CG2 VAL   482      31.868  39.887 160.865  1.00 50.00
ATOM   3795  N   GLU   483      32.880  38.368 158.102  1.00 50.00
ATOM   3796  CA  GLU   483      32.229  38.451 156.788  1.00 50.00
ATOM   3797  C   GLU   483      30.723  38.506 157.043  1.00 50.00
ATOM   3798  O   GLU   483      30.173  37.645 157.730  1.00 50.00
ATOM   3799  CB  GLU   483      32.549  37.214 155.943  1.00 50.00
ATOM   3800  CG  GLU   483      34.043  37.098 155.626  1.00 50.00
ATOM   3801  CD  GLU   483      34.334  35.873 154.756  1.00 50.00
ATOM   3802  OE1 GLU   483      34.086  34.752 155.249  1.00 50.00
ATOM   3803  OE2 GLU   483      34.787  36.084 153.609  1.00 50.00
ATOM   3804  N   VAL   484      30.085  39.544 156.520  1.00 50.00
ATOM   3805  CA  VAL   484      28.641  39.732 156.736  1.00 50.00
ATOM   3806  C   VAL   484      27.839  39.261 155.522  1.00 50.00
ATOM   3807  O   VAL   484      28.102  39.667 154.393  1.00 50.00
ATOM   3808  CB  VAL   484      28.331  41.206 157.014  1.00 50.00
ATOM   3809  CG1 VAL   484      26.828  41.401 157.211  1.00 50.00
ATOM   3810  CG2 VAL   484      29.101  41.743 158.219  1.00 50.00
ATOM   3811  N   THR   485      26.836  38.452 155.824  1.00 50.00
ATOM   3812  CA  THR   485      25.839  38.003 154.840  1.00 50.00
ATOM   3813  C   THR   485      24.500  38.572 155.309  1.00 50.00
ATOM   3814  O   THR   485      24.067  38.298 156.429  1.00 50.00
ATOM   3815  CB  THR   485      25.775  36.474 154.824  1.00 50.00
ATOM   3816  OG1 THR   485      27.044  35.946 154.426  1.00 50.00
ATOM   3817  CG2 THR   485      24.662  35.981 153.894  1.00 50.00
ATOM   3818  N   TRP   486      23.928  39.453 154.500  1.00 50.00
ATOM   3819  CA  TRP   486      22.715  40.171 154.917  1.00 50.00
ATOM   3820  C   TRP   486      21.575  40.087 153.906  1.00 50.00
ATOM   3821  O   TRP   486      21.757  39.977 152.704  1.00 50.00
ATOM   3822  CB  TRP   486      23.061  41.638 155.180  1.00 50.00
ATOM   3823  CG  TRP   486      23.561  42.342 153.916  1.00 50.00
ATOM   3824  CD1 TRP   486      22.800  42.973 153.026  1.00 50.00
ATOM   3825  CD2 TRP   486      24.869  42.493 153.511  1.00 50.00
ATOM   3826  NE1 TRP   486      23.568  43.525 152.090  1.00 50.00
ATOM   3827  CE2 TRP   486      24.841  43.254 152.357  1.00 50.00
ATOM   3828  CE3 TRP   486      26.079  42.050 154.022  1.00 50.00
ATOM   3829  CZ2 TRP   486      26.007  43.587 151.703  1.00 50.00
ATOM   3830  CZ3 TRP   486      27.252  42.362 153.360  1.00 50.00
ATOM   3831  CH2 TRP   486      27.221  43.129 152.201  1.00 50.00
ATOM   3832  N   GLY   487      20.391  40.199 154.438  1.00 50.00
ATOM   3833  CA  GLY   487      19.114  40.363 153.652  1.00 50.00
ATOM   3834  C   GLY   487      18.847  39.239 152.639  1.00 50.00
ATOM   3835  O   GLY   487      18.614  39.588 151.490  1.00 50.00
ATOM   3836  N   ASP   488      18.905  37.963 153.019  1.00 50.00
ATOM   3837  CA  ASP   488      18.525  36.849 152.147  1.00 50.00
ATOM   3838  C   ASP   488      17.713  35.868 152.994  1.00 50.00
ATOM   3839  O   ASP   488      18.279  35.137 153.806  1.00 50.00
ATOM   3840  CB  ASP   488      19.774  36.156 151.593  1.00 50.00
ATOM   3841  CG  ASP   488      19.399  35.029 150.627  1.00 50.00
ATOM   3842  OD1 ASP   488      18.264  34.510 150.760  1.00 50.00
ATOM   3843  OD2 ASP   488      20.260  34.685 149.796  1.00 50.00
ATOM   3844  N   THR   489      16.399  35.898 152.819  1.00 50.00
ATOM   3845  CA  THR   489      15.484  35.127 153.682  1.00 50.00
ATOM   3846  C   THR   489      15.865  33.648 153.851  1.00 50.00
ATOM   3847  O   THR   489      15.458  33.025 154.828  1.00 50.00
ATOM   3848  CB  THR   489      14.050  35.209 153.174  1.00 99.99
ATOM   3849  OG1 THR   489      13.660  36.553 153.232  1.00 99.99
ATOM   3850  CG2 THR   489      13.112  34.301 153.979  1.00 99.99
ATOM   3851  N   ASP   490      16.580  33.082 152.888  1.00 50.00
ATOM   3852  CA  ASP   490      16.903  31.651 152.967  1.00 50.00
ATOM   3853  C   ASP   490      18.090  31.402 153.908  1.00 50.00
ATOM   3854  O   ASP   490      18.301  30.303 154.402  1.00 50.00
ATOM   3855  CB  ASP   490      17.196  31.079 151.580  1.00 50.00
ATOM   3856  CG  ASP   490      17.309  29.550 151.630  1.00 50.00
ATOM   3857  OD1 ASP   490      17.700  29.015 152.673  1.00 50.00
ATOM   3858  OD2 ASP   490      16.979  28.919 150.610  1.00 50.00
ATOM   3859  N   LYS   491      18.841  32.456 154.195  1.00 50.00
ATOM   3860  CA  LYS   491      20.106  32.322 154.931  1.00 50.00
ATOM   3861  C   LYS   491      20.184  33.139 156.222  1.00 50.00
ATOM   3862  O   LYS   491      20.809  32.706 157.186  1.00 50.00
ATOM   3863  CB  LYS   491      21.268  32.718 154.018  1.00 50.00
ATOM   3864  CG  LYS   491      21.398  31.768 152.821  1.00 50.00
ATOM   3865  CD  LYS   491      21.800  30.356 153.259  1.00 50.00
ATOM   3866  CE  LYS   491      23.194  30.346 153.894  1.00 50.00
ATOM   3867  NZ  LYS   491      23.592  28.987 154.276  1.00 50.00
ATOM   3868  N   ILE   492      19.538  34.299 156.246  1.00 50.00
ATOM   3869  CA  ILE   492      19.703  35.234 157.369  1.00 50.00
ATOM   3870  C   ILE   492      18.443  35.305 158.223  1.00 50.00
ATOM   3871  O   ILE   492      17.333  35.203 157.701  1.00 50.00
ATOM   3872  CB  ILE   492      20.053  36.635 156.860  1.00 50.00
ATOM   3873  CG1 ILE   492      18.876  37.163 156.067  1.00 50.00
ATOM   3874  CG2 ILE   492      21.323  36.615 155.990  1.00 50.00
ATOM   3875  CD1 ILE   492      19.057  38.512 155.825  1.00 50.00
ATOM   3876  N   SER   493      18.645  35.506 159.518  1.00 50.00
ATOM   3877  CA  SER   493      17.521  35.649 160.459  1.00 50.00
ATOM   3878  C   SER   493      16.690  36.874 160.071  1.00 50.00
ATOM   3879  O   SER   493      17.217  37.865 159.563  1.00 50.00
ATOM   3880  CB  SER   493      18.035  35.803 161.891  1.00 50.00
ATOM   3881  OG  SER   493      18.823  36.985 162.001  1.00 50.00
ATOM   3882  N   ASN   494      15.391  36.774 160.327  1.00 50.00
ATOM   3883  CA  ASN   494      14.445  37.841 159.968  1.00 50.00
ATOM   3884  C   ASN   494      14.771  39.113 160.755  1.00 50.00
ATOM   3885  O   ASN   494      15.137  39.058 161.927  1.00 50.00
ATOM   3886  CB  ASN   494      13.020  37.391 160.293  1.00 50.00
ATOM   3887  CG  ASN   494      12.000  38.456 159.907  1.00 50.00
ATOM   3888  OD1 ASN   494      11.917  38.860 158.775  1.00 50.00
ATOM   3889  ND2 ASN   494      11.254  38.913 160.896  1.00 50.00
ATOM   3890  N   ALA   495      14.635  40.240 160.068  1.00 50.00
ATOM   3891  CA  ALA   495      14.788  41.566 160.684  1.00 50.00
ATOM   3892  C   ALA   495      13.571  42.400 160.285  1.00 50.00
ATOM   3893  O   ALA   495      13.080  42.289 159.161  1.00 50.00
ATOM   3894  CB  ALA   495      16.069  42.226 160.176  1.00 50.00
ATOM   3895  N   PHE   496      13.083  43.200 161.225  1.00 50.00
ATOM   3896  CA  PHE   496      11.878  44.018 160.993  1.00 50.00
ATOM   3897  C   PHE   496      12.016  45.054 159.879  1.00 50.00
ATOM   3898  O   PHE   496      11.014  45.510 159.339  1.00 50.00
ATOM   3899  CB  PHE   496      11.416  44.681 162.291  1.00 50.00
ATOM   3900  CG  PHE   496      10.937  43.626 163.291  1.00 50.00
ATOM   3901  CD1 PHE   496      10.434  42.410 162.867  1.00 50.00
ATOM   3902  CD2 PHE   496      10.982  43.881 164.619  1.00 50.00
ATOM   3903  CE1 PHE   496       9.995  41.475 163.792  1.00 50.00
ATOM   3904  CE2 PHE   496      10.545  42.985 165.577  1.00 50.00
ATOM   3905  CZ  PHE   496      10.057  41.759 165.150  1.00 50.00
ATOM   3906  N   GLY   497      13.249  45.476 159.596  1.00 50.00
ATOM   3907  CA  GLY   497      13.486  46.398 158.473  1.00 50.00
ATOM   3908  C   GLY   497      14.235  47.650 158.919  1.00 50.00
ATOM   3909  O   GLY   497      14.310  47.969 160.104  1.00 50.00
ATOM   3910  N   THR   498      14.827  48.318 157.939  1.00 50.00
ATOM   3911  CA  THR   498      15.597  49.549 158.187  1.00 50.00
ATOM   3912  C   THR   498      14.661  50.757 158.103  1.00 50.00
ATOM   3913  O   THR   498      14.576  51.443 157.083  1.00 50.00
ATOM   3914  CB  THR   498      16.724  49.678 157.172  1.00 50.00
ATOM   3915  OG1 THR   498      16.152  49.821 155.924  1.00 50.00
ATOM   3916  CG2 THR   498      17.608  48.464 157.259  1.00 50.00
ATOM   3917  N   TYR   499      13.963  50.986 159.205  1.00 50.00
ATOM   3918  CA  TYR   499      13.058  52.124 159.341  1.00 50.00
ATOM   3919  C   TYR   499      13.075  52.643 160.762  1.00 50.00
ATOM   3920  O   TYR   499      13.432  51.922 161.691  1.00 50.00
ATOM   3921  CB  TYR   499      11.731  51.659 159.164  1.00 50.00
ATOM   3922  CG  TYR   499      11.010  50.719 160.062  1.00 50.00
ATOM   3923  CD1 TYR   499      10.346  51.274 161.138  1.00 50.00
ATOM   3924  CD2 TYR   499      11.162  49.349 159.943  1.00 50.00
ATOM   3925  CE1 TYR   499       9.854  50.448 162.137  1.00 50.00
ATOM   3926  CE2 TYR   499      10.669  48.523 160.945  1.00 50.00
ATOM   3927  CZ  TYR   499      10.023  49.072 162.045  1.00 50.00
ATOM   3928  OH  TYR   499       9.606  48.269 163.057  1.00 50.00
ATOM   3929  N   GLY   500      12.764  53.919 160.877  1.00 50.00
ATOM   3930  CA  GLY   500      12.717  54.472 162.189  1.00 50.00
ATOM   3931  C   GLY   500      14.026  54.540 162.967  1.00 50.00
ATOM   3932  O   GLY   500      14.033  54.625 164.187  1.00 50.00
ATOM   3933  N   SER   501      15.129  54.353 162.247  1.00 50.00
ATOM   3934  CA  SER   501      16.471  54.364 162.854  1.00 50.00
ATOM   3935  C   SER   501      16.581  53.345 163.997  1.00 50.00
ATOM   3936  O   SER   501      17.148  53.641 165.047  1.00 50.00
ATOM   3937  CB  SER   501      16.794  55.761 163.402  1.00 50.00
ATOM   3938  OG  SER   501      16.889  56.702 162.341  1.00 50.00
ATOM   3939  N   ARG   502      16.028  52.156 163.777  1.00 50.00
ATOM   3940  CA  ARG   502      16.031  51.100 164.804  1.00 50.00
ATOM   3941  C   ARG   502      17.200  50.124 164.693  1.00 50.00
ATOM   3942  O   ARG   502      17.557  49.468 165.667  1.00 50.00
ATOM   3943  CB  ARG   502      14.771  50.275 164.692  1.00 50.00
ATOM   3944  CG  ARG   502      14.668  49.521 163.364  1.00 50.00
ATOM   3945  CD  ARG   502      13.544  48.486 163.328  1.00 50.00
ATOM   3946  NE  ARG   502      13.923  47.255 164.038  1.00 50.00
ATOM   3947  CZ  ARG   502      14.766  46.352 163.533  1.00 50.00
ATOM   3948  NH1 ARG   502      15.291  46.522 162.321  1.00 50.00
ATOM   3949  NH2 ARG   502      15.087  45.271 164.211  1.00 50.00
ATOM   3950  N   SER   503      17.786  50.028 163.504  1.00 50.00
ATOM   3951  CA  SER   503      18.554  48.823 163.190  1.00 50.00
ATOM   3952  C   SER   503      19.693  48.617 164.234  1.00 50.00
ATOM   3953  O   SER   503      20.151  47.587 164.493  1.00 50.00
ATOM   3954  CB  SER   503      18.917  48.775 161.690  1.00 99.99
ATOM   3955  OG  SER   503      18.171  48.947 160.723  1.00 99.99
ATOM   3956  N   LEU   504      20.210  49.670 164.834  1.00 50.00
ATOM   3957  CA  LEU   504      21.666  49.778 165.110  1.00 50.00
ATOM   3958  C   LEU   504      21.692  49.899 166.608  1.00 50.00
ATOM   3959  O   LEU   504      22.545  49.307 167.250  1.00 50.00
ATOM   3960  CB  LEU   504      22.178  50.949 164.231  1.00 99.99
ATOM   3961  CG  LEU   504      21.161  51.194 163.118  1.00 99.99
ATOM   3962  CD1 LEU   504      21.291  49.951 162.421  1.00 99.99
ATOM   3963  CD2 LEU   504      19.873  51.904 163.626  1.00 99.99
ATOM   3964  N   THR   505      20.624  50.480 167.151  1.00 50.00
ATOM   3965  CA  THR   505      20.271  50.217 168.549  1.00 50.00
ATOM   3966  C   THR   505      19.897  48.734 168.736  1.00 50.00
ATOM   3967  O   THR   505      20.405  48.081 169.641  1.00 50.00
ATOM   3968  CB  THR   505      19.093  51.076 168.993  1.00 50.00
ATOM   3969  OG1 THR   505      19.468  52.459 169.017  1.00 50.00
ATOM   3970  CG2 THR   505      18.663  50.537 170.355  1.00 50.00
ATOM   3971  N   LEU   506      19.036  48.223 167.863  1.00 50.00
ATOM   3972  CA  LEU   506      18.491  46.865 168.036  1.00 50.00
ATOM   3973  C   LEU   506      19.394  45.775 167.512  1.00 50.00
ATOM   3974  O   LEU   506      19.686  44.804 168.200  1.00 50.00
ATOM   3975  CB  LEU   506      17.157  46.740 167.346  1.00 99.99
ATOM   3976  CG  LEU   506      16.336  47.798 167.992  1.00 99.99
ATOM   3977  CD1 LEU   506      15.161  48.082 166.653  1.00 99.99
ATOM   3978  CD2 LEU   506      16.527  47.349 169.761  1.00 99.99
ATOM   3979  N   ALA   507      19.814  45.928 166.273  1.00 50.00
ATOM   3980  CA  ALA   507      20.677  44.937 165.608  1.00 50.00
ATOM   3981  C   ALA   507      22.064  44.991 166.243  1.00 50.00
ATOM   3982  O   ALA   507      22.744  43.978 166.373  1.00 50.00
ATOM   3983  CB  ALA   507      20.796  45.171 164.099  1.00 50.00
ATOM   3984  N   GLY   508      22.427  46.199 166.674  1.00 50.00
ATOM   3985  CA  GLY   508      23.708  46.437 167.332  1.00 50.00
ATOM   3986  C   GLY   508      23.758  45.644 168.643  1.00 50.00
ATOM   3987  O   GLY   508      24.691  44.924 168.959  1.00 50.00
ATOM   3988  N   ASN   509      22.666  45.712 169.385  1.00 50.00
ATOM   3989  CA  ASN   509      22.568  44.994 170.665  1.00 50.00
ATOM   3990  C   ASN   509      22.494  43.484 170.461  1.00 50.00
ATOM   3991  O   ASN   509      23.061  42.717 171.236  1.00 50.00
ATOM   3992  CB  ASN   509      21.371  45.474 171.488  1.00 50.00
ATOM   3993  CG  ASN   509      21.742  46.686 172.346  1.00 50.00
ATOM   3994  OD1 ASN   509      22.892  46.849 172.742  1.00 50.00
ATOM   3995  ND2 ASN   509      20.742  47.502 172.646  1.00 50.00
ATOM   3996  N   ALA   510      21.820  43.087 169.389  1.00 50.00
ATOM   3997  CA  ALA   510      21.679  41.692 169.092  1.00 50.00
ATOM   3998  C   ALA   510      23.124  41.232 168.768  1.00 50.00
ATOM   3999  O   ALA   510      23.594  40.211 169.285  1.00 50.00
ATOM   4000  CB  ALA   510      20.626  41.510 167.952  1.00 50.00
ATOM   4001  N   ALA   511      23.830  41.964 167.968  1.00 50.00
ATOM   4002  CA  ALA   511      25.150  41.551 167.490  1.00 50.00
ATOM   4003  C   ALA   511      26.097  41.358 168.667  1.00 50.00
ATOM   4004  O   ALA   511      26.883  40.416 168.694  1.00 50.00
ATOM   4005  CB  ALA   511      25.664  42.574 166.526  1.00 50.00
ATOM   4006  N   LEU   512      25.956  42.243 169.649  1.00 50.00
ATOM   4007  CA  LEU   512      26.712  42.156 170.875  1.00 50.00
ATOM   4008  C   LEU   512      26.404  40.866 171.629  1.00 50.00
ATOM   4009  O   LEU   512      27.279  40.114 172.057  1.00 50.00
ATOM   4010  CB  LEU   512      26.511  43.367 171.775  1.00 99.99
ATOM   4011  CG  LEU   512      27.045  44.656 171.152  1.00 99.99
ATOM   4012  CD1 LEU   512      26.691  45.842 172.042  1.00 99.99
ATOM   4013  CD2 LEU   512      28.551  44.607 170.947  1.00 99.99
ATOM   4014  N   LEU   513      25.106  40.607 171.712  1.00 50.00
ATOM   4015  CA  LEU   513      24.594  39.408 172.381  1.00 50.00
ATOM   4016  C   LEU   513      25.150  38.141 171.730  1.00 50.00
ATOM   4017  O   LEU   513      25.555  37.203 172.404  1.00 50.00
ATOM   4018  CB  LEU   513      23.063  39.402 172.321  1.00 50.00
ATOM   4019  CG  LEU   513      22.487  38.194 173.060  1.00 50.00
ATOM   4020  CD1 LEU   513      22.834  38.249 174.543  1.00 50.00
ATOM   4021  CD2 LEU   513      21.020  38.113 172.942  1.00 50.00
ATOM   4022  N   ALA   514      25.318  38.183 170.428  1.00 50.00
ATOM   4023  CA  ALA   514      25.741  36.957 169.730  1.00 50.00
ATOM   4024  C   ALA   514      27.194  36.794 169.862  1.00 50.00
ATOM   4025  O   ALA   514      27.659  35.676 170.028  1.00 50.00
ATOM   4026  CB  ALA   514      25.903  37.355 168.567  1.00 50.00
ATOM   4027  N   SER   515      27.913  37.925 169.887  1.00 50.00
ATOM   4028  CA  SER   515      29.353  37.898 170.036  1.00 50.00
ATOM   4029  C   SER   515      29.721  37.424 171.440  1.00 50.00
ATOM   4030  O   SER   515      30.719  36.730 171.622  1.00 50.00
ATOM   4031  CB  SER   515      29.944  39.272 169.774  1.00 99.99
ATOM   4032  OG  SER   515      29.705  39.646 168.429  1.00 99.99
ATOM   4033  N   ARG   516      28.880  37.765 172.411  1.00 50.00
ATOM   4034  CA  ARG   516      29.112  37.356 173.804  1.00 50.00
ATOM   4035  C   ARG   516      28.943  35.843 173.931  1.00 50.00
ATOM   4036  O   ARG   516      29.688  35.184 174.654  1.00 50.00
ATOM   4037  CB  ARG   516      28.145  38.069 174.752  1.00 50.00
ATOM   4038  CG  ARG   516      28.390  39.580 174.794  1.00 50.00
ATOM   4039  CD  ARG   516      29.775  39.924 175.353  1.00 50.00
ATOM   4040  NE  ARG   516      29.869  39.534 176.772  1.00 50.00
ATOM   4041  CZ  ARG   516      29.441  40.280 177.798  1.00 50.00
ATOM   4042  NH1 ARG   516      28.880  41.474 177.580  1.00 50.00
ATOM   4043  NH2 ARG   516      29.593  39.844 179.050  1.00 50.00
ATOM   4044  N   LYS   517      27.991  35.304 173.172  1.00 50.00
ATOM   4045  CA  LYS   517      27.725  33.859 173.188  1.00 50.00
ATOM   4046  C   LYS   517      28.895  33.123 172.546  1.00 50.00
ATOM   4047  O   LYS   517      29.357  32.104 172.969  1.00 50.00
ATOM   4048  CB  LYS   517      26.436  33.543 172.428  1.00 50.00
ATOM   4049  CG  LYS   517      25.209  34.159 173.110  1.00 50.00
ATOM   4050  CD  LYS   517      24.920  33.528 174.476  1.00 50.00
ATOM   4051  CE  LYS   517      24.502  32.060 174.340  1.00 50.00
ATOM   4052  NZ  LYS   517      24.190  31.469 175.649  1.00 50.00
ATOM   4053  N   LEU   518      29.420  33.664 171.466  1.00 50.00
ATOM   4054  CA  LEU   518      30.554  33.050 170.767  1.00 50.00
ATOM   4055  C   LEU   518      31.817  33.144 171.625  1.00 50.00
ATOM   4056  O   LEU   518      32.585  32.188 171.725  1.00 50.00
ATOM   4057  CB  LEU   518      30.782  33.742 169.421  1.00 50.00
ATOM   4058  CG  LEU   518      31.999  33.162 168.690  1.00 50.00
ATOM   4059  CD1 LEU   518      31.849  31.648 168.503  1.00 50.00
ATOM   4060  CD2 LEU   518      32.181  33.850 167.339  1.00 50.00
ATOM   4061  N   LYS   519      31.968  34.283 172.292  1.00 50.00
ATOM   4062  CA  LYS   519      33.133  34.520 173.151  1.00 50.00
ATOM   4063  C   LYS   519      33.128  33.503 174.294  1.00 50.00
ATOM   4064  O   LYS   519      34.158  32.966 174.682  1.00 50.00
ATOM   4065  CB  LYS   519      33.102  35.942 173.711  1.00 50.00
ATOM   4066  CG  LYS   519      34.368  36.257 174.514  1.00 50.00
ATOM   4067  CD  LYS   519      34.377  37.708 174.992  1.00 50.00
ATOM   4068  CE  LYS   519      35.665  38.034 175.751  1.00 50.00
ATOM   4069  NZ  LYS   519      35.708  39.450 176.146  1.00 50.00
ATOM   4070  N   GLU   520      31.931  33.189 174.775  1.00 50.00
ATOM   4071  CA  GLU   520      31.767  32.249 175.890  1.00 50.00
ATOM   4072  C   GLU   520      32.257  30.851 175.501  1.00 50.00
ATOM   4073  O   GLU   520      32.890  30.161 176.293  1.00 50.00
ATOM   4074  CB  GLU   520      30.316  32.199 176.351  1.00 50.00
ATOM   4075  CG  GLU   520      29.395  31.601 175.355  1.00 50.00
ATOM   4076  CD  GLU   520      27.940  31.568 175.712  1.00 50.00
ATOM   4077  OE1 GLU   520      27.438  32.623 176.146  1.00 50.00
ATOM   4078  OE2 GLU   520      27.372  30.462 175.607  1.00 50.00
ATOM   4079  N   ASN   521      31.973  30.464 174.260  1.00 50.00
ATOM   4080  CA  ASN   521      32.363  29.136 173.770  1.00 50.00
ATOM   4081  C   ASN   521      33.885  29.067 173.614  1.00 50.00
ATOM   4082  O   ASN   521      34.509  28.071 173.973  1.00 50.00
ATOM   4083  CB  ASN   521      31.690  28.848 172.427  1.00 50.00
ATOM   4084  CG  ASN   521      31.984  27.423 171.956  1.00 50.00
ATOM   4085  OD1 ASN   521      33.133  27.046 171.751  1.00 50.00
ATOM   4086  ND2 ASN   521      30.906  26.663 171.813  1.00 50.00
ATOM   4087  N   ILE   522      34.461  30.163 173.135  1.00 50.00
ATOM   4088  CA  ILE   522      35.910  30.219 172.888  1.00 50.00
ATOM   4089  C   ILE   522      36.676  30.258 174.211  1.00 50.00
ATOM   4090  O   ILE   522      37.718  29.623 174.355  1.00 50.00
ATOM   4091  CB  ILE   522      36.285  31.444 172.050  1.00 50.00
ATOM   4092  CG1 ILE   522      35.963  32.739 172.777  1.00 50.00
ATOM   4093  CG2 ILE   522      35.583  31.391 170.687  1.00 50.00
ATOM   4094  CD1 ILE   522      36.431  33.972 172.029  1.00 50.00
ATOM   4095  N   MET   523      36.128  30.994 175.175  1.00 50.00
ATOM   4096  CA  MET   523      36.788  31.162 176.474  1.00 50.00
ATOM   4097  C   MET   523      36.796  29.827 177.220  1.00 50.00
ATOM   4098  O   MET   523      37.760  29.476 177.880  1.00 50.00
ATOM   4099  CB  MET   523      36.092  32.240 177.305  1.00 50.00
ATOM   4100  CG  MET   523      34.645  31.888 177.637  1.00 50.00
ATOM   4101  SD  MET   523      33.789  33.160 178.625  1.00 50.00
ATOM   4102  CE  MET   523      33.721  34.491 177.452  1.00 50.00
ATOM   4103  N   LYS   524      35.732  29.053 177.023  1.00 50.00
ATOM   4104  CA  LYS   524      35.597  27.748 177.681  1.00 50.00
ATOM   4105  C   LYS   524      36.676  26.798 177.148  1.00 50.00
ATOM   4106  O   LYS   524      37.302  26.065 177.912  1.00 50.00
ATOM   4107  CB  LYS   524      34.204  27.186 177.398  1.00 50.00
ATOM   4108  CG  LYS   524      33.952  25.888 178.168  1.00 50.00
ATOM   4109  CD  LYS   524      32.583  25.318 177.803  1.00 50.00
ATOM   4110  CE  LYS   524      32.352  23.965 178.475  1.00 50.00
ATOM   4111  NZ  LYS   524      31.666  23.063 177.540  1.00 50.00
ATOM   4112  N   LEU   525      36.919  26.883 175.844  1.00 50.00
ATOM   4113  CA  LEU   525      37.934  26.047 175.188  1.00 50.00
ATOM   4114  C   LEU   525      39.344  26.486 175.573  1.00 50.00
ATOM   4115  O   LEU   525      40.220  25.656 175.811  1.00 50.00
ATOM   4116  CB  LEU   525      37.754  26.110 173.674  1.00 99.99
ATOM   4117  CG  LEU   525      36.474  25.381 173.368  1.00 99.99
ATOM   4118  CD1 LEU   525      35.769  25.535 172.302  1.00 99.99
ATOM   4119  CD2 LEU   525      36.571  23.894 173.526  1.00 99.99
ATOM   4120  N   ALA   526      39.532  27.800 175.674  1.00 50.00
ATOM   4121  CA  ALA   526      40.836  28.360 176.052  1.00 50.00
ATOM   4122  C   ALA   526      41.158  28.006 177.505  1.00 50.00
ATOM   4123  O   ALA   526      42.283  27.635 177.830  1.00 50.00
ATOM   4124  CB  ALA   526      40.807  29.867 175.891  1.00 50.00
ATOM   4125  N   ALA   527      40.131  28.063 178.348  1.00 50.00
ATOM   4126  CA  ALA   527      40.286  27.790 179.785  1.00 50.00
ATOM   4127  C   ALA   527      40.654  26.326 180.006  1.00 50.00
ATOM   4128  O   ALA   527      41.497  26.010 180.842  1.00 50.00
ATOM   4129  CB  ALA   527      38.981  28.096 180.525  1.00 50.00
ATOM   4130  N   GLN   528      40.037  25.454 179.212  1.00 50.00
ATOM   4131  CA  GLN   528      40.288  24.011 179.315  1.00 50.00
ATOM   4132  C   GLN   528      41.747  23.719 178.949  1.00 50.00
ATOM   4133  O   GLN   528      42.447  23.011 179.669  1.00 50.00
ATOM   4134  CB  GLN   528      39.356  23.259 178.362  1.00 50.00
ATOM   4135  CG  GLN   528      39.560  21.742 178.450  1.00 50.00
ATOM   4136  CD  GLN   528      39.166  21.195 179.824  1.00 50.00
ATOM   4137  OE1 GLN   528      38.030  21.343 180.264  1.00 50.00
ATOM   4138  NE2 GLN   528      40.121  20.532 180.464  1.00 50.00
ATOM   4139  N   PHE   529      42.188  24.338 177.857  1.00 50.00
ATOM   4140  CA  PHE   529      43.544  24.125 177.332  1.00 50.00
ATOM   4141  C   PHE   529      44.624  24.723 178.242  1.00 50.00
ATOM   4142  O   PHE   529      45.733  24.201 178.313  1.00 50.00
ATOM   4143  CB  PHE   529      43.655  24.709 175.923  1.00 50.00
ATOM   4144  CG  PHE   529      45.042  24.452 175.337  1.00 50.00
ATOM   4145  CD1 PHE   529      45.367  23.232 174.783  1.00 50.00
ATOM   4146  CD2 PHE   529      45.965  25.438 175.308  1.00 50.00
ATOM   4147  CE1 PHE   529      46.632  23.017 174.248  1.00 50.00
ATOM   4148  CE2 PHE   529      47.258  25.249 174.808  1.00 50.00
ATOM   4149  CZ  PHE   529      47.583  24.027 174.272  1.00 50.00
ATOM   4150  N   MET   530      44.278  25.805 178.933  1.00 50.00
ATOM   4151  CA  MET   530      45.236  26.496 179.812  1.00 50.00
ATOM   4152  C   MET   530      45.076  26.060 181.267  1.00 50.00
ATOM   4153  O   MET   530      45.759  26.574 182.152  1.00 50.00
ATOM   4154  CB  MET   530      45.046  28.012 179.718  1.00 50.00
ATOM   4155  CG  MET   530      45.413  28.575 178.343  1.00 50.00
ATOM   4156  SD  MET   530      47.187  28.431 177.945  1.00 50.00
ATOM   4157  CE  MET   530      47.268  27.058 177.005  1.00 50.00
ATOM   4158  N   LYS   531      44.158  25.121 181.501  1.00 50.00
ATOM   4159  CA  LYS   531      43.924  24.575 182.845  1.00 50.00
ATOM   4160  C   LYS   531      43.567  25.703 183.823  1.00 50.00
ATOM   4161  O   LYS   531      44.083  25.777 184.938  1.00 50.00
ATOM   4162  CB  LYS   531      45.192  23.859 183.335  1.00 50.00
ATOM   4163  CG  LYS   531      44.996  23.226 184.717  1.00 50.00
ATOM   4164  CD  LYS   531      43.959  22.108 184.672  1.00 50.00
ATOM   4165  CE  LYS   531      43.768  21.469 186.048  1.00 50.00
ATOM   4166  NZ  LYS   531      43.192  22.419 187.011  1.00 50.00
ATOM   4167  N   SER   532      42.723  26.616 183.362  1.00 50.00
ATOM   4168  CA  SER   532      42.312  27.775 184.165  1.00 50.00
ATOM   4169  C   SER   532      40.787  27.844 184.242  1.00 50.00
ATOM   4170  O   SER   532      40.083  27.120 183.542  1.00 50.00
ATOM   4171  CB  SER   532      42.854  29.052 183.529  1.00 50.00
ATOM   4172  OG  SER   532      42.431  30.164 184.313  1.00 50.00
ATOM   4173  N   ASP   533      40.302  28.641 185.193  1.00 50.00
ATOM   4174  CA  ASP   533      38.864  28.919 185.308  1.00 50.00
ATOM   4175  C   ASP   533      38.480  29.898 184.198  1.00 50.00
ATOM   4176  O   ASP   533      39.281  30.749 183.813  1.00 50.00
ATOM   4177  CB  ASP   533      38.566  29.518 186.683  1.00 50.00
ATOM   4178  CG  ASP   533      38.925  28.530 187.798  1.00 50.00
ATOM   4179  OD1 ASP   533      38.358  27.418 187.771  1.00 50.00
ATOM   4180  OD2 ASP   533      39.767  28.910 188.637  1.00 50.00
ATOM   4181  N   VAL   534      37.255  29.771 183.707  1.00 50.00
ATOM   4182  CA  VAL   534      36.796  30.618 182.591  1.00 50.00
ATOM   4183  C   VAL   534      36.798  32.094 183.008  1.00 50.00
ATOM   4184  O   VAL   534      37.171  32.965 182.233  1.00 50.00
ATOM   4185  CB  VAL   534      35.390  30.210 182.147  1.00 50.00
ATOM   4186  CG1 VAL   534      34.379  30.365 183.284  1.00 50.00
ATOM   4187  CG2 VAL   534      34.959  31.043 180.942  1.00 50.00
ATOM   4188  N   GLU   535      36.420  32.337 184.255  1.00 50.00
ATOM   4189  CA  GLU   535      36.338  33.700 184.788  1.00 50.00
ATOM   4190  C   GLU   535      37.710  34.384 184.794  1.00 50.00
ATOM   4191  O   GLU   535      37.790  35.607 184.796  1.00 50.00
ATOM   4192  CB  GLU   535      35.704  33.736 186.183  1.00 50.00
ATOM   4193  CG  GLU   535      36.146  32.572 187.077  1.00 50.00
ATOM   4194  CD  GLU   535      35.189  31.385 186.937  1.00 50.00
ATOM   4195  OE1 GLU   535      35.295  30.680 185.913  1.00 50.00
ATOM   4196  OE2 GLU   535      34.352  31.224 187.842  1.00 50.00
ATOM   4197  N   GLU   536      38.769  33.577 184.814  1.00 50.00
ATOM   4198  CA  GLU   536      40.136  34.109 184.842  1.00 50.00
ATOM   4199  C   GLU   536      40.626  34.338 183.443  1.00 50.00
ATOM   4200  O   GLU   536      41.542  34.762 183.180  1.00 50.00
ATOM   4201  CB  GLU   536      41.074  33.162 185.587  1.00 50.00
ATOM   4202  CG  GLU   536      40.707  33.065 187.068  1.00 50.00
ATOM   4203  CD  GLU   536      41.705  32.172 187.807  1.00 50.00
ATOM   4204  OE1 GLU   536      41.767  30.973 187.440  1.00 50.00
ATOM   4205  OE2 GLU   536      42.388  32.703 188.705  1.00 50.00
ATOM   4206  N   LEU   537      39.973  34.068 182.379  1.00 50.00
ATOM   4207  CA  LEU   537      40.515  34.282 181.018  1.00 50.00
ATOM   4208  C   LEU   537      40.277  35.721 180.570  1.00 50.00
ATOM   4209  O   LEU   537      39.169  36.242 180.685  1.00 50.00
ATOM   4210  CB  LEU   537      39.864  33.319 180.034  1.00 50.00
ATOM   4211  CG  LEU   537      40.269  31.868 180.289  1.00 50.00
ATOM   4212  CD1 LEU   537      39.526  30.976 179.325  1.00 50.00
ATOM   4213  CD2 LEU   537      41.779  31.687 180.113  1.00 50.00
ATOM   4214  N   GLN   538      41.316  36.312 179.999  1.00 50.00
ATOM   4215  CA  GLN   538      41.223  37.647 179.394  1.00 50.00
ATOM   4216  C   GLN   538      41.457  37.479 177.895  1.00 50.00
ATOM   4217  O   GLN   538      42.327  36.715 177.472  1.00 50.00
ATOM   4218  CB  GLN   538      42.281  38.581 179.979  1.00 50.00
ATOM   4219  CG  GLN   538      42.069  38.819 181.473  1.00 50.00
ATOM   4220  CD  GLN   538      43.129  39.757 182.046  1.00 50.00
ATOM   4221  OE1 GLN   538      44.222  39.849 181.565  1.00 50.00
ATOM   4222  NE2 GLN   538      42.768  40.479 183.094  1.00 50.00
ATOM   4223  N   TYR   539      40.639  38.174 177.117  1.00 50.00
ATOM   4224  CA  TYR   539      40.692  38.072 175.653  1.00 50.00
ATOM   4225  C   TYR   539      40.967  39.458 175.073  1.00 50.00
ATOM   4226  O   TYR   539      40.156  40.362 175.230  1.00 50.00
ATOM   4227  CB  TYR   539      39.359  37.515 175.152  1.00 50.00
ATOM   4228  CG  TYR   539      39.382  37.294 173.649  1.00 50.00
ATOM   4229  CD1 TYR   539      39.885  36.133 173.098  1.00 50.00
ATOM   4230  CD2 TYR   539      38.957  38.255 172.834  1.00 50.00
ATOM   4231  CE1 TYR   539      39.902  35.946 171.722  1.00 50.00
ATOM   4232  CE2 TYR   539      39.220  38.079 171.499  1.00 50.00
ATOM   4233  CZ  TYR   539      39.499  36.941 170.889  1.00 50.00
ATOM   4234  OH  TYR   539      39.374  36.764 169.556  1.00 50.00
ATOM   4235  N   LYS   540      42.176  39.632 174.555  1.00 50.00
ATOM   4236  CA  LYS   540      42.610  40.931 174.020  1.00 50.00
ATOM   4237  C   LYS   540      43.422  40.752 172.738  1.00 50.00
ATOM   4238  O   LYS   540      44.367  39.967 172.692  1.00 50.00
ATOM   4239  CB  LYS   540      43.456  41.631 175.080  1.00 50.00
ATOM   4240  CG  LYS   540      43.867  43.039 174.635  1.00 50.00
ATOM   4241  CD  LYS   540      44.716  43.725 175.704  1.00 50.00
ATOM   4242  CE  LYS   540      46.029  42.973 175.940  1.00 50.00
ATOM   4243  NZ  LYS   540      46.832  43.628 176.979  1.00 50.00
ATOM   4244  N   ASP   541      43.051  41.531 171.724  1.00 50.00
ATOM   4245  CA  ASP   541      43.751  41.535 170.428  1.00 50.00
ATOM   4246  C   ASP   541      44.146  40.125 169.977  1.00 50.00
ATOM   4247  O   ASP   541      45.321  39.820 169.793  1.00 50.00
ATOM   4248  CB  ASP   541      44.995  42.432 170.493  1.00 50.00
ATOM   4249  CG  ASP   541      44.621  43.903 170.649  1.00 50.00
ATOM   4250  OD1 ASP   541      43.502  44.257 170.212  1.00 50.00
ATOM   4251  OD2 ASP   541      45.474  44.653 171.168  1.00 50.00
ATOM   4252  N   GLY   542      43.121  39.294 169.796  1.00 50.00
ATOM   4253  CA  GLY   542      43.281  37.930 169.261  1.00 50.00
ATOM   4254  C   GLY   542      44.187  37.031 170.113  1.00 50.00
ATOM   4255  O   GLY   542      44.808  36.109 169.587  1.00 50.00
ATOM   4256  N   LYS   543      44.251  37.304 171.412  1.00 50.00
ATOM   4257  CA  LYS   543      44.984  36.434 172.345  1.00 50.00
ATOM   4258  C   LYS   543      44.096  36.130 173.551  1.00 50.00
ATOM   4259  O   LYS   543      43.411  37.016 174.063  1.00 50.00
ATOM   4260  CB  LYS   543      46.270  37.124 172.812  1.00 50.00
ATOM   4261  CG  LYS   543      47.235  37.389 171.650  1.00 50.00
ATOM   4262  CD  LYS   543      47.814  36.096 171.070  1.00 50.00
ATOM   4263  CE  LYS   543      48.718  35.386 172.082  1.00 50.00
ATOM   4264  NZ  LYS   543      49.297  34.161 171.517  1.00 50.00
ATOM   4265  N   VAL   544      44.137  34.884 173.995  1.00 50.00
ATOM   4266  CA  VAL   544      43.393  34.453 175.189  1.00 50.00
ATOM   4267  C   VAL   544      44.407  34.008 176.228  1.00 50.00
ATOM   4268  O   VAL   544      45.117  33.078 175.929  1.00 50.00
ATOM   4269  CB  VAL   544      42.467  33.286 174.838  1.00 50.00
ATOM   4270  CG1 VAL   544      43.270  32.073 174.382  1.00 50.00
ATOM   4271  CG2 VAL   544      41.589  32.938 176.038  1.00 50.00
ATOM   4272  N   PHE   545      44.364  34.597 177.405  1.00 50.00
ATOM   4273  CA  PHE   545      45.347  34.329 178.459  1.00 50.00
ATOM   4274  C   PHE   545      44.749  34.420 179.840  1.00 50.00
ATOM   4275  O   PHE   545      43.683  35.003 180.017  1.00 50.00
ATOM   4276  CB  PHE   545      46.448  35.353 178.392  1.00 50.00
ATOM   4277  CG  PHE   545      46.112  36.767 178.583  1.00 50.00
ATOM   4278  CD1 PHE   545      45.742  37.567 177.519  1.00 50.00
ATOM   4279  CD2 PHE   545      46.158  37.258 179.870  1.00 50.00
ATOM   4280  CE1 PHE   545      45.399  38.891 177.754  1.00 50.00
ATOM   4281  CE2 PHE   545      45.827  38.576 180.096  1.00 50.00
ATOM   4282  CZ  PHE   545      45.436  39.400 179.046  1.00 50.00
ATOM   4283  N   ASN   546      45.433  33.794 180.786  1.00 50.00
ATOM   4284  CA  ASN   546      45.006  33.841 182.185  1.00 50.00
ATOM   4285  C   ASN   546      45.444  35.211 182.716  1.00 50.00
ATOM   4286  O   ASN   546      46.596  35.599 182.586  1.00 50.00
ATOM   4287  CB  ASN   546      45.682  32.718 182.970  1.00 50.00
ATOM   4288  CG  ASN   546      45.090  32.578 184.372  1.00 50.00
ATOM   4289  OD1 ASN   546      45.154  33.480 185.193  1.00 50.00
ATOM   4290  ND2 ASN   546      44.528  31.427 184.622  1.00 50.00
ATOM   4291  N   PRO   547      44.553  35.966 183.301  1.00 50.00
ATOM   4292  CA  PRO   547      44.707  37.324 183.756  1.00 50.00
ATOM   4293  C   PRO   547      45.790  37.372 184.816  1.00 50.00
ATOM   4294  O   PRO   547      45.756  36.606 185.780  1.00 50.00
ATOM   4295  CB  PRO   547      43.346  37.725 184.334  1.00 50.00
ATOM   4296  CG  PRO   547      42.802  36.442 184.892  1.00 50.00
ATOM   4297  CD  PRO   547      43.590  35.471 184.048  1.00 50.00
ATOM   4298  N   LYS   548      46.768  38.241 184.563  1.00 99.99
ATOM   4299  CA  LYS   548      47.905  38.453 185.478  1.00 99.99
ATOM   4300  C   LYS   548      48.559  37.122 185.875  1.00 99.99
ATOM   4301  O   LYS   548      49.273  37.050 186.873  1.00 99.99
ATOM   4302  CB  LYS   548      47.427  39.189 186.736  1.00 99.99
ATOM   4303  CG  LYS   548      46.410  38.383 187.543  1.00 99.99
ATOM   4304  CD  LYS   548      45.937  39.107 188.769  1.00 99.99
ATOM   4305  CE  LYS   548      44.908  38.293 189.554  1.00 99.99
ATOM   4306  NZ  LYS   548      45.477  37.029 190.045  1.00 99.99
ATOM   4307  N   THR   549      48.303  36.082 185.086  1.00 99.99
ATOM   4308  CA  THR   549      48.892  34.762 185.332  1.00 99.99
ATOM   4309  C   THR   549      49.209  34.084 183.999  1.00 99.99
ATOM   4310  O   THR   549      48.707  33.004 183.692  1.00 99.99
ATOM   4311  CB  THR   549      47.931  33.884 186.140  1.00 99.99
ATOM   4312  OG1 THR   549      47.622  34.529 187.377  1.00 99.99
ATOM   4313  CG2 THR   549      48.532  32.494 186.394  1.00 99.99
ATOM   4314  N   GLY   550      50.122  34.702 183.255  1.00 99.99
ATOM   4315  CA  GLY   550      50.516  34.178 181.937  1.00 99.99
ATOM   4316  C   GLY   550      49.525  34.596 180.847  1.00 99.99
ATOM   4317  O   GLY   550      48.462  35.140 181.114  1.00 99.99
ATOM   4318  N   LYS   551      49.954  34.319 179.625  1.00 99.99
ATOM   4319  CA  LYS   551      49.297  34.672 178.382  1.00 99.99
ATOM   4320  C   LYS   551      50.138  34.066 177.255  1.00 99.99
ATOM   4321  O   LYS   551      51.249  34.514 177.013  1.00 99.99
ATOM   4322  CB  LYS   551      49.310  36.197 178.188  1.00 99.99
ATOM   4323  CG  LYS   551      50.712  36.719 177.985  1.00 99.99
ATOM   4324  CD  LYS   551      50.853  38.151 177.687  1.00 99.99
ATOM   4325  CE  LYS   551      52.306  38.534 177.406  1.00 99.99
ATOM   4326  NZ  LYS   551      52.811  37.959 176.149  1.00 99.99
ATOM   4327  N   SER   552      49.718  33.059 176.510  1.00 50.00
ATOM   4328  CA  SER   552      48.391  32.452 176.410  1.00 50.00
ATOM   4329  C   SER   552      48.273  31.817 175.026  1.00 50.00
ATOM   4330  O   SER   552      49.290  31.377 174.499  1.00 50.00
ATOM   4331  CB  SER   552      47.429  33.498 176.504  1.00 50.00
ATOM   4332  OG  SER   552      47.394  34.501 175.493  1.00 50.00
ATOM   4333  N   MET   553      47.087  31.817 174.418  1.00 50.00
ATOM   4334  CA  MET   553      46.866  31.213 173.098  1.00 50.00
ATOM   4335  C   MET   553      46.348  32.241 172.091  1.00 50.00
ATOM   4336  O   MET   553      45.561  33.121 172.438  1.00 50.00
ATOM   4337  CB  MET   553      45.832  30.091 173.208  1.00 50.00
ATOM   4338  CG  MET   553      46.299  28.907 174.052  1.00 50.00
ATOM   4339  SD  MET   553      47.703  27.998 173.313  1.00 50.00
ATOM   4340  CE  MET   553      49.066  28.713 174.192  1.00 50.00
ATOM   4341  N   THR   554      46.768  32.085 170.841  1.00 50.00
ATOM   4342  CA  THR   554      46.272  32.925 169.733  1.00 50.00
ATOM   4343  C   THR   554      44.840  32.510 169.389  1.00 50.00
ATOM   4344  O   THR   554      44.410  31.400 169.712  1.00 50.00
ATOM   4345  CB  THR   554      47.163  32.783 168.497  1.00 50.00
ATOM   4346  OG1 THR   554      47.089  31.445 167.999  1.00 50.00
ATOM   4347  CG2 THR   554      48.610  33.159 168.817  1.00 50.00
ATOM   4348  N   LEU   555      44.116  33.416 168.743  1.00 50.00
ATOM   4349  CA  LEU   555      42.721  33.162 168.361  1.00 50.00
ATOM   4350  C   LEU   555      42.597  31.874 167.536  1.00 50.00
ATOM   4351  O   LEU   555      41.721  31.060 167.738  1.00 50.00
ATOM   4352  CB  LEU   555      42.179  34.372 167.598  1.00 50.00
ATOM   4353  CG  LEU   555      40.703  34.215 167.256  1.00 50.00
ATOM   4354  CD1 LEU   555      40.187  35.550 167.086  1.00 50.00
ATOM   4355  CD2 LEU   555      40.506  33.437 165.958  1.00 50.00
ATOM   4356  N   LYS   556      43.539  31.633 166.635  1.00 50.00
ATOM   4357  CA  LYS   556      43.473  30.440 165.775  1.00 50.00
ATOM   4358  C   LYS   556      43.679  29.165 166.599  1.00 50.00
ATOM   4359  O   LYS   556      43.064  28.136 166.327  1.00 50.00
ATOM   4360  CB  LYS   556      44.521  30.503 164.663  1.00 50.00
ATOM   4361  CG  LYS   556      44.420  29.292 163.728  1.00 50.00
ATOM   4362  CD  LYS   556      43.078  29.260 162.986  1.00 50.00
ATOM   4363  CE  LYS   556      42.985  28.063 162.038  1.00 50.00
ATOM   4364  NZ  LYS   556      42.997  26.786 162.766  1.00 50.00
ATOM   4365  N   GLU   557      44.552  29.255 167.596  1.00 50.00
ATOM   4366  CA  GLU   557      44.824  28.103 168.467  1.00 50.00
ATOM   4367  C   GLU   557      43.586  27.784 169.305  1.00 50.00
ATOM   4368  O   GLU   557      43.269  26.646 169.583  1.00 50.00
ATOM   4369  CB  GLU   557      46.029  28.380 169.361  1.00 50.00
ATOM   4370  CG  GLU   557      47.305  28.487 168.518  1.00 50.00
ATOM   4371  CD  GLU   557      48.520  28.874 169.363  1.00 50.00
ATOM   4372  OE1 GLU   557      48.307  29.548 170.397  1.00 50.00
ATOM   4373  OE2 GLU   557      49.639  28.509 168.946  1.00 50.00
ATOM   4374  N   ILE   558      42.848  28.819 169.671  1.00 50.00
ATOM   4375  CA  ILE   558      41.614  28.638 170.452  1.00 50.00
ATOM   4376  C   ILE   558      40.517  28.059 169.561  1.00 50.00
ATOM   4377  O   ILE   558      39.726  27.256 170.006  1.00 50.00
ATOM   4378  CB  ILE   558      41.138  29.950 171.073  1.00 50.00
ATOM   4379  CG1 ILE   558      40.760  30.977 170.045  1.00 50.00
ATOM   4380  CG2 ILE   558      42.200  30.490 172.005  1.00 50.00
ATOM   4381  CD1 ILE   558      40.198  32.258 170.598  1.00 50.00
ATOM   4382  N   ALA   559      40.532  28.447 168.289  1.00 50.00
ATOM   4383  CA  ALA   559      39.532  27.973 167.330  1.00 50.00
ATOM   4384  C   ALA   559      39.702  26.463 167.145  1.00 50.00
ATOM   4385  O   ALA   559      38.768  25.679 167.151  1.00 50.00
ATOM   4386  CB  ALA   559      39.701  28.675 165.986  1.00 50.00
ATOM   4387  N   ILE   560      40.950  26.040 167.053  1.00 50.00
ATOM   4388  CA  ILE   560      41.263  24.615 166.863  1.00 50.00
ATOM   4389  C   ILE   560      40.793  23.818 168.085  1.00 50.00
ATOM   4390  O   ILE   560      40.221  22.742 167.948  1.00 50.00
ATOM   4391  CB  ILE   560      42.764  24.405 166.658  1.00 50.00
ATOM   4392  CG1 ILE   560      43.559  24.817 167.868  1.00 50.00
ATOM   4393  CG2 ILE   560      43.244  25.150 165.412  1.00 50.00
ATOM   4394  CD1 ILE   560      45.042  24.542 167.767  1.00 50.00
ATOM   4395  N   LYS   561      40.997  24.404 169.265  1.00 50.00
ATOM   4396  CA  LYS   561      40.624  23.745 170.522  1.00 50.00
ATOM   4397  C   LYS   561      39.102  23.670 170.632  1.00 50.00
ATOM   4398  O   LYS   561      38.545  22.679 171.095  1.00 50.00
ATOM   4399  CB  LYS   561      41.189  24.520 171.713  1.00 50.00
ATOM   4400  CG  LYS   561      40.866  23.821 173.037  1.00 50.00
ATOM   4401  CD  LYS   561      41.553  22.455 173.132  1.00 50.00
ATOM   4402  CE  LYS   561      41.228  21.755 174.452  1.00 50.00
ATOM   4403  NZ  LYS   561      39.798  21.428 174.554  1.00 50.00
ATOM   4404  N   VAL   562      38.487  24.737 170.171  1.00 50.00
ATOM   4405  CA  VAL   562      37.092  24.836 170.022  1.00 50.00
ATOM   4406  C   VAL   562      36.302  23.864 169.300  1.00 50.00
ATOM   4407  O   VAL   562      35.129  23.643 169.574  1.00 50.00
ATOM   4408  CB  VAL   562      36.633  26.336 169.796  1.00 99.99
ATOM   4409  CG1 VAL   562      37.256  27.453 170.749  1.00 99.99
ATOM   4410  CG2 VAL   562      36.879  26.705 168.468  1.00 99.99
ATOM   4411  N   THR   563      36.997  23.474 168.254  1.00 99.99
ATOM   4412  CA  THR   563      36.448  22.557 167.254  1.00 99.99
ATOM   4413  C   THR   563      35.149  23.129 166.683  1.00 99.99
ATOM   4414  O   THR   563      34.367  22.425 166.050  1.00 99.99
ATOM   4415  CB  THR   563      36.160  21.193 167.897  1.00 99.99
ATOM   4416  OG1 THR   563      35.655  20.301 166.908  1.00 99.99
ATOM   4417  CG2 THR   563      35.145  21.203 169.031  1.00 99.99
ATOM   4418  N   SER   564      34.929  24.419 166.947  1.00 99.99
ATOM   4419  CA  SER   564      33.729  25.123 166.494  1.00 99.99
ATOM   4420  C   SER   564      32.499  24.255 166.772  1.00 99.99
ATOM   4421  O   SER   564      31.976  23.586 165.882  1.00 99.99
ATOM   4422  CB  SER   564      33.840  25.379 164.992  1.00 99.99
ATOM   4423  OG  SER   564      35.041  26.106 164.722  1.00 99.99
ATOM   4424  N   ASN   565      32.039  24.309 168.011  1.00 99.99
ATOM   4425  CA  ASN   565      30.854  23.535 168.424  1.00 99.99
ATOM   4426  C   ASN   565      29.644  24.461 168.547  1.00 99.99
ATOM   4427  O   ASN   565      28.591  24.053 169.035  1.00 99.99
ATOM   4428  CB  ASN   565      31.108  22.865 169.776  1.00 99.99
ATOM   4429  CG  ASN   565      31.376  23.903 170.864  1.00 99.99
ATOM   4430  OD1 ASN   565      32.186  24.799 170.677  1.00 99.99
ATOM   4431  ND2 ASN   565      30.683  23.750 171.984  1.00 99.99
ATOM   4432  N   LEU   566      29.796  25.689 168.056  1.00 99.99
ATOM   4433  CA  LEU   566      28.700  26.660 168.096  1.00 99.99
ATOM   4434  C   LEU   566      29.033  27.897 167.255  1.00 99.99
ATOM   4435  O   LEU   566      30.185  28.288 167.110  1.00 99.99
ATOM   4436  CB  LEU   566      28.411  27.013 169.562  1.00 99.99
ATOM   4437  CG  LEU   566      27.215  27.950 169.711  1.00 99.99
ATOM   4438  CD1 LEU   566      26.695  27.914 171.146  1.00 99.99
ATOM   4439  CD2 LEU   566      27.636  29.380 169.392  1.00 99.99
ATOM   4440  N   GLY   567      27.961  28.470 166.709  1.00 99.99
ATOM   4441  CA  GLY   567      28.040  29.639 165.840  1.00 99.99
ATOM   4442  C   GLY   567      27.211  30.704 166.523  1.00 99.99
ATOM   4443  O   GLY   567      27.493  31.796 166.432  1.00 99.99
ATOM   4444  N   GLY   568      26.072  30.341 167.046  1.00 50.00
ATOM   4445  CA  GLY   568      25.392  31.131 168.085  1.00 50.00
ATOM   4446  C   GLY   568      24.333  32.068 167.545  1.00 50.00
ATOM   4447  O   GLY   568      24.361  32.484 166.389  1.00 50.00
ATOM   4448  N   VAL   569      23.408  32.373 168.439  1.00 50.00
ATOM   4449  CA  VAL   569      22.337  33.342 168.164  1.00 50.00
ATOM   4450  C   VAL   569      22.328  34.383 169.287  1.00 50.00
ATOM   4451  O   VAL   569      22.520  34.057 170.458  1.00 50.00
ATOM   4452  CB  VAL   569      20.978  32.639 168.107  1.00 50.00
ATOM   4453  CG1 VAL   569      20.649  31.980 169.453  1.00 50.00
ATOM   4454  CG2 VAL   569      19.885  33.638 167.712  1.00 50.00
ATOM   4455  N   TRP   570      22.093  35.612 168.883  1.00 50.00
ATOM   4456  CA  TRP   570      21.963  36.719 169.817  1.00 50.00
ATOM   4457  C   TRP   570      20.700  37.492 169.499  1.00 50.00
ATOM   4458  O   TRP   570      20.324  37.628 168.339  1.00 50.00
ATOM   4459  CB  TRP   570      22.989  37.628 169.532  1.00 99.99
ATOM   4460  CG  TRP   570      23.142  38.123 168.073  1.00 99.99
ATOM   4461  CD1 TRP   570      22.506  39.142 167.563  1.00 99.99
ATOM   4462  CD2 TRP   570      23.889  37.713 166.987  1.00 99.99
ATOM   4463  NE1 TRP   570      23.261  39.710 166.663  1.00 99.99
ATOM   4464  CE2 TRP   570      24.107  38.766 166.231  1.00 99.99
ATOM   4465  CE3 TRP   570      24.524  36.458 166.639  1.00 99.99
ATOM   4466  CZ2 TRP   570      24.766  38.602 165.002  1.00 99.99
ATOM   4467  CZ3 TRP   570      25.396  36.436 165.639  1.00 99.99
ATOM   4468  CH2 TRP   570      25.392  37.438 164.716  1.00 99.99
ATOM   4469  N   ARG   571      20.028  37.986 170.508  1.00 99.99
ATOM   4470  CA  ARG   571      18.777  38.725 170.351  1.00 99.99
ATOM   4471  C   ARG   571      18.537  39.737 171.473  1.00 99.99
ATOM   4472  O   ARG   571      19.006  39.625 172.586  1.00 99.99
ATOM   4473  CB  ARG   571      17.608  37.744 170.268  1.00 99.99
ATOM   4474  CG  ARG   571      17.436  36.933 171.553  1.00 99.99
ATOM   4475  CD  ARG   571      16.187  36.060 171.459  1.00 99.99
ATOM   4476  NE  ARG   571      15.989  35.320 172.715  1.00 99.99
ATOM   4477  CZ  ARG   571      16.647  34.205 173.052  1.00 99.99
ATOM   4478  NH1 ARG   571      17.558  33.680 172.226  1.00 99.99
ATOM   4479  NH2 ARG   571      16.376  33.600 174.211  1.00 99.99
ATOM   4480  N   TYR   572      17.785  40.765 171.134  1.00 99.99
ATOM   4481  CA  TYR   572      17.473  41.863 172.062  1.00 99.99
ATOM   4482  C   TYR   572      15.973  42.166 172.098  1.00 99.99
ATOM   4483  O   TYR   572      15.467  42.842 171.217  1.00 99.99
ATOM   4484  CB  TYR   572      18.246  43.101 171.616  1.00 99.99
ATOM   4485  CG  TYR   572      18.043  44.215 172.603  1.00 99.99
ATOM   4486  CD1 TYR   572      18.716  44.327 173.781  1.00 99.99
ATOM   4487  CD2 TYR   572      17.329  45.247 172.278  1.00 99.99
ATOM   4488  CE1 TYR   572      18.510  45.379 174.664  1.00 99.99
ATOM   4489  CE2 TYR   572      17.234  46.409 173.198  1.00 99.99
ATOM   4490  CZ  TYR   572      17.660  46.393 174.404  1.00 99.99
ATOM   4491  OH  TYR   572      17.402  47.438 175.194  1.00 99.99
ATOM   4492  N   LYS   573      15.296  41.609 173.092  1.00 99.99
ATOM   4493  CA  LYS   573      13.846  41.813 173.274  1.00 99.99
ATOM   4494  C   LYS   573      13.541  42.269 174.703  1.00 99.99
ATOM   4495  O   LYS   573      14.309  41.997 175.625  1.00 99.99
ATOM   4496  CB  LYS   573      13.084  40.522 172.977  1.00 99.99
ATOM   4497  CG  LYS   573      13.495  39.377 173.897  1.00 99.99
ATOM   4498  CD  LYS   573      12.763  38.091 173.522  1.00 99.99
ATOM   4499  CE  LYS   573      13.124  36.946 174.468  1.00 99.99
ATOM   4500  NZ  LYS   573      12.702  37.243 175.844  1.00 99.99
ATOM   4501  N   ALA   574      12.410  42.948 174.856  1.00 99.99
ATOM   4502  CA  ALA   574      11.979  43.484 176.161  1.00 99.99
ATOM   4503  C   ALA   574      10.464  43.705 176.166  1.00 99.99
ATOM   4504  O   ALA   574       9.858  43.899 175.117  1.00 99.99
ATOM   4505  CB  ALA   574      12.692  44.812 176.426  1.00 99.99
ATOM   4506  N   GLU   575       9.880  43.700 177.351  1.00 99.99
ATOM   4507  CA  GLU   575       8.427  43.816 177.535  1.00 99.99
ATOM   4508  C   GLU   575       7.998  45.266 177.808  1.00 99.99
ATOM   4509  O   GLU   575       8.236  45.807 178.890  1.00 99.99
ATOM   4510  CB  GLU   575       7.906  42.906 178.649  1.00 99.99
ATOM   4511  CG  GLU   575       8.395  43.298 180.052  1.00 99.99
ATOM   4512  CD  GLU   575       9.895  43.085 180.247  1.00 99.99
ATOM   4513  OE1 GLU   575      10.503  42.402 179.392  1.00 99.99
ATOM   4514  OE2 GLU   575      10.417  43.598 181.255  1.00 99.99
ATOM   4515  N   PRO   576       7.423  45.885 176.780  1.00 99.99
ATOM   4516  CA  PRO   576       6.870  47.252 176.812  1.00 99.99
ATOM   4517  C   PRO   576       5.532  47.308 177.565  1.00 99.99
ATOM   4518  O   PRO   576       4.908  46.279 177.814  1.00 99.99
ATOM   4519  CB  PRO   576       6.696  47.605 175.335  1.00 99.99
ATOM   4520  CG  PRO   576       6.376  46.255 174.692  1.00 99.99
ATOM   4521  CD  PRO   576       7.268  45.280 175.445  1.00 99.99
ATOM   4522  N   THR   577       5.125  48.524 177.916  1.00 99.99
ATOM   4523  CA  THR   577       3.883  48.771 178.682  1.00 99.99
ATOM   4524  C   THR   577       2.927  49.709 177.927  1.00 99.99
ATOM   4525  O   THR   577       3.373  50.522 177.117  1.00 99.99
ATOM   4526  CB  THR   577       4.246  49.375 180.041  1.00 99.99
ATOM   4527  OG1 THR   577       3.051  49.577 180.799  1.00 99.99
ATOM   4528  CG2 THR   577       5.018  50.689 179.870  1.00 99.99
ATOM   4529  N   LEU   578       1.633  49.609 178.234  1.00 99.99
ATOM   4530  CA  LEU   578       0.599  50.328 177.469  1.00 99.99
ATOM   4531  C   LEU   578      -0.609  50.892 178.245  1.00 99.99
ATOM   4532  O   LEU   578      -0.506  51.541 179.270  1.00 99.99
ATOM   4533  CB  LEU   578       0.061  49.388 176.378  1.00 99.99
ATOM   4534  CG  LEU   578      -0.995  50.067 175.474  1.00 99.99
ATOM   4535  CD1 LEU   578      -0.443  51.239 174.806  1.00 99.99
ATOM   4536  CD2 LEU   578      -1.885  49.108 174.769  1.00 99.99
ATOM   4537  N   GLU   579      -1.781  50.615 177.685  1.00 50.00
ATOM   4538  CA  GLU   579      -3.137  51.066 177.799  1.00 50.00
ATOM   4539  C   GLU   579      -3.556  52.121 176.769  1.00 50.00
ATOM   4540  O   GLU   579      -4.745  52.271 176.502  1.00 50.00
ATOM   4541  CB  GLU   579      -3.463  51.466 179.228  1.00 50.00
ATOM   4542  CG  GLU   579      -3.479  50.240 180.150  1.00 50.00
ATOM   4543  CD  GLU   579      -4.383  49.105 179.647  1.00 50.00
ATOM   4544  OE1 GLU   579      -5.458  49.413 179.086  1.00 50.00
ATOM   4545  OE2 GLU   579      -3.983  47.941 179.860  1.00 50.00
ATOM   4546  N   ALA   580      -2.586  52.809 176.171  1.00 50.00
ATOM   4547  CA  ALA   580      -2.855  53.779 175.096  1.00 50.00
ATOM   4548  C   ALA   580      -2.122  53.355 173.825  1.00 50.00
ATOM   4549  O   ALA   580      -0.927  53.598 173.672  1.00 50.00
ATOM   4550  CB  ALA   580      -2.385  55.172 175.519  1.00 50.00
ATOM   4551  N   THR   581      -2.844  52.690 172.934  1.00 50.00
ATOM   4552  CA  THR   581      -2.250  52.079 171.727  1.00 50.00
ATOM   4553  C   THR   581      -1.435  53.084 170.909  1.00 50.00
ATOM   4554  O   THR   581      -0.402  52.827 170.356  1.00 50.00
ATOM   4555  CB  THR   581      -3.346  51.492 170.834  1.00 50.00
ATOM   4556  OG1 THR   581      -4.221  52.537 170.396  1.00 50.00
ATOM   4557  CG2 THR   581      -4.129  50.406 171.577  1.00 50.00
ATOM   4558  N   ALA   582      -1.924  54.300 170.771  1.00 50.00
ATOM   4559  CA  ALA   582      -1.255  55.312 169.937  1.00 50.00
ATOM   4560  C   ALA   582       0.091  55.740 170.525  1.00 50.00
ATOM   4561  O   ALA   582       0.959  56.213 169.795  1.00 50.00
ATOM   4562  CB  ALA   582      -2.160  56.529 169.764  1.00 50.00
ATOM   4563  N   SER   583       0.210  55.600 171.840  1.00 50.00
ATOM   4564  CA  SER   583       1.385  55.911 172.572  1.00 50.00
ATOM   4565  C   SER   583       2.687  55.229 172.116  1.00 50.00
ATOM   4566  O   SER   583       3.825  55.646 172.356  1.00 50.00
ATOM   4567  CB  SER   583       1.217  55.931 174.084  1.00 50.00
ATOM   4568  OG  SER   583       1.240  54.663 174.557  1.00 50.00
ATOM   4569  N   PHE   584       2.488  54.056 171.546  1.00 50.00
ATOM   4570  CA  PHE   584       3.619  53.270 171.031  1.00 50.00
ATOM   4571  C   PHE   584       4.361  54.060 169.950  1.00 50.00
ATOM   4572  O   PHE   584       5.567  53.908 169.766  1.00 50.00
ATOM   4573  CB  PHE   584       3.147  51.938 170.448  1.00 99.99
ATOM   4574  CG  PHE   584       2.568  51.030 171.532  1.00 99.99
ATOM   4575  CD1 PHE   584       3.408  50.240 172.304  1.00 99.99
ATOM   4576  CD2 PHE   584       1.211  50.964 171.734  1.00 99.99
ATOM   4577  CE1 PHE   584       2.878  49.408 173.282  1.00 99.99
ATOM   4578  CE2 PHE   584       0.682  50.110 172.651  1.00 99.99
ATOM   4579  CZ  PHE   584       1.509  49.353 173.469  1.00 99.99
ATOM   4580  N   GLY   585       3.598  54.887 169.234  1.00 50.00
ATOM   4581  CA  GLY   585       4.139  55.739 168.172  1.00 50.00
ATOM   4582  C   GLY   585       4.865  56.844 168.794  1.00 50.00
ATOM   4583  O   GLY   585       4.304  57.613 168.912  1.00 50.00
ATOM   4584  N   PHE   586       6.121  56.934 168.877  1.00 50.00
ATOM   4585  CA  PHE   586       6.783  57.968 169.621  1.00 50.00
ATOM   4586  C   PHE   586       7.694  57.447 170.710  1.00 50.00
ATOM   4587  O   PHE   586       8.631  58.098 171.170  1.00 50.00
ATOM   4588  CB  PHE   586       6.045  59.124 170.080  1.00 50.00
ATOM   4589  CG  PHE   586       4.902  58.768 171.060  1.00 50.00
ATOM   4590  CD1 PHE   586       5.262  58.657 172.359  1.00 50.00
ATOM   4591  CD2 PHE   586       3.545  58.508 170.798  1.00 50.00
ATOM   4592  CE1 PHE   586       4.357  58.171 173.275  1.00 50.00
ATOM   4593  CE2 PHE   586       2.695  57.966 171.572  1.00 50.00
ATOM   4594  CZ  PHE   586       3.089  57.908 172.879  1.00 50.00
ATOM   4595  N   ASP   587       7.319  56.254 171.149  1.00 50.00
ATOM   4596  CA  ASP   587       8.058  55.496 172.152  1.00 50.00
ATOM   4597  C   ASP   587       9.319  54.911 171.587  1.00 50.00
ATOM   4598  O   ASP   587       9.258  54.345 170.506  1.00 50.00
ATOM   4599  CB  ASP   587       7.167  54.493 172.855  1.00 50.00
ATOM   4600  CG  ASP   587       7.805  53.951 174.135  1.00 50.00
ATOM   4601  OD1 ASP   587       9.050  53.882 174.192  1.00 50.00
ATOM   4602  OD2 ASP   587       7.035  53.615 175.053  1.00 50.00
ATOM   4603  N   ASN   588      10.399  54.945 172.351  1.00 50.00
ATOM   4604  CA  ASN   588      11.697  54.439 171.931  1.00 50.00
ATOM   4605  C   ASN   588      12.653  54.253 173.081  1.00 50.00
ATOM   4606  O   ASN   588      12.384  54.708 174.186  1.00 50.00
ATOM   4607  CB  ASN   588      12.420  55.564 171.402  1.00 99.99
ATOM   4608  CG  ASN   588      12.495  56.889 171.602  1.00 99.99
ATOM   4609  OD1 ASN   588      12.045  57.124 172.646  1.00 99.99
ATOM   4610  ND2 ASN   588      13.265  57.700 170.980  1.00 99.99
ATOM   4611  N   TYR   589      13.715  53.497 172.815  1.00 50.00
ATOM   4612  CA  TYR   589      14.769  53.281 173.815  1.00 50.00
ATOM   4613  C   TYR   589      15.541  54.576 174.106  1.00 50.00
ATOM   4614  O   TYR   589      16.081  54.740 175.194  1.00 50.00
ATOM   4615  CB  TYR   589      15.712  52.170 173.355  1.00 99.99
ATOM   4616  CG  TYR   589      16.770  51.884 174.402  1.00 99.99
ATOM   4617  CD1 TYR   589      16.431  51.085 175.455  1.00 99.99
ATOM   4618  CD2 TYR   589      18.019  52.378 174.293  1.00 99.99
ATOM   4619  CE1 TYR   589      17.317  50.972 176.416  1.00 99.99
ATOM   4620  CE2 TYR   589      18.982  52.185 175.220  1.00 99.99
ATOM   4621  CZ  TYR   589      18.527  51.738 176.275  1.00 99.99
ATOM   4622  OH  TYR   589      19.367  51.971 177.329  1.00 99.99
ATOM   4623  N   THR   590      15.545  55.508 173.157  1.00 50.00
ATOM   4624  CA  THR   590      16.320  56.745 173.285  1.00 50.00
ATOM   4625  C   THR   590      16.233  57.633 172.050  1.00 50.00
ATOM   4626  O   THR   590      15.956  57.213 170.965  1.00 50.00
ATOM   4627  CB  THR   590      17.758  56.465 173.560  1.00 99.99
ATOM   4628  OG1 THR   590      18.384  57.653 173.962  1.00 99.99
ATOM   4629  CG2 THR   590      18.391  55.909 172.311  1.00 99.99
ATOM   4630  N   PHE   591      16.556  58.895 172.225  1.00 50.00
ATOM   4631  CA  PHE   591      16.503  59.892 171.150  1.00 50.00
ATOM   4632  C   PHE   591      17.896  60.413 170.800  1.00 50.00
ATOM   4633  O   PHE   591      18.719  60.653 171.679  1.00 50.00
ATOM   4634  CB  PHE   591      15.691  61.103 171.599  1.00 50.00
ATOM   4635  CG  PHE   591      14.255  60.727 171.914  1.00 50.00
ATOM   4636  CD1 PHE   591      13.927  60.201 173.152  1.00 50.00
ATOM   4637  CD2 PHE   591      13.280  60.936 170.977  1.00 50.00
ATOM   4638  CE1 PHE   591      12.578  59.984 173.486  1.00 50.00
ATOM   4639  CE2 PHE   591      12.020  60.691 171.421  1.00 50.00
ATOM   4640  CZ  PHE   591      11.604  60.238 172.579  1.00 50.00
ATOM   4641  N   PRO   592      18.158  60.493 169.500  1.00 50.00
ATOM   4642  CA  PRO   592      19.276  61.287 168.967  1.00 50.00
ATOM   4643  C   PRO   592      18.837  62.756 168.980  1.00 50.00
ATOM   4644  O   PRO   592      17.763  63.086 168.477  1.00 50.00
ATOM   4645  CB  PRO   592      19.437  60.800 167.527  1.00 50.00
ATOM   4646  CG  PRO   592      18.846  59.392 167.553  1.00 50.00
ATOM   4647  CD  PRO   592      17.679  59.516 168.513  1.00 50.00
ATOM   4648  N   TYR   593      19.678  63.610 169.550  1.00 50.00
ATOM   4649  CA  TYR   593      19.403  65.057 169.597  1.00 50.00
ATOM   4650  C   TYR   593      20.419  65.790 168.725  1.00 50.00
ATOM   4651  O   TYR   593      21.577  65.386 168.631  1.00 50.00
ATOM   4652  CB  TYR   593      19.525  65.591 171.026  1.00 50.00
ATOM   4653  CG  TYR   593      18.482  64.989 171.963  1.00 50.00
ATOM   4654  CD1 TYR   593      17.216  65.556 172.044  1.00 50.00
ATOM   4655  CD2 TYR   593      18.820  63.915 172.777  1.00 50.00
ATOM   4656  CE1 TYR   593      16.281  65.041 172.934  1.00 50.00
ATOM   4657  CE2 TYR   593      17.887  63.405 173.672  1.00 50.00
ATOM   4658  CZ  TYR   593      16.616  63.962 173.741  1.00 50.00
ATOM   4659  OH  TYR   593      15.686  63.411 174.547  1.00 50.00
ATOM   4660  N   GLY   594      19.969  66.891 168.138  1.00 50.00
ATOM   4661  CA  GLY   594      20.837  67.707 167.279  1.00 50.00
ATOM   4662  C   GLY   594      20.538  69.190 167.473  1.00 50.00
ATOM   4663  O   GLY   594      19.380  69.607 167.518  1.00 50.00
ATOM   4664  N   SER   595      21.612  69.950 167.613  1.00 50.00
ATOM   4665  CA  SER   595      21.541  71.417 167.614  1.00 50.00
ATOM   4666  C   SER   595      22.387  71.874 166.437  1.00 50.00
ATOM   4667  O   SER   595      23.476  71.341 166.238  1.00 50.00
ATOM   4668  CB  SER   595      22.133  71.962 168.913  1.00 50.00
ATOM   4669  OG  SER   595      21.999  73.382 168.944  1.00 50.00
ATOM   4670  N   HIS   596      21.862  72.813 165.664  1.00 50.00
ATOM   4671  CA  HIS   596      22.569  73.284 164.464  1.00 50.00
ATOM   4672  C   HIS   596      22.407  74.787 164.305  1.00 50.00
ATOM   4673  O   HIS   596      21.346  75.347 164.582  1.00 50.00
ATOM   4674  CB  HIS   596      22.043  72.590 163.202  1.00 99.99
ATOM   4675  CG  HIS   596      22.298  71.089 163.179  1.00 99.99
ATOM   4676  ND1 HIS   596      21.756  70.205 162.360  1.00 99.99
ATOM   4677  CD2 HIS   596      22.992  70.398 164.015  1.00 99.99
ATOM   4678  CE1 HIS   596      22.235  69.003 162.647  1.00 99.99
ATOM   4679  NE2 HIS   596      23.034  69.112 163.689  1.00 99.99
ATOM   4680  N   ILE   597      23.473  75.394 163.820  1.00 50.00
ATOM   4681  CA  ILE   597      23.468  76.820 163.481  1.00 50.00
ATOM   4682  C   ILE   597      23.744  76.915 161.979  1.00 50.00
ATOM   4683  O   ILE   597      24.612  76.214 161.455  1.00 50.00
ATOM   4684  CB  ILE   597      24.547  77.544 164.278  1.00 99.99
ATOM   4685  CG1 ILE   597      24.450  79.019 163.994  1.00 99.99
ATOM   4686  CG2 ILE   597      25.929  76.992 163.919  1.00 99.99
ATOM   4687  CD1 ILE   597      25.184  79.688 165.025  1.00 99.99
ATOM   4688  N   ALA   598      22.964  77.748 161.318  1.00 50.00
ATOM   4689  CA  ALA   598      23.079  77.908 159.865  1.00 50.00
ATOM   4690  C   ALA   598      23.370  79.371 159.546  1.00 50.00
ATOM   4691  O   ALA   598      22.721  80.274 160.076  1.00 50.00
ATOM   4692  CB  ALA   598      21.768  77.481 159.202  1.00 50.00
ATOM   4693  N   MET   599      24.369  79.564 158.699  1.00 50.00
ATOM   4694  CA  MET   599      24.714  80.902 158.203  1.00 50.00
ATOM   4695  C   MET   599      24.305  80.959 156.731  1.00 50.00
ATOM   4696  O   MET   599      24.668  80.082 155.942  1.00 50.00
ATOM   4697  CB  MET   599      26.219  81.121 158.333  1.00 50.00
ATOM   4698  CG  MET   599      26.603  82.563 157.996  1.00 50.00
ATOM   4699  SD  MET   599      28.394  82.890 158.164  1.00 50.00
ATOM   4700  CE  MET   599      29.022  81.889 156.832  1.00 50.00
ATOM   4701  N   VAL   600      23.465  81.932 156.420  1.00 50.00
ATOM   4702  CA  VAL   600      22.926  82.095 155.059  1.00 50.00
ATOM   4703  C   VAL   600      22.913  83.576 154.665  1.00 50.00
ATOM   4704  O   VAL   600      23.051  84.455 155.512  1.00 50.00
ATOM   4705  CB  VAL   600      21.508  81.528 154.998  1.00 50.00
ATOM   4706  CG1 VAL   600      20.588  82.312 155.887  1.00 50.00
ATOM   4707  CG2 VAL   600      20.936  81.583 153.604  1.00 50.00
ATOM   4708  N   GLU   601      22.789  83.802 153.367  1.00 50.00
ATOM   4709  CA  GLU   601      22.631  85.150 152.813  1.00 50.00
ATOM   4710  C   GLU   601      21.480  85.144 151.806  1.00 50.00
ATOM   4711  O   GLU   601      21.086  84.086 151.309  1.00 50.00
ATOM   4712  CB  GLU   601      23.929  85.615 152.152  1.00 50.00
ATOM   4713  CG  GLU   601      24.349  84.719 150.984  1.00 50.00
ATOM   4714  CD  GLU   601      25.644  85.229 150.358  1.00 50.00
ATOM   4715  OE1 GLU   601      26.662  85.233 151.085  1.00 50.00
ATOM   4716  OE2 GLU   601      25.587  85.622 149.173  1.00 50.00
ATOM   4717  N   VAL   602      20.916  86.320 151.585  1.00 50.00
ATOM   4718  CA  VAL   602      19.786  86.472 150.659  1.00 50.00
ATOM   4719  C   VAL   602      20.119  87.563 149.641  1.00 50.00
ATOM   4720  O   VAL   602      20.593  88.638 150.007  1.00 50.00
ATOM   4721  CB  VAL   602      18.539  86.849 151.445  1.00 50.00
ATOM   4722  CG1 VAL   602      17.356  86.900 150.455  1.00 50.00
ATOM   4723  CG2 VAL   602      18.231  85.825 152.536  1.00 50.00
ATOM   4724  N   THR   603      19.849  87.270 148.376  1.00 99.99
ATOM   4725  CA  THR   603      20.049  88.257 147.303  1.00 99.99
ATOM   4726  C   THR   603      18.818  89.163 147.242  1.00 99.99
ATOM   4727  O   THR   603      18.099  89.203 146.242  1.00 99.99
ATOM   4728  CB  THR   603      20.255  87.567 145.960  1.00 99.99
ATOM   4729  OG1 THR   603      20.547  88.541 144.964  1.00 99.99
ATOM   4730  CG2 THR   603      18.987  86.921 145.543  1.00 99.99
ATOM   4731  N   ASP   604      18.554  89.837 148.351  1.00 99.99
ATOM   4732  CA  ASP   604      17.388  90.715 148.475  1.00 99.99
ATOM   4733  C   ASP   604      16.137  89.946 148.022  1.00 99.99
ATOM   4734  O   ASP   604      15.552  89.193 148.789  1.00 99.99
ATOM   4735  CB  ASP   604      17.605  91.967 147.616  1.00 99.99
ATOM   4736  CG  ASP   604      16.503  92.997 147.872  1.00 99.99
ATOM   4737  OD1 ASP   604      15.610  92.696 148.693  1.00 99.99
ATOM   4738  OD2 ASP   604      16.541  94.042 147.179  1.00 99.99
ATOM   4739  N   GLU   605      15.785  90.106 146.754  1.00 99.99
ATOM   4740  CA  GLU   605      14.704  89.363 146.118  1.00 99.99
ATOM   4741  C   GLU   605      15.323  88.574 144.957  1.00 99.99
ATOM   4742  O   GLU   605      15.169  88.899 143.782  1.00 99.99
ATOM   4743  CB  GLU   605      13.570  90.257 145.640  1.00 99.99
ATOM   4744  CG  GLU   605      13.962  91.156 144.457  1.00 99.99
ATOM   4745  CD  GLU   605      15.126  92.077 144.782  1.00 99.99
ATOM   4746  OE1 GLU   605      15.245  92.396 145.954  1.00 99.99
ATOM   4747  OE2 GLU   605      15.850  92.458 143.848  1.00 99.99
ATOM   4748  N   GLY   606      15.814  87.399 145.325  1.00 50.00
ATOM   4749  CA  GLY   606      15.477  86.871 146.657  1.00 50.00
ATOM   4750  C   GLY   606      15.994  85.517 146.903  1.00 50.00
ATOM   4751  O   GLY   606      15.290  84.789 147.576  1.00 50.00
ATOM   4752  N   VAL   607      17.196  85.207 146.331  1.00 50.00
ATOM   4753  CA  VAL   607      18.081  83.989 146.468  1.00 50.00
ATOM   4754  C   VAL   607      18.392  83.696 147.821  1.00 50.00
ATOM   4755  O   VAL   607      19.132  84.556 148.168  1.00 50.00
ATOM   4756  CB  VAL   607      18.708  83.398 145.275  1.00 50.00
ATOM   4757  CG1 VAL   607      19.896  84.250 145.225  1.00 50.00
ATOM   4758  CG2 VAL   607      19.164  81.969 145.499  1.00 50.00
ATOM   4759  N   VAL   608      18.028  82.614 148.493  1.00 50.00
ATOM   4760  CA  VAL   608      18.620  82.307 149.776  1.00 50.00
ATOM   4761  C   VAL   608      19.714  81.283 149.486  1.00 50.00
ATOM   4762  O   VAL   608      19.477  80.271 148.828  1.00 50.00
ATOM   4763  CB  VAL   608      17.604  81.676 150.713  1.00 50.00
ATOM   4764  CG1 VAL   608      18.228  81.338 152.049  1.00 50.00
ATOM   4765  CG2 VAL   608      16.549  82.603 151.032  1.00 50.00
ATOM   4766  N   LYS   609      20.905  81.595 149.970  1.00 50.00
ATOM   4767  CA  LYS   609      22.056  80.703 149.809  1.00 50.00
ATOM   4768  C   LYS   609      22.555  80.324 151.195  1.00 50.00
ATOM   4769  O   LYS   609      22.891  81.193 151.987  1.00 50.00
ATOM   4770  CB  LYS   609      23.179  81.412 149.047  1.00 50.00
ATOM   4771  CG  LYS   609      24.369  80.476 148.812  1.00 50.00
ATOM   4772  CD  LYS   609      23.988  79.318 147.886  1.00 50.00
ATOM   4773  CE  LYS   609      25.181  78.404 147.624  1.00 50.00
ATOM   4774  NZ  LYS   609      25.618  77.712 148.841  1.00 50.00
ATOM   4775  N   VAL   610      22.518  79.034 151.474  1.00 50.00
ATOM   4776  CA  VAL   610      23.077  78.524 152.727  1.00 50.00
ATOM   4777  C   VAL   610      24.565  78.245 152.532  1.00 50.00
ATOM   4778  O   VAL   610      24.948  77.482 151.650  1.00 50.00
ATOM   4779  CB  VAL   610      22.287  77.377 153.111  1.00 99.99
ATOM   4780  CG1 VAL   610      23.018  76.415 153.639  1.00 99.99
ATOM   4781  CG2 VAL   610      21.247  78.004 153.930  1.00 99.99
ATOM   4782  N   LEU   611      25.350  78.879 153.382  1.00 50.00
ATOM   4783  CA  LEU   611      26.814  78.855 153.239  1.00 50.00
ATOM   4784  C   LEU   611      27.444  77.751 154.077  1.00 50.00
ATOM   4785  O   LEU   611      28.263  76.977 153.583  1.00 50.00
ATOM   4786  CB  LEU   611      27.429  80.197 153.649  1.00 50.00
ATOM   4787  CG  LEU   611      27.382  81.233 152.524  1.00 50.00
ATOM   4788  CD1 LEU   611      25.943  81.585 152.147  1.00 50.00
ATOM   4789  CD2 LEU   611      28.163  82.482 152.932  1.00 50.00
ATOM   4790  N   ASP   612      27.057  77.693 155.347  1.00 50.00
ATOM   4791  CA  ASP   612      27.652  76.706 156.254  1.00 50.00
ATOM   4792  C   ASP   612      26.775  76.406 157.449  1.00 50.00
ATOM   4793  O   ASP   612      25.856  77.174 157.791  1.00 50.00
ATOM   4794  CB  ASP   612      28.943  77.264 156.841  1.00 50.00
ATOM   4795  CG  ASP   612      29.643  76.229 157.727  1.00 50.00
ATOM   4796  OD1 ASP   612      29.947  75.143 157.193  1.00 50.00
ATOM   4797  OD2 ASP   612      29.835  76.545 158.920  1.00 50.00
ATOM   4798  N   TYR   613      26.832  75.119 157.846  1.00 50.00
ATOM   4799  CA  TYR   613      26.042  74.602 158.978  1.00 50.00
ATOM   4800  C   TYR   613      27.020  73.993 159.971  1.00 50.00
ATOM   4801  O   TYR   613      27.944  73.274 159.590  1.00 50.00
ATOM   4802  CB  TYR   613      25.051  73.529 158.515  1.00 99.99
ATOM   4803  CG  TYR   613      23.978  74.097 157.590  1.00 99.99
ATOM   4804  CD1 TYR   613      24.245  75.179 156.816  1.00 99.99
ATOM   4805  CD2 TYR   613      22.702  73.552 157.568  1.00 99.99
ATOM   4806  CE1 TYR   613      23.279  75.735 156.147  1.00 99.99
ATOM   4807  CE2 TYR   613      21.716  74.086 156.754  1.00 99.99
ATOM   4808  CZ  TYR   613      22.004  75.183 156.006  1.00 99.99
ATOM   4809  OH  TYR   613      21.041  75.669 155.213  1.00 99.99
ATOM   4810  N   VAL   614      26.798  74.314 161.234  1.00 50.00
ATOM   4811  CA  VAL   614      27.557  73.708 162.336  1.00 50.00
ATOM   4812  C   VAL   614      26.536  72.924 163.156  1.00 50.00
ATOM   4813  O   VAL   614      25.560  73.488 163.649  1.00 50.00
ATOM   4814  CB  VAL   614      28.233  74.776 163.195  1.00 50.00
ATOM   4815  CG1 VAL   614      28.943  74.123 164.379  1.00 50.00
ATOM   4816  CG2 VAL   614      29.227  75.588 162.361  1.00 50.00
ATOM   4817  N   ALA   615      26.721  71.619 163.145  1.00 50.00
ATOM   4818  CA  ALA   615      25.775  70.705 163.735  1.00 50.00
ATOM   4819  C   ALA   615      26.419  69.795 164.764  1.00 50.00
ATOM   4820  O   ALA   615      27.383  69.103 164.446  1.00 50.00
ATOM   4821  CB  ALA   615      25.310  69.863 162.529  1.00 50.00
ATOM   4822  N   ILE   616      25.863  69.786 165.963  1.00 50.00
ATOM   4823  CA  ILE   616      26.340  68.887 167.019  1.00 50.00
ATOM   4824  C   ILE   616      25.220  67.881 167.279  1.00 50.00
ATOM   4825  O   ILE   616      24.068  68.260 167.521  1.00 50.00
ATOM   4826  CB  ILE   616      26.668  69.696 168.265  1.00 99.99
ATOM   4827  CG1 ILE   616      27.233  68.819 169.284  1.00 99.99
ATOM   4828  CG2 ILE   616      25.422  70.381 168.747  1.00 99.99
ATOM   4829  CD1 ILE   616      27.646  69.520 170.559  1.00 99.99
ATOM   4830  N   ASP   617      25.575  66.608 167.207  1.00 50.00
ATOM   4831  CA  ASP   617      24.582  65.542 167.344  1.00 50.00
ATOM   4832  C   ASP   617      24.973  64.593 168.475  1.00 50.00
ATOM   4833  O   ASP   617      26.097  64.091 168.533  1.00 50.00
ATOM   4834  CB  ASP   617      24.476  64.773 166.027  1.00 50.00
ATOM   4835  CG  ASP   617      23.334  63.756 166.072  1.00 50.00
ATOM   4836  OD1 ASP   617      23.035  63.266 167.180  1.00 50.00
ATOM   4837  OD2 ASP   617      22.774  63.481 164.991  1.00 50.00
ATOM   4838  N   ASP   618      24.002  64.366 169.355  1.00 50.00
ATOM   4839  CA  ASP   618      24.096  63.381 170.437  1.00 50.00
ATOM   4840  C   ASP   618      23.695  62.021 169.930  1.00 50.00
ATOM   4841  O   ASP   618      22.508  61.771 169.757  1.00 50.00
ATOM   4842  CB  ASP   618      23.211  63.822 171.592  1.00 50.00
ATOM   4843  CG  ASP   618      23.135  62.729 172.663  1.00 50.00
ATOM   4844  OD1 ASP   618      24.101  61.933 172.728  1.00 50.00
ATOM   4845  OD2 ASP   618      22.130  62.737 173.404  1.00 50.00
ATOM   4846  N   ILE   619      24.686  61.189 169.665  1.00 50.00
ATOM   4847  CA  ILE   619      24.419  59.840 169.139  1.00 50.00
ATOM   4848  C   ILE   619      24.788  58.777 170.176  1.00 50.00
ATOM   4849  O   ILE   619      24.962  57.607 169.843  1.00 50.00
ATOM   4850  CB  ILE   619      25.247  59.627 167.888  1.00 99.99
ATOM   4851  CG1 ILE   619      26.741  59.631 168.204  1.00 99.99
ATOM   4852  CG2 ILE   619      24.905  60.721 166.849  1.00 99.99
ATOM   4853  CD1 ILE   619      27.632  59.351 167.031  1.00 99.99
ATOM   4854  N   GLY   620      24.824  59.207 171.439  1.00 50.00
ATOM   4855  CA  GLY   620      25.153  58.322 172.566  1.00 50.00
ATOM   4856  C   GLY   620      26.641  57.958 172.563  1.00 50.00
ATOM   4857  O   GLY   620      27.358  58.247 173.515  1.00 50.00
ATOM   4858  N   VAL   621      27.062  57.311 171.489  1.00 50.00
ATOM   4859  CA  VAL   621      28.461  56.911 171.279  1.00 50.00
ATOM   4860  C   VAL   621      28.614  56.602 169.783  1.00 50.00
ATOM   4861  O   VAL   621      27.850  55.815 169.215  1.00 50.00
ATOM   4862  CB  VAL   621      28.777  55.668 172.101  1.00 50.00
ATOM   4863  CG1 VAL   621      27.909  54.606 171.525  1.00 50.00
ATOM   4864  CG2 VAL   621      30.260  55.303 172.010  1.00 50.00
ATOM   4865  N   VAL   622      29.544  57.284 169.151  1.00 50.00
ATOM   4866  CA  VAL   622      29.760  57.117 167.707  1.00 50.00
ATOM   4867  C   VAL   622      30.563  55.846 167.452  1.00 50.00
ATOM   4868  O   VAL   622      31.767  55.799 167.692  1.00 50.00
ATOM   4869  CB  VAL   622      30.487  58.334 167.129  1.00 50.00
ATOM   4870  CG1 VAL   622      31.875  58.507 167.730  1.00 50.00
ATOM   4871  CG2 VAL   622      30.531  58.222 165.623  1.00 50.00
ATOM   4872  N   VAL   623      29.863  54.802 167.041  1.00 50.00
ATOM   4873  CA  VAL   623      30.524  53.517 166.752  1.00 50.00
ATOM   4874  C   VAL   623      31.531  53.702 165.606  1.00 50.00
ATOM   4875  O   VAL   623      32.637  53.178 165.655  1.00 50.00
ATOM   4876  CB  VAL   623      29.478  52.460 166.388  1.00 50.00
ATOM   4877  CG1 VAL   623      28.718  52.842 165.111  1.00 50.00
ATOM   4878  CG2 VAL   623      30.140  51.087 166.244  1.00 50.00
ATOM   4879  N   ASN   624      31.108  54.455 164.591  1.00 50.00
ATOM   4880  CA  ASN   624      31.953  54.785 163.444  1.00 50.00
ATOM   4881  C   ASN   624      31.817  56.284 163.158  1.00 50.00
ATOM   4882  O   ASN   624      30.911  56.697 162.427  1.00 50.00
ATOM   4883  CB  ASN   624      31.515  53.982 162.222  1.00 50.00
ATOM   4884  CG  ASN   624      32.395  54.285 161.013  1.00 50.00
ATOM   4885  OD1 ASN   624      33.326  55.088 161.071  1.00 50.00
ATOM   4886  ND2 ASN   624      32.068  53.620 159.908  1.00 50.00
ATOM   4887  N   PRO   625      32.705  57.082 163.747  1.00 50.00
ATOM   4888  CA  PRO   625      32.686  58.552 163.627  1.00 50.00
ATOM   4889  C   PRO   625      32.601  59.023 162.186  1.00 50.00
ATOM   4890  O   PRO   625      31.901  59.986 161.882  1.00 50.00
ATOM   4891  CB  PRO   625      33.974  58.997 164.303  1.00 50.00
ATOM   4892  CG  PRO   625      34.194  57.925 165.369  1.00 50.00
ATOM   4893  CD  PRO   625      33.746  56.636 164.688  1.00 50.00
ATOM   4894  N   MET   626      33.306  58.325 161.301  1.00 50.00
ATOM   4895  CA  MET   626      33.294  58.680 159.874  1.00 50.00
ATOM   4896  C   MET   626      31.872  58.577 159.309  1.00 50.00
ATOM   4897  O   MET   626      31.404  59.480 158.617  1.00 50.00
ATOM   4898  CB  MET   626      34.222  57.751 159.091  1.00 50.00
ATOM   4899  CG  MET   626      34.274  58.139 157.608  1.00 50.00
ATOM   4900  SD  MET   626      35.015  59.786 157.309  1.00 50.00
ATOM   4901  CE  MET   626      36.718  59.435 157.692  1.00 50.00
ATOM   4902  N   LEU   627      31.187  57.488 159.651  1.00 50.00
ATOM   4903  CA  LEU   627      29.834  57.241 159.136  1.00 50.00
ATOM   4904  C   LEU   627      28.822  58.173 159.807  1.00 50.00
ATOM   4905  O   LEU   627      27.880  58.638 159.167  1.00 50.00
ATOM   4906  CB  LEU   627      29.464  55.768 159.324  1.00 50.00
ATOM   4907  CG  LEU   627      28.108  55.431 158.704  1.00 50.00
ATOM   4908  CD1 LEU   627      28.126  53.952 158.353  1.00 50.00
ATOM   4909  CD2 LEU   627      26.980  55.729 159.694  1.00 50.00
ATOM   4910  N   ALA   628      29.070  58.485 161.074  1.00 50.00
ATOM   4911  CA  ALA   628      28.186  59.382 161.827  1.00 50.00
ATOM   4912  C   ALA   628      28.204  60.775 161.197  1.00 50.00
ATOM   4913  O   ALA   628      27.170  61.411 161.060  1.00 50.00
ATOM   4914  CB  ALA   628      28.644  59.476 163.276  1.00 50.00
ATOM   4915  N   GLU   629      29.387  61.190 160.753  1.00 50.00
ATOM   4916  CA  GLU   629      29.553  62.505 160.117  1.00 50.00
ATOM   4917  C   GLU   629      28.811  62.538 158.779  1.00 50.00
ATOM   4918  O   GLU   629      28.093  63.468 158.454  1.00 50.00
ATOM   4919  CB  GLU   629      31.028  62.804 159.885  1.00 50.00
ATOM   4920  CG  GLU   629      31.803  62.879 161.203  1.00 50.00
ATOM   4921  CD  GLU   629      33.293  63.119 160.965  1.00 50.00
ATOM   4922  OE1 GLU   629      33.734  62.883 159.817  1.00 50.00
ATOM   4923  OE2 GLU   629      33.964  63.543 161.930  1.00 50.00
ATOM   4924  N   GLY   630      28.950  61.452 158.022  1.00 50.00
ATOM   4925  CA  GLY   630      28.350  61.351 156.683  1.00 50.00
ATOM   4926  C   GLY   630      26.825  61.297 156.784  1.00 50.00
ATOM   4927  O   GLY   630      26.114  61.933 156.009  1.00 50.00
ATOM   4928  N   GLN   631      26.351  60.539 157.768  1.00 50.00
ATOM   4929  CA  GLN   631      24.910  60.380 158.008  1.00 50.00
ATOM   4930  C   GLN   631      24.289  61.709 158.437  1.00 50.00
ATOM   4931  O   GLN   631      23.203  62.069 157.992  1.00 50.00
ATOM   4932  CB  GLN   631      24.676  59.332 159.097  1.00 50.00
ATOM   4933  CG  GLN   631      24.895  57.910 158.589  1.00 50.00
ATOM   4934  CD  GLN   631      23.773  57.455 157.662  1.00 50.00
ATOM   4935  OE1 GLN   631      22.656  57.207 158.104  1.00 50.00
ATOM   4936  NE2 GLN   631      24.086  57.364 156.375  1.00 50.00
ATOM   4937  N   VAL   632      25.020  62.442 159.266  1.00 50.00
ATOM   4938  CA  VAL   632      24.532  63.730 159.784  1.00 50.00
ATOM   4939  C   VAL   632      24.500  64.775 158.667  1.00 50.00
ATOM   4940  O   VAL   632      23.542  65.533 158.544  1.00 50.00
ATOM   4941  CB  VAL   632      25.403  64.215 160.937  1.00 50.00
ATOM   4942  CG1 VAL   632      25.331  63.229 162.103  1.00 50.00
ATOM   4943  CG2 VAL   632      26.827  64.420 160.474  1.00 50.00
ATOM   4944  N   HIS   633      25.542  64.764 157.850  1.00 50.00
ATOM   4945  CA  HIS   633      25.614  65.629 156.706  1.00 50.00
ATOM   4946  C   HIS   633      24.480  65.389 155.721  1.00 50.00
ATOM   4947  O   HIS   633      23.873  66.299 155.181  1.00 50.00
ATOM   4948  CB  HIS   633      26.980  65.321 156.007  1.00 50.00
ATOM   4949  CG  HIS   633      28.160  65.947 156.811  1.00 50.00
ATOM   4950  ND1 HIS   633      29.428  65.689 156.535  1.00 50.00
ATOM   4951  CD2 HIS   633      28.133  66.669 157.946  1.00 50.00
ATOM   4952  CE1 HIS   633      30.181  66.237 157.482  1.00 50.00
ATOM   4953  NE2 HIS   633      29.379  66.853 158.344  1.00 50.00
ATOM   4954  N   GLY   634      24.197  64.103 155.541  1.00 50.00
ATOM   4955  CA  GLY   634      23.150  63.654 154.618  1.00 50.00
ATOM   4956  C   GLY   634      21.773  64.102 155.119  1.00 50.00
ATOM   4957  O   GLY   634      20.911  64.532 154.362  1.00 50.00
ATOM   4958  N   GLY   635      21.608  64.012 156.436  1.00 50.00
ATOM   4959  CA  GLY   635      20.342  64.347 157.095  1.00 50.00
ATOM   4960  C   GLY   635      20.073  65.850 157.000  1.00 50.00
ATOM   4961  O   GLY   635      18.998  66.282 156.585  1.00 50.00
ATOM   4962  N   VAL   636      21.070  66.625 157.408  1.00 50.00
ATOM   4963  CA  VAL   636      20.981  68.092 157.351  1.00 50.00
ATOM   4964  C   VAL   636      20.730  68.565 155.914  1.00 50.00
ATOM   4965  O   VAL   636      19.878  69.421 155.684  1.00 50.00
ATOM   4966  CB  VAL   636      22.271  68.705 157.892  1.00 50.00
ATOM   4967  CG1 VAL   636      22.226  70.189 157.756  1.00 50.00
ATOM   4968  CG2 VAL   636      22.402  68.447 159.386  1.00 50.00
ATOM   4969  N   ILE   637      21.460  67.986 154.972  1.00 50.00
ATOM   4970  CA  ILE   637      21.330  68.383 153.560  1.00 50.00
ATOM   4971  C   ILE   637      19.923  68.114 153.019  1.00 50.00
ATOM   4972  O   ILE   637      19.387  68.918 152.262  1.00 50.00
ATOM   4973  CB  ILE   637      22.311  67.651 152.663  1.00 50.00
ATOM   4974  CG1 ILE   637      22.134  66.159 152.683  1.00 50.00
ATOM   4975  CG2 ILE   637      23.634  67.988 152.999  1.00 50.00
ATOM   4976  CD1 ILE   637      23.060  65.422 151.726  1.00 50.00
ATOM   4977  N   GLN   638      19.330  66.991 153.426  1.00 50.00
ATOM   4978  CA  GLN   638      17.991  66.635 152.933  1.00 50.00
ATOM   4979  C   GLN   638      17.000  67.685 153.436  1.00 50.00
ATOM   4980  O   GLN   638      16.091  68.105 152.722  1.00 50.00
ATOM   4981  CB  GLN   638      17.582  65.247 153.425  1.00 50.00
ATOM   4982  CG  GLN   638      16.225  64.845 152.846  1.00 50.00
ATOM   4983  CD  GLN   638      15.839  63.426 153.258  1.00 50.00
ATOM   4984  OE1 GLN   638      16.513  62.457 152.929  1.00 50.00
ATOM   4985  NE2 GLN   638      14.758  63.326 154.008  1.00 50.00
ATOM   4986  N   GLY   639      17.259  68.142 154.662  1.00 50.00
ATOM   4987  CA  GLY   639      16.448  69.189 155.293  1.00 50.00
ATOM   4988  C   GLY   639      16.618  70.496 154.519  1.00 50.00
ATOM   4989  O   GLY   639      15.676  71.236 154.313  1.00 50.00
ATOM   4990  N   PHE   640      17.835  70.735 154.052  1.00 50.00
ATOM   4991  CA  PHE   640      18.152  71.963 153.313  1.00 50.00
ATOM   4992  C   PHE   640      17.414  71.983 151.973  1.00 50.00
ATOM   4993  O   PHE   640      16.982  73.026 151.495  1.00 50.00
ATOM   4994  CB  PHE   640      19.653  72.073 153.081  1.00 50.00
ATOM   4995  CG  PHE   640      20.005  73.356 152.330  1.00 50.00
ATOM   4996  CD1 PHE   640      20.075  74.542 153.011  1.00 50.00
ATOM   4997  CD2 PHE   640      20.264  73.318 150.966  1.00 50.00
ATOM   4998  CE1 PHE   640      20.429  75.624 152.301  1.00 50.00
ATOM   4999  CE2 PHE   640      20.619  74.473 150.285  1.00 50.00
ATOM   5000  CZ  PHE   640      20.761  75.645 150.971  1.00 50.00
ATOM   5001  N   GLY   641      17.247  70.792 151.400  1.00 50.00
ATOM   5002  CA  GLY   641      16.555  70.648 150.113  1.00 50.00
ATOM   5003  C   GLY   641      15.087  71.031 150.286  1.00 50.00
ATOM   5004  O   GLY   641      14.529  71.790 149.493  1.00 50.00
ATOM   5005  N   GLU   642      14.502  70.535 151.372  1.00 50.00
ATOM   5006  CA  GLU   642      13.091  70.812 151.675  1.00 50.00
ATOM   5007  C   GLU   642      12.910  72.280 152.069  1.00 50.00
ATOM   5008  O   GLU   642      11.897  72.894 151.755  1.00 50.00
ATOM   5009  CB  GLU   642      12.582  69.888 152.784  1.00 50.00
ATOM   5010  CG  GLU   642      13.335  70.048 154.094  1.00 50.00
ATOM   5011  CD  GLU   642      12.819  69.119 155.173  1.00 50.00
ATOM   5012  OE1 GLU   642      12.883  67.893 154.944  1.00 50.00
ATOM   5013  OE2 GLU   642      12.344  69.640 156.194  1.00 50.00
ATOM   5014  N   THR   643      13.942  72.835 152.695  1.00 50.00
ATOM   5015  CA  THR   643      13.882  74.215 153.198  1.00 50.00
ATOM   5016  C   THR   643      13.958  75.239 152.062  1.00 50.00
ATOM   5017  O   THR   643      13.311  76.277 152.139  1.00 50.00
ATOM   5018  CB  THR   643      15.009  74.495 154.193  1.00 50.00
ATOM   5019  OG1 THR   643      16.271  74.347 153.559  1.00 50.00
ATOM   5020  CG2 THR   643      14.911  73.590 155.386  1.00 50.00
ATOM   5021  N   LEU   644      14.681  74.907 150.995  1.00 50.00
ATOM   5022  CA  LEU   644      15.011  75.915 149.977  1.00 50.00
ATOM   5023  C   LEU   644      14.472  75.694 148.565  1.00 50.00
ATOM   5024  O   LEU   644      14.207  76.672 147.874  1.00 50.00
ATOM   5025  CB  LEU   644      16.527  76.125 149.896  1.00 50.00
ATOM   5026  CG  LEU   644      17.112  76.671 151.192  1.00 50.00
ATOM   5027  CD1 LEU   644      18.499  77.100 150.961  1.00 50.00
ATOM   5028  CD2 LEU   644      16.424  77.890 151.641  1.00 50.00
ATOM   5029  N   LEU   645      14.341  74.448 148.115  1.00 50.00
ATOM   5030  CA  LEU   645      14.067  74.222 146.685  1.00 50.00
ATOM   5031  C   LEU   645      13.079  73.116 146.326  1.00 50.00
ATOM   5032  O   LEU   645      12.589  73.069 145.206  1.00 50.00
ATOM   5033  CB  LEU   645      15.373  73.979 145.923  1.00 99.99
ATOM   5034  CG  LEU   645      16.255  75.229 145.868  1.00 99.99
ATOM   5035  CD1 LEU   645      17.551  74.922 145.119  1.00 99.99
ATOM   5036  CD2 LEU   645      15.513  76.385 145.188  1.00 99.99
ATOM   5037  N   GLU   646      12.875  72.146 147.197  1.00 50.00
ATOM   5038  CA  GLU   646      12.058  70.976 146.835  1.00 50.00
ATOM   5039  C   GLU   646      10.574  71.204 147.118  1.00 50.00
ATOM   5040  O   GLU   646      10.200  71.707 148.176  1.00 50.00
ATOM   5041  CB  GLU   646      12.533  69.745 147.598  1.00 50.00
ATOM   5042  CG  GLU   646      13.960  69.351 147.207  1.00 50.00
ATOM   5043  CD  GLU   646      14.426  68.124 147.990  1.00 50.00
ATOM   5044  OE1 GLU   646      13.555  67.286 148.319  1.00 50.00
ATOM   5045  OE2 GLU   646      15.646  68.041 148.244  1.00 50.00
ATOM   5046  N   GLN   647       9.755  70.737 146.181  1.00 50.00
ATOM   5047  CA  GLN   647       8.291  70.761 146.333  1.00 50.00
ATOM   5048  C   GLN   647       7.627  70.091 145.130  1.00 50.00
ATOM   5049  O   GLN   647       8.019  70.311 143.983  1.00 50.00
ATOM   5050  CB  GLN   647       7.780  72.200 146.465  1.00 50.00
ATOM   5051  CG  GLN   647       7.995  73.028 145.219  1.00 50.00
ATOM   5052  CD  GLN   647       7.440  74.441 145.372  1.00 50.00
ATOM   5053  OE1 GLN   647       6.253  74.610 145.594  1.00 50.00
ATOM   5054  NE2 GLN   647       8.282  75.442 145.237  1.00 50.00
ATOM   5055  N   ILE   648       6.696  69.203 145.435  1.00 50.00
ATOM   5056  CA  ILE   648       5.874  68.549 144.401  1.00 50.00
ATOM   5057  C   ILE   648       4.762  69.513 143.982  1.00 50.00
ATOM   5058  O   ILE   648       4.434  70.450 144.709  1.00 50.00
ATOM   5059  CB  ILE   648       5.263  67.254 144.931  1.00 50.00
ATOM   5060  CG1 ILE   648       4.270  67.534 146.054  1.00 50.00
ATOM   5061  CG2 ILE   648       6.393  66.395 145.448  1.00 50.00
ATOM   5062  CD1 ILE   648       3.615  66.243 146.491  1.00 50.00
ATOM   5063  N   VAL   649       4.217  69.264 142.799  1.00 50.00
ATOM   5064  CA  VAL   649       3.163  70.123 142.234  1.00 50.00
ATOM   5065  C   VAL   649       2.184  69.263 141.430  1.00 50.00
ATOM   5066  O   VAL   649       2.593  68.545 140.517  1.00 50.00
ATOM   5067  CB  VAL   649       3.794  71.168 141.308  1.00 50.00
ATOM   5068  CG1 VAL   649       2.715  72.062 140.690  1.00 50.00
ATOM   5069  CG2 VAL   649       4.825  72.018 142.059  1.00 50.00
ATOM   5070  N   TYR   650       0.913  69.358 141.789  1.00 50.00
ATOM   5071  CA  TYR   650      -0.146  68.691 141.018  1.00 50.00
ATOM   5072  C   TYR   650      -1.093  69.732 140.428  1.00 50.00
ATOM   5073  O   TYR   650      -1.294  70.805 140.996  1.00 50.00
ATOM   5074  CB  TYR   650      -0.936  67.755 141.905  1.00 50.00
ATOM   5075  CG  TYR   650      -0.070  66.638 142.490  1.00 50.00
ATOM   5076  CD1 TYR   650       0.144  65.462 141.780  1.00 50.00
ATOM   5077  CD2 TYR   650       0.526  66.822 143.724  1.00 50.00
ATOM   5078  CE1 TYR   650       0.959  64.476 142.311  1.00 50.00
ATOM   5079  CE2 TYR   650       1.348  65.841 144.250  1.00 50.00
ATOM   5080  CZ  TYR   650       1.557  64.685 143.532  1.00 50.00
ATOM   5081  OH  TYR   650       2.254  63.697 144.000  1.00 50.00
ATOM   5082  N   ASP   651      -1.628  69.391 139.268  1.00 99.99
ATOM   5083  CA  ASP   651      -2.631  70.221 138.585  1.00 99.99
ATOM   5084  C   ASP   651      -3.894  69.378 138.379  1.00 99.99
ATOM   5085  O   ASP   651      -3.831  68.149 138.310  1.00 99.99
ATOM   5086  CB  ASP   651      -2.089  70.686 137.229  1.00 99.99
ATOM   5087  CG  ASP   651      -1.743  69.509 136.321  1.00 99.99
ATOM   5088  OD1 ASP   651      -2.326  68.468 136.574  1.00 99.99
ATOM   5089  OD2 ASP   651      -0.938  69.706 135.397  1.00 99.99
ATOM   5090  N   ASN   652      -5.029  70.051 138.354  1.00 99.99
ATOM   5091  CA  ASN   652      -6.316  69.374 138.127  1.00 99.99
ATOM   5092  C   ASN   652      -6.396  68.907 136.674  1.00 99.99
ATOM   5093  O   ASN   652      -5.679  69.418 135.811  1.00 99.99
ATOM   5094  CB  ASN   652      -7.478  70.311 138.459  1.00 99.99
ATOM   5095  CG  ASN   652      -7.467  71.576 137.597  1.00 99.99
ATOM   5096  OD1 ASN   652      -7.029  71.570 136.454  1.00 99.99
ATOM   5097  ND2 ASN   652      -7.966  72.652 138.187  1.00 99.99
ATOM   5098  N   ASN   653      -7.276  67.937 136.443  1.00 99.99
ATOM   5099  CA  ASN   653      -7.435  67.338 135.106  1.00 99.99
ATOM   5100  C   ASN   653      -6.197  66.482 134.802  1.00 99.99
ATOM   5101  O   ASN   653      -5.926  66.116 133.664  1.00 99.99
ATOM   5102  CB  ASN   653      -7.591  68.474 134.083  1.00 99.99
ATOM   5103  CG  ASN   653      -7.982  67.981 132.703  1.00 99.99
ATOM   5104  OD1 ASN   653      -8.600  66.932 132.558  1.00 99.99
ATOM   5105  ND2 ASN   653      -7.644  68.788 131.705  1.00 99.99
ATOM   5106  N   GLY   654      -5.541  66.158 135.920  1.00 99.99
ATOM   5107  CA  GLY   654      -4.558  65.157 136.145  1.00 99.99
ATOM   5108  C   GLY   654      -3.962  65.220 137.459  1.00 99.99
ATOM   5109  O   GLY   654      -4.608  64.498 138.182  1.00 99.99
ATOM   5110  N   ASN   655      -2.765  65.700 137.770  1.00 50.00
ATOM   5111  CA  ASN   655      -1.553  65.558 136.952  1.00 50.00
ATOM   5112  C   ASN   655      -0.333  66.031 137.741  1.00 50.00
ATOM   5113  O   ASN   655      -0.316  67.128 138.299  1.00 50.00
ATOM   5114  CB  ASN   655      -1.604  66.290 135.608  1.00 50.00
ATOM   5115  CG  ASN   655      -2.569  65.771 134.573  1.00 50.00
ATOM   5116  OD1 ASN   655      -3.555  66.425 134.207  1.00 50.00
ATOM   5117  ND2 ASN   655      -2.465  64.484 134.364  1.00 50.00
ATOM   5118  N   LEU   656       0.615  65.110 137.884  1.00 50.00
ATOM   5119  CA  LEU   656       1.914  65.407 138.506  1.00 50.00
ATOM   5120  C   LEU   656       2.694  66.278 137.516  1.00 50.00
ATOM   5121  O   LEU   656       2.763  65.956 136.332  1.00 50.00
ATOM   5122  CB  LEU   656       2.651  64.086 138.748  1.00 50.00
ATOM   5123  CG  LEU   656       3.965  64.277 139.512  1.00 50.00
ATOM   5124  CD1 LEU   656       3.705  64.865 140.898  1.00 50.00
ATOM   5125  CD2 LEU   656       4.700  62.945 139.632  1.00 50.00
ATOM   5126  N   LEU   657       3.301  67.341 138.021  1.00 50.00
ATOM   5127  CA  LEU   657       3.999  68.299 137.149  1.00 50.00
ATOM   5128  C   LEU   657       5.511  68.252 137.392  1.00 50.00
ATOM   5129  O   LEU   657       6.297  68.625 136.524  1.00 50.00
ATOM   5130  CB  LEU   657       3.414  69.698 137.374  1.00 50.00
ATOM   5131  CG  LEU   657       3.976  70.742 136.401  1.00 50.00
ATOM   5132  CD1 LEU   657       2.987  71.897 136.248  1.00 50.00
ATOM   5133  CD2 LEU   657       5.310  71.295 136.914  1.00 50.00
ATOM   5134  N   THR   658       5.894  67.663 138.518  1.00 50.00
ATOM   5135  CA  THR   658       7.307  67.617 138.937  1.00 50.00
ATOM   5136  C   THR   658       7.944  66.233 138.754  1.00 50.00
ATOM   5137  O   THR   658       8.958  65.941 139.386  1.00 50.00
ATOM   5138  CB  THR   658       7.396  67.983 140.421  1.00 50.00
ATOM   5139  OG1 THR   658       6.664  67.012 141.181  1.00 50.00
ATOM   5140  CG2 THR   658       6.857  69.390 140.677  1.00 50.00
ATOM   5141  N   SER   659       7.389  65.423 137.855  1.00 50.00
ATOM   5142  CA  SER   659       7.840  64.051 137.639  1.00 50.00
ATOM   5143  C   SER   659       9.216  63.870 136.979  1.00 50.00
ATOM   5144  O   SER   659       9.419  62.928 136.213  1.00 50.00
ATOM   5145  CB  SER   659       6.812  63.223 136.907  1.00 50.00
ATOM   5146  OG  SER   659       7.326  61.930 136.784  1.00 50.00
ATOM   5147  N   THR   660      10.185  64.700 137.336  1.00 50.00
ATOM   5148  CA  THR   660      11.558  64.584 136.816  1.00 50.00
ATOM   5149  C   THR   660      12.479  65.359 137.757  1.00 50.00
ATOM   5150  O   THR   660      12.001  66.125 138.594  1.00 50.00
ATOM   5151  CB  THR   660      11.653  65.142 135.390  1.00 50.00
ATOM   5152  OG1 THR   660      11.369  66.544 135.398  1.00 50.00
ATOM   5153  CG2 THR   660      10.718  64.411 134.422  1.00 50.00
ATOM   5154  N   PHE   661      13.774  65.079 137.689  1.00 50.00
ATOM   5155  CA  PHE   661      14.719  65.721 138.621  1.00 50.00
ATOM   5156  C   PHE   661      15.266  67.045 138.078  1.00 50.00
ATOM   5157  O   PHE   661      16.324  67.504 138.498  1.00 50.00
ATOM   5158  CB  PHE   661      15.873  64.774 138.959  1.00 50.00
ATOM   5159  CG  PHE   661      16.728  64.467 137.729  1.00 50.00
ATOM   5160  CD1 PHE   661      17.817  65.275 137.423  1.00 50.00
ATOM   5161  CD2 PHE   661      16.443  63.355 136.948  1.00 50.00
ATOM   5162  CE1 PHE   661      18.629  64.964 136.341  1.00 50.00
ATOM   5163  CE2 PHE   661      17.257  63.042 135.867  1.00 50.00
ATOM   5164  CZ  PHE   661      18.352  63.844 135.566  1.00 50.00
ATOM   5165  N   ALA   662      14.507  67.665 137.179  1.00 50.00
ATOM   5166  CA  ALA   662      14.850  69.009 136.694  1.00 50.00
ATOM   5167  C   ALA   662      13.897  70.019 137.336  1.00 50.00
ATOM   5168  O   ALA   662      14.331  71.012 137.907  1.00 50.00
ATOM   5169  CB  ALA   662      14.721  69.067 135.171  1.00 50.00
ATOM   5170  N   ASP   663      12.610  69.670 137.338  1.00 50.00
ATOM   5171  CA  ASP   663      11.587  70.520 137.966  1.00 50.00
ATOM   5172  C   ASP   663      11.277  70.132 139.411  1.00 50.00
ATOM   5173  O   ASP   663      10.548  70.841 140.100  1.00 50.00
ATOM   5174  CB  ASP   663      10.312  70.601 137.122  1.00 50.00
ATOM   5175  CG  ASP   663      10.498  71.584 135.962  1.00 50.00
ATOM   5176  OD1 ASP   663      11.456  72.384 136.043  1.00 50.00
ATOM   5177  OD2 ASP   663       9.640  71.564 135.055  1.00 50.00
ATOM   5178  N   TYR   664      11.820  68.999 139.849  1.00 50.00
ATOM   5179  CA  TYR   664      11.841  68.676 141.282  1.00 50.00
ATOM   5180  C   TYR   664      13.291  68.891 141.714  1.00 50.00
ATOM   5181  O   TYR   664      14.168  68.075 141.427  1.00 50.00
ATOM   5182  CB  TYR   664      11.400  67.236 141.563  1.00 50.00
ATOM   5183  CG  TYR   664      11.330  66.993 143.075  1.00 50.00
ATOM   5184  CD1 TYR   664      10.161  67.272 143.773  1.00 50.00
ATOM   5185  CD2 TYR   664      12.471  66.606 143.771  1.00 50.00
ATOM   5186  CE1 TYR   664      10.137  67.182 145.161  1.00 50.00
ATOM   5187  CE2 TYR   664      12.448  66.516 145.158  1.00 50.00
ATOM   5188  CZ  TYR   664      11.280  66.802 145.852  1.00 50.00
ATOM   5189  OH  TYR   664      11.243  66.691 147.204  1.00 50.00
ATOM   5190  N   LEU   665      13.516  70.081 142.256  1.00 50.00
ATOM   5191  CA  LEU   665      14.869  70.624 142.462  1.00 50.00
ATOM   5192  C   LEU   665      15.630  70.026 143.642  1.00 50.00
ATOM   5193  O   LEU   665      15.834  70.694 144.656  1.00 50.00
ATOM   5194  CB  LEU   665      14.783  72.141 142.661  1.00 50.00
ATOM   5195  CG  LEU   665      14.294  72.870 141.415  1.00 50.00
ATOM   5196  CD1 LEU   665      14.142  74.361 141.714  1.00 50.00
ATOM   5197  CD2 LEU   665      15.273  72.659 140.259  1.00 50.00
ATOM   5198  N   ILE   666      16.126  68.807 143.476  1.00 50.00
ATOM   5199  CA  ILE   666      17.113  68.273 144.425  1.00 50.00
ATOM   5200  C   ILE   666      18.364  69.152 144.261  1.00 50.00
ATOM   5201  O   ILE   666      18.815  69.376 143.134  1.00 50.00
ATOM   5202  CB  ILE   666      17.459  66.823 144.088  1.00 50.00
ATOM   5203  CG1 ILE   666      18.143  66.735 142.718  1.00 50.00
ATOM   5204  CG2 ILE   666      16.190  65.961 144.112  1.00 50.00
ATOM   5205  CD1 ILE   666      18.588  65.318 142.395  1.00 50.00
ATOM   5206  N   PRO   667      18.879  69.679 145.364  1.00 50.00
ATOM   5207  CA  PRO   667      20.018  70.611 145.344  1.00 50.00
ATOM   5208  C   PRO   667      21.229  69.978 144.654  1.00 50.00
ATOM   5209  O   PRO   667      21.519  68.795 144.832  1.00 50.00
ATOM   5210  CB  PRO   667      20.320  70.860 146.820  1.00 50.00
ATOM   5211  CG  PRO   667      18.957  70.691 147.487  1.00 50.00
ATOM   5212  CD  PRO   667      18.315  69.540 146.716  1.00 50.00
ATOM   5213  N   SER   668      21.936  70.813 143.902  1.00 50.00
ATOM   5214  CA  SER   668      23.202  70.416 143.267  1.00 50.00
ATOM   5215  C   SER   668      24.327  70.808 144.224  1.00 50.00
ATOM   5216  O   SER   668      24.110  71.568 145.169  1.00 50.00
ATOM   5217  CB  SER   668      23.373  71.137 141.929  1.00 50.00
ATOM   5218  OG  SER   668      24.581  70.694 141.302  1.00 50.00
ATOM   5219  N   ALA   669      25.502  70.232 144.000  1.00 50.00
ATOM   5220  CA  ALA   669      26.660  70.464 144.876  1.00 50.00
ATOM   5221  C   ALA   669      27.049  71.945 144.954  1.00 50.00
ATOM   5222  O   ALA   669      27.693  72.363 145.910  1.00 50.00
ATOM   5223  CB  ALA   669      27.853  69.647 144.378  1.00 50.00
ATOM   5224  N   VAL   670      26.655  72.723 143.947  1.00 50.00
ATOM   5225  CA  VAL   670      27.106  74.122 143.865  1.00 50.00
ATOM   5226  C   VAL   670      26.492  74.998 144.965  1.00 50.00
ATOM   5227  O   VAL   670      27.202  75.782 145.587  1.00 50.00
ATOM   5228  CB  VAL   670      26.816  74.716 142.485  1.00 50.00
ATOM   5229  CG1 VAL   670      27.284  76.175 142.429  1.00 50.00
ATOM   5230  CG2 VAL   670      27.519  73.901 141.396  1.00 50.00
ATOM   5231  N   GLU   671      25.203  74.817 145.225  1.00 50.00
ATOM   5232  CA  GLU   671      24.523  75.666 146.213  1.00 50.00
ATOM   5233  C   GLU   671      24.489  75.017 147.599  1.00 50.00
ATOM   5234  O   GLU   671      24.102  75.645 148.580  1.00 50.00
ATOM   5235  CB  GLU   671      23.099  76.051 145.798  1.00 50.00
ATOM   5236  CG  GLU   671      22.136  74.858 145.800  1.00 50.00
ATOM   5237  CD  GLU   671      21.987  74.234 144.415  1.00 50.00
ATOM   5238  OE1 GLU   671      22.888  74.456 143.574  1.00 50.00
ATOM   5239  OE2 GLU   671      20.946  73.575 144.204  1.00 50.00
ATOM   5240  N   SER   672      24.858  73.742 147.659  1.00 50.00
ATOM   5241  CA  SER   672      24.814  73.004 148.931  1.00 50.00
ATOM   5242  C   SER   672      25.892  73.544 149.875  1.00 50.00
ATOM   5243  O   SER   672      27.016  73.823 149.458  1.00 50.00
ATOM   5244  CB  SER   672      24.999  71.509 148.678  1.00 50.00
ATOM   5245  OG  SER   672      23.897  71.036 147.897  1.00 50.00
ATOM   5246  N   PHE   673      25.519  73.665 151.143  1.00 50.00
ATOM   5247  CA  PHE   673      26.393  74.289 152.150  1.00 50.00
ATOM   5248  C   PHE   673      27.464  73.315 152.636  1.00 50.00
ATOM   5249  O   PHE   673      27.346  72.099 152.475  1.00 50.00
ATOM   5250  CB  PHE   673      25.593  74.758 153.355  1.00 50.00
ATOM   5251  CG  PHE   673      24.869  73.611 154.067  1.00 50.00
ATOM   5252  CD1 PHE   673      25.496  72.899 155.072  1.00 50.00
ATOM   5253  CD2 PHE   673      23.559  73.302 153.731  1.00 50.00
ATOM   5254  CE1 PHE   673      24.838  71.895 155.753  1.00 50.00
ATOM   5255  CE2 PHE   673      22.885  72.302 154.411  1.00 50.00
ATOM   5256  CZ  PHE   673      23.535  71.613 155.409  1.00 50.00
ATOM   5257  N   ASN   674      28.518  73.894 153.196  1.00 50.00
ATOM   5258  CA  ASN   674      29.533  73.098 153.895  1.00 50.00
ATOM   5259  C   ASN   674      28.909  72.776 155.249  1.00 50.00
ATOM   5260  O   ASN   674      28.206  73.607 155.802  1.00 50.00
ATOM   5261  CB  ASN   674      30.805  73.926 154.083  1.00 50.00
ATOM   5262  CG  ASN   674      31.955  73.066 154.613  1.00 50.00
ATOM   5263  OD1 ASN   674      31.890  72.520 155.709  1.00 50.00
ATOM   5264  ND2 ASN   674      32.993  72.944 153.794  1.00 50.00
ATOM   5265  N   MET   675      29.169  71.589 155.761  1.00 50.00
ATOM   5266  CA  MET   675      28.556  71.159 157.024  1.00 50.00
ATOM   5267  C   MET   675      29.622  70.542 157.927  1.00 50.00
ATOM   5268  O   MET   675      30.268  69.558 157.566  1.00 50.00
ATOM   5269  CB  MET   675      27.436  70.166 156.750  1.00 50.00
ATOM   5270  CG  MET   675      27.953  68.946 156.037  1.00 50.00
ATOM   5271  SD  MET   675      26.577  67.960 155.653  1.00 50.00
ATOM   5272  CE  MET   675      25.907  68.674 154.421  1.00 50.00
ATOM   5273  N   LYS   676      29.803  71.170 159.077  1.00 50.00
ATOM   5274  CA  LYS   676      30.795  70.718 160.060  1.00 50.00
ATOM   5275  C   LYS   676      30.039  70.001 161.178  1.00 50.00
ATOM   5276  O   LYS   676      29.132  70.567 161.793  1.00 50.00
ATOM   5277  CB  LYS   676      31.538  71.934 160.611  1.00 50.00
ATOM   5278  CG  LYS   676      32.670  71.523 161.558  1.00 50.00
ATOM   5279  CD  LYS   676      33.433  72.744 162.074  1.00 50.00
ATOM   5280  CE  LYS   676      32.530  73.662 162.901  1.00 50.00
ATOM   5281  NZ  LYS   676      33.266  74.836 163.383  1.00 50.00
ATOM   5282  N   TRP   677      30.429  68.754 161.412  1.00 50.00
ATOM   5283  CA  TRP   677      29.737  67.909 162.394  1.00 50.00
ATOM   5284  C   TRP   677      30.585  67.780 163.657  1.00 50.00
ATOM   5285  O   TRP   677      31.784  67.505 163.601  1.00 50.00
ATOM   5286  CB  TRP   677      29.493  66.519 161.807  1.00 99.99
ATOM   5287  CG  TRP   677      28.732  65.629 162.795  1.00 99.99
ATOM   5288  CD1 TRP   677      27.415  65.543 162.920  1.00 99.99
ATOM   5289  CD2 TRP   677      29.275  64.773 163.728  1.00 99.99
ATOM   5290  NE1 TRP   677      27.101  64.646 163.843  1.00 99.99
ATOM   5291  CE2 TRP   677      28.211  64.168 164.371  1.00 99.99
ATOM   5292  CE3 TRP   677      30.580  64.450 164.062  1.00 99.99
ATOM   5293  CZ2 TRP   677      28.403  63.206 165.314  1.00 99.99
ATOM   5294  CZ3 TRP   677      30.788  63.452 164.967  1.00 99.99
ATOM   5295  CH2 TRP   677      29.677  62.773 165.481  1.00 99.99
ATOM   5296  N   PHE   678      29.907  67.951 164.780  1.00 50.00
ATOM   5297  CA  PHE   678      30.515  67.799 166.103  1.00 50.00
ATOM   5298  C   PHE   678      29.744  66.695 166.822  1.00 50.00
ATOM   5299  O   PHE   678      28.520  66.760 166.944  1.00 50.00
ATOM   5300  CB  PHE   678      30.376  69.113 166.850  1.00 99.99
ATOM   5301  CG  PHE   678      31.060  68.995 168.216  1.00 99.99
ATOM   5302  CD1 PHE   678      32.433  69.130 168.303  1.00 99.99
ATOM   5303  CD2 PHE   678      30.337  68.865 169.357  1.00 99.99
ATOM   5304  CE1 PHE   678      33.033  69.014 169.549  1.00 99.99
ATOM   5305  CE2 PHE   678      30.944  68.789 170.569  1.00 99.99
ATOM   5306  CZ  PHE   678      32.304  68.956 170.618  1.00 99.99
ATOM   5307  N   TYR   679      30.468  65.677 167.262  1.00 50.00
ATOM   5308  CA  TYR   679      29.818  64.524 167.887  1.00 50.00
ATOM   5309  C   TYR   679      29.754  64.640 169.388  1.00 50.00
ATOM   5310  O   TYR   679      30.753  64.925 170.046  1.00 50.00
ATOM   5311  CB  TYR   679      30.661  63.329 167.796  1.00 99.99
ATOM   5312  CG  TYR   679      32.052  63.207 167.974  1.00 99.99
ATOM   5313  CD1 TYR   679      33.026  63.681 167.128  1.00 99.99
ATOM   5314  CD2 TYR   679      32.329  62.683 169.205  1.00 99.99
ATOM   5315  CE1 TYR   679      34.343  63.628 167.542  1.00 99.99
ATOM   5316  CE2 TYR   679      33.645  62.639 169.623  1.00 99.99
ATOM   5317  CZ  TYR   679      34.655  63.105 168.790  1.00 99.99
ATOM   5318  OH  TYR   679      35.951  63.030 169.187  1.00 99.99
ATOM   5319  N   THR   680      28.566  64.377 169.899  1.00 50.00
ATOM   5320  CA  THR   680      28.317  64.379 171.345  1.00 50.00
ATOM   5321  C   THR   680      27.928  62.957 171.746  1.00 50.00
ATOM   5322  O   THR   680      27.190  62.282 171.020  1.00 50.00
ATOM   5323  CB  THR   680      27.194  65.342 171.610  1.00 50.00
ATOM   5324  OG1 THR   680      26.007  64.928 171.038  1.00 50.00
ATOM   5325  CG2 THR   680      27.570  66.686 171.301  1.00 50.00
ATOM   5326  N   GLU   681      28.458  62.512 172.877  1.00 50.00
ATOM   5327  CA  GLU   681      28.277  61.119 173.317  1.00 50.00
ATOM   5328  C   GLU   681      27.749  61.047 174.752  1.00 50.00
ATOM   5329  O   GLU   681      28.513  60.923 175.705  1.00 50.00
ATOM   5330  CB  GLU   681      29.612  60.380 173.191  1.00 50.00
ATOM   5331  CG  GLU   681      30.075  60.351 171.732  1.00 50.00
ATOM   5332  CD  GLU   681      31.384  59.581 171.560  1.00 50.00
ATOM   5333  OE1 GLU   681      32.283  59.771 172.402  1.00 50.00
ATOM   5334  OE2 GLU   681      31.463  58.842 170.557  1.00 50.00
ATOM   5335  N   ILE   682      26.425  61.106 174.861  1.00 50.00
ATOM   5336  CA  ILE   682      25.728  61.055 176.159  1.00 50.00
ATOM   5337  C   ILE   682      25.840  59.682 176.844  1.00 50.00
ATOM   5338  O   ILE   682      25.524  59.544 178.020  1.00 50.00
ATOM   5339  CB  ILE   682      24.255  61.431 175.980  1.00 50.00
ATOM   5340  CG1 ILE   682      23.545  61.457 177.332  1.00 50.00
ATOM   5341  CG2 ILE   682      23.567  60.454 175.028  1.00 50.00
ATOM   5342  CD1 ILE   682      24.159  62.478 178.282  1.00 50.00
ATOM   5343  N   GLY   683      26.175  58.671 176.047  1.00 50.00
ATOM   5344  CA  GLY   683      26.310  57.303 176.546  1.00 50.00
ATOM   5345  C   GLY   683      24.988  56.777 177.116  1.00 50.00
ATOM   5346  O   GLY   683      24.758  56.826 178.322  1.00 50.00
ATOM   5347  N   LYS   684      24.158  56.235 176.227  1.00 50.00
ATOM   5348  CA  LYS   684      22.855  55.676 176.621  1.00 50.00
ATOM   5349  C   LYS   684      23.091  54.342 177.336  1.00 50.00
ATOM   5350  O   LYS   684      23.813  53.482 176.831  1.00 50.00
ATOM   5351  CB  LYS   684      21.994  55.471 175.380  1.00 99.99
ATOM   5352  CG  LYS   684      20.594  55.017 175.771  1.00 99.99
ATOM   5353  CD  LYS   684      19.789  54.788 174.578  1.00 99.99
ATOM   5354  CE  LYS   684      20.323  53.831 173.515  1.00 99.99
ATOM   5355  NZ  LYS   684      19.529  53.519 172.336  1.00 99.99
ATOM   5356  N   SER   685      22.454  54.196 178.490  1.00 50.00
ATOM   5357  CA  SER   685      22.635  53.005 179.341  1.00 50.00
ATOM   5358  C   SER   685      22.230  51.684 178.702  1.00 50.00
ATOM   5359  O   SER   685      22.629  50.613 179.106  1.00 50.00
ATOM   5360  CB  SER   685      21.888  53.171 180.664  1.00 50.00
ATOM   5361  OG  SER   685      20.484  53.315 180.427  1.00 50.00
ATOM   5362  N   ASN   686      21.605  51.699 177.572  1.00 50.00
ATOM   5363  CA  ASN   686      21.013  50.283 177.004  1.00 50.00
ATOM   5364  C   ASN   686      21.313  50.302 175.548  1.00 50.00
ATOM   5365  O   ASN   686      21.058  49.258 174.989  1.00 50.00
ATOM   5366  CB  ASN   686      19.459  49.531 177.221  1.00 50.00
ATOM   5367  CG  ASN   686      18.678  50.247 178.582  1.00 50.00
ATOM   5368  OD1 ASN   686      19.149  49.590 179.329  1.00 50.00
ATOM   5369  ND2 ASN   686      17.848  51.401 178.916  1.00 50.00
ATOM   5370  N   ALA   687      21.981  51.310 175.014  1.00 50.00
ATOM   5371  CA  ALA   687      22.457  51.196 173.646  1.00 50.00
ATOM   5372  C   ALA   687      23.744  50.383 173.563  1.00 50.00
ATOM   5373  O   ALA   687      24.445  50.230 174.563  1.00 50.00
ATOM   5374  CB  ALA   687      22.833  52.507 173.330  1.00 50.00
ATOM   5375  N   PRO   688      24.022  49.843 172.376  1.00 50.00
ATOM   5376  CA  PRO   688      25.234  49.055 172.103  1.00 50.00
ATOM   5377  C   PRO   688      26.459  49.960 172.200  1.00 50.00
ATOM   5378  O   PRO   688      26.631  50.874 171.391  1.00 50.00
ATOM   5379  CB  PRO   688      25.031  48.544 170.677  1.00 50.00
ATOM   5380  CG  PRO   688      24.177  49.631 170.030  1.00 50.00
ATOM   5381  CD  PRO   688      23.233  50.054 171.147  1.00 50.00
ATOM   5382  N   LEU   689      27.258  49.751 173.241  1.00 50.00
ATOM   5383  CA  LEU   689      28.400  50.637 173.510  1.00 50.00
ATOM   5384  C   LEU   689      27.866  52.055 173.507  1.00 50.00
ATOM   5385  O   LEU   689      28.597  52.839 173.029  1.00 50.00
ATOM   5386  CB  LEU   689      29.495  50.500 172.438  1.00 50.00
ATOM   5387  CG  LEU   689      30.352  49.259 172.617  1.00 50.00
ATOM   5388  CD1 LEU   689      29.551  47.977 172.423  1.00 50.00
ATOM   5389  CD2 LEU   689      31.494  49.283 171.680  1.00 50.00
ATOM   5390  N   PRO   690      27.097  52.350 174.538  1.00 50.00
ATOM   5391  CA  PRO   690      26.208  53.517 174.615  1.00 50.00
ATOM   5392  C   PRO   690      25.637  54.204 173.366  1.00 50.00
ATOM   5393  O   PRO   690      25.198  55.350 173.468  1.00 50.00
ATOM   5394  CB  PRO   690      27.037  54.464 175.477  1.00 50.00
ATOM   5395  CG  PRO   690      28.056  53.583 176.203  1.00 50.00
ATOM   5396  CD  PRO   690      27.622  52.151 175.886  1.00 50.00
ATOM   5397  N   ALA   691      25.451  53.493 172.250  1.00 50.00
ATOM   5398  CA  ALA   691      24.995  54.152 171.002  1.00 50.00
ATOM   5399  C   ALA   691      23.511  54.419 170.893  1.00 50.00
ATOM   5400  O   ALA   691      22.652  53.705 171.222  1.00 50.00
ATOM   5401  CB  ALA   691      25.463  53.360 169.778  1.00 50.00
ATOM   5402  N   LYS   692      23.148  55.487 170.246  1.00 50.00
ATOM   5403  CA  LYS   692      21.768  55.794 169.819  1.00 50.00
ATOM   5404  C   LYS   692      21.818  56.014 168.302  1.00 50.00
ATOM   5405  O   LYS   692      22.851  55.777 167.677  1.00 50.00
ATOM   5406  CB  LYS   692      21.252  57.047 170.532  1.00 50.00
ATOM   5407  CG  LYS   692      21.166  56.823 172.030  1.00 50.00
ATOM   5408  CD  LYS   692      20.537  57.996 172.727  1.00 50.00
ATOM   5409  CE  LYS   692      21.285  59.252 172.820  1.00 50.00
ATOM   5410  NZ  LYS   692      20.600  60.283 173.606  1.00 50.00
ATOM   5411  N   GLY   693      20.713  56.488 167.722  1.00 50.00
ATOM   5412  CA  GLY   693      20.630  56.721 166.267  1.00 50.00
ATOM   5413  C   GLY   693      21.514  57.907 165.868  1.00 50.00
ATOM   5414  O   GLY   693      21.913  58.702 166.718  1.00 50.00
ATOM   5415  N   ILE   694      21.846  57.983 164.581  1.00 50.00
ATOM   5416  CA  ILE   694      22.670  59.096 164.066  1.00 50.00
ATOM   5417  C   ILE   694      22.252  59.504 162.644  1.00 50.00
ATOM   5418  O   ILE   694      23.058  59.963 161.842  1.00 50.00
ATOM   5419  CB  ILE   694      24.139  58.664 164.035  1.00 99.99
ATOM   5420  CG1 ILE   694      24.599  58.212 165.391  1.00 99.99
ATOM   5421  CG2 ILE   694      25.045  59.775 163.473  1.00 99.99
ATOM   5422  CD1 ILE   694      26.002  57.691 165.348  1.00 99.99
ATOM   5423  N   GLY   695      20.961  59.399 162.338  1.00 50.00
ATOM   5424  CA  GLY   695      20.518  59.552 160.940  1.00 50.00
ATOM   5425  C   GLY   695      19.326  60.483 160.704  1.00 50.00
ATOM   5426  O   GLY   695      19.186  61.031 159.618  1.00 50.00
ATOM   5427  N   GLU   696      18.449  60.627 161.695  1.00 50.00
ATOM   5428  CA  GLU   696      17.177  61.340 161.465  1.00 50.00
ATOM   5429  C   GLU   696      16.987  62.573 162.350  1.00 50.00
ATOM   5430  O   GLU   696      16.298  63.516 161.975  1.00 50.00
ATOM   5431  CB  GLU   696      15.991  60.396 161.660  1.00 50.00
ATOM   5432  CG  GLU   696      15.947  59.290 160.606  1.00 50.00
ATOM   5433  CD  GLU   696      14.677  58.453 160.739  1.00 50.00
ATOM   5434  OE1 GLU   696      13.672  58.835 160.098  1.00 50.00
ATOM   5435  OE2 GLU   696      14.723  57.450 161.461  1.00 50.00
ATOM   5436  N   GLY   697      17.591  62.520 163.538  1.00 50.00
ATOM   5437  CA  GLY   697      17.429  63.569 164.561  1.00 50.00
ATOM   5438  C   GLY   697      17.825  64.979 164.107  1.00 50.00
ATOM   5439  O   GLY   697      17.403  65.947 164.719  1.00 50.00
ATOM   5440  N   ALA   698      18.632  65.087 163.054  1.00 50.00
ATOM   5441  CA  ALA   698      19.203  66.393 162.683  1.00 50.00
ATOM   5442  C   ALA   698      18.578  67.047 161.448  1.00 50.00
ATOM   5443  O   ALA   698      18.939  68.172 161.104  1.00 50.00
ATOM   5444  CB  ALA   698      20.704  66.230 162.459  1.00 50.00
ATOM   5445  N   THR   699      17.626  66.377 160.809  1.00 50.00
ATOM   5446  CA  THR   699      17.079  66.896 159.541  1.00 50.00
ATOM   5447  C   THR   699      16.161  68.103 159.739  1.00 50.00
ATOM   5448  O   THR   699      16.295  69.113 159.054  1.00 50.00
ATOM   5449  CB  THR   699      16.325  65.809 158.773  1.00 50.00
ATOM   5450  OG1 THR   699      15.221  65.344 159.555  1.00 50.00
ATOM   5451  CG2 THR   699      17.252  64.651 158.409  1.00 50.00
ATOM   5452  N   ILE   700      15.308  68.001 160.737  1.00 50.00
ATOM   5453  CA  ILE   700      14.311  68.957 160.966  1.00 50.00
ATOM   5454  C   ILE   700      14.770  70.384 161.296  1.00 50.00
ATOM   5455  O   ILE   700      14.208  71.402 160.958  1.00 50.00
ATOM   5456  CB  ILE   700      13.334  68.398 162.056  1.00 50.00
ATOM   5457  CG1 ILE   700      13.758  68.408 163.277  1.00 50.00
ATOM   5458  CG2 ILE   700      12.583  67.198 161.540  1.00 50.00
ATOM   5459  CD1 ILE   700      12.796  68.088 164.391  1.00 50.00
ATOM   5460  N   GLY   701      15.827  70.386 162.083  1.00 50.00
ATOM   5461  CA  GLY   701      16.419  71.618 162.624  1.00 50.00
ATOM   5462  C   GLY   701      16.813  72.639 161.551  1.00 50.00
ATOM   5463  O   GLY   701      16.782  73.842 161.801  1.00 50.00
ATOM   5464  N   ALA   702      17.229  72.157 160.384  1.00 50.00
ATOM   5465  CA  ALA   702      17.699  73.053 159.306  1.00 50.00
ATOM   5466  C   ALA   702      16.662  74.113 158.896  1.00 50.00
ATOM   5467  O   ALA   702      17.010  75.272 158.684  1.00 50.00
ATOM   5468  CB  ALA   702      18.100  72.229 158.075  1.00 50.00
ATOM   5469  N   PRO   703      15.410  73.710 158.775  1.00 50.00
ATOM   5470  CA  PRO   703      14.336  74.603 158.311  1.00 50.00
ATOM   5471  C   PRO   703      14.134  75.830 159.159  1.00 50.00
ATOM   5472  O   PRO   703      14.230  76.915 158.623  1.00 50.00
ATOM   5473  CB  PRO   703      13.220  73.788 158.321  1.00 99.99
ATOM   5474  CG  PRO   703      14.062  72.581 158.046  1.00 99.99
ATOM   5475  CD  PRO   703      15.039  72.324 158.810  1.00 99.99
ATOM   5476  N   PRO   704      13.884  75.665 160.454  1.00 50.00
ATOM   5477  CA  PRO   704      13.742  76.762 161.385  1.00 50.00
ATOM   5478  C   PRO   704      15.022  77.590 161.536  1.00 50.00
ATOM   5479  O   PRO   704      15.079  78.786 161.754  1.00 50.00
ATOM   5480  CB  PRO   704      13.279  76.153 162.695  1.00 50.00
ATOM   5481  CG  PRO   704      13.871  74.752 162.631  1.00 50.00
ATOM   5482  CD  PRO   704      13.765  74.391 161.181  1.00 50.00
ATOM   5483  N   ALA   705      16.148  76.926 161.423  1.00 50.00
ATOM   5484  CA  ALA   705      17.447  77.598 161.578  1.00 50.00
ATOM   5485  C   ALA   705      17.676  78.580 160.427  1.00 50.00
ATOM   5486  O   ALA   705      18.081  79.721 160.641  1.00 50.00
ATOM   5487  CB  ALA   705      18.571  76.566 161.607  1.00 50.00
ATOM   5488  N   LEU   706      17.347  78.137 159.216  1.00 50.00
ATOM   5489  CA  LEU   706      17.547  78.976 158.028  1.00 50.00
ATOM   5490  C   LEU   706      16.441  80.030 157.964  1.00 50.00
ATOM   5491  O   LEU   706      16.647  81.126 157.451  1.00 50.00
ATOM   5492  CB  LEU   706      17.601  78.114 156.765  1.00 50.00
ATOM   5493  CG  LEU   706      17.961  78.962 155.550  1.00 50.00
ATOM   5494  CD1 LEU   706      18.476  78.067 154.521  1.00 50.00
ATOM   5495  CD2 LEU   706      16.720  79.576 154.919  1.00 50.00
ATOM   5496  N   ILE   707      15.300  79.698 158.552  1.00 50.00
ATOM   5497  CA  ILE   707      14.180  80.639 158.618  1.00 50.00
ATOM   5498  C   ILE   707      14.584  81.847 159.470  1.00 50.00
ATOM   5499  O   ILE   707      14.274  82.980 159.170  1.00 50.00
ATOM   5500  CB  ILE   707      12.977  79.949 159.209  1.00 99.99
ATOM   5501  CG1 ILE   707      13.091  79.648 160.630  1.00 99.99
ATOM   5502  CG2 ILE   707      12.472  78.800 158.379  1.00 99.99
ATOM   5503  CD1 ILE   707      11.973  79.010 161.305  1.00 99.99
ATOM   5504  N   ARG   708      15.314  81.580 160.546  1.00 50.00
ATOM   5505  CA  ARG   708      15.783  82.643 161.445  1.00 50.00
ATOM   5506  C   ARG   708      16.881  83.453 160.762  1.00 50.00
ATOM   5507  O   ARG   708      16.905  84.680 160.841  1.00 50.00
ATOM   5508  CB  ARG   708      16.316  82.048 162.750  1.00 99.99
ATOM   5509  CG  ARG   708      15.206  81.381 163.566  1.00 99.99
ATOM   5510  CD  ARG   708      14.158  82.392 164.024  1.00 99.99
ATOM   5511  NE  ARG   708      14.748  83.353 164.978  1.00 99.99
ATOM   5512  CZ  ARG   708      14.083  84.382 165.516  1.00 99.99
ATOM   5513  NH1 ARG   708      12.801  84.587 165.204  1.00 99.99
ATOM   5514  NH2 ARG   708      14.692  85.203 166.374  1.00 99.99
ATOM   5515  N   ALA   709      17.761  82.737 160.065  1.00 50.00
ATOM   5516  CA  ALA   709      18.834  83.345 159.313  1.00 50.00
ATOM   5517  C   ALA   709      18.292  84.336 158.278  1.00 50.00
ATOM   5518  O   ALA   709      18.694  85.438 158.041  1.00 50.00
ATOM   5519  CB  ALA   709      19.700  82.311 158.685  1.00 50.00
ATOM   5520  N   ILE   710      17.228  83.958 157.628  1.00 50.00
ATOM   5521  CA  ILE   710      16.621  84.808 156.591  1.00 50.00
ATOM   5522  C   ILE   710      16.042  86.078 157.224  1.00 50.00
ATOM   5523  O   ILE   710      16.099  87.156 156.637  1.00 50.00
ATOM   5524  CB  ILE   710      15.523  84.063 155.835  1.00 50.00
ATOM   5525  CG1 ILE   710      14.379  83.680 156.737  1.00 50.00
ATOM   5526  CG2 ILE   710      16.100  82.843 155.124  1.00 50.00
ATOM   5527  CD1 ILE   710      13.216  83.026 156.020  1.00 50.00
ATOM   5528  N   GLU   711      15.514  85.927 158.438  1.00 50.00
ATOM   5529  CA  GLU   711      14.892  87.050 159.148  1.00 50.00
ATOM   5530  C   GLU   711      15.967  88.070 159.527  1.00 50.00
ATOM   5531  O   GLU   711      15.780  89.269 159.345  1.00 50.00
ATOM   5532  CB  GLU   711      14.147  86.530 160.380  1.00 50.00
ATOM   5533  CG  GLU   711      13.441  87.648 161.159  1.00 50.00
ATOM   5534  CD  GLU   711      14.427  88.505 161.961  1.00 50.00
ATOM   5535  OE1 GLU   711      15.463  87.937 162.377  1.00 50.00
ATOM   5536  OE2 GLU   711      14.113  89.695 162.166  1.00 50.00
ATOM   5537  N   ARG   712      17.106  87.566 159.976  1.00 50.00
ATOM   5538  CA  ARG   712      18.146  88.517 160.289  1.00 50.00
ATOM   5539  C   ARG   712      18.788  89.119 159.076  1.00 50.00
ATOM   5540  O   ARG   712      19.204  90.273 159.116  1.00 50.00
ATOM   5541  CB  ARG   712      19.069  88.086 160.966  1.00 99.99
ATOM   5542  CG  ARG   712      20.410  88.811 161.332  1.00 99.99
ATOM   5543  CD  ARG   712      19.920  89.840 162.322  1.00 99.99
ATOM   5544  NE  ARG   712      21.162  90.373 162.972  1.00 99.99
ATOM   5545  CZ  ARG   712      21.600  91.455 162.368  1.00 99.99
ATOM   5546  NH1 ARG   712      20.975  91.882 161.263  1.00 99.99
ATOM   5547  NH2 ARG   712      22.614  92.146 162.827  1.00 99.99
ATOM   5548  N   ALA   713      18.744  88.373 157.981  1.00 50.00
ATOM   5549  CA  ALA   713      19.330  88.825 156.714  1.00 50.00
ATOM   5550  C   ALA   713      18.512  89.926 156.030  1.00 50.00
ATOM   5551  O   ALA   713      19.081  90.920 155.580  1.00 50.00
ATOM   5552  CB  ALA   713      19.500  87.636 155.769  1.00 50.00
ATOM   5553  N   ILE   714      17.195  89.746 155.952  1.00 50.00
ATOM   5554  CA  ILE   714      16.347  90.688 155.194  1.00 50.00
ATOM   5555  C   ILE   714      15.057  91.096 155.920  1.00 50.00
ATOM   5556  O   ILE   714      14.220  91.819 155.385  1.00 50.00
ATOM   5557  CB  ILE   714      16.013  90.109 153.817  1.00 50.00
ATOM   5558  CG1 ILE   714      17.295  89.903 153.017  1.00 50.00
ATOM   5559  CG2 ILE   714      15.052  91.035 153.044  1.00 50.00
ATOM   5560  CD1 ILE   714      16.945  89.440 151.667  1.00 50.00
ATOM   5561  N   GLY   715      14.905  90.629 157.150  1.00 50.00
ATOM   5562  CA  GLY   715      13.789  91.038 158.024  1.00 50.00
ATOM   5563  C   GLY   715      12.395  90.595 157.561  1.00 50.00
ATOM   5564  O   GLY   715      11.418  91.299 157.805  1.00 50.00
ATOM   5565  N   LYS   716      12.297  89.416 156.954  1.00 50.00
ATOM   5566  CA  LYS   716      10.982  88.846 156.617  1.00 50.00
ATOM   5567  C   LYS   716      10.854  87.496 157.326  1.00 50.00
ATOM   5568  O   LYS   716      11.846  86.793 157.519  1.00 50.00
ATOM   5569  CB  LYS   716      10.839  88.659 155.103  1.00 50.00
ATOM   5570  CG  LYS   716       9.436  88.179 154.711  1.00 50.00
ATOM   5571  CD  LYS   716       8.366  89.233 155.017  1.00 50.00
ATOM   5572  CE  LYS   716       6.972  88.767 154.592  1.00 50.00
ATOM   5573  NZ  LYS   716       6.536  87.590 155.358  1.00 50.00
ATOM   5574  N   ARG   717       9.627  87.173 157.717  1.00 50.00
ATOM   5575  CA  ARG   717       9.328  85.913 158.396  1.00 50.00
ATOM   5576  C   ARG   717       8.450  85.023 157.514  1.00 50.00
ATOM   5577  O   ARG   717       7.245  85.229 157.410  1.00 50.00
ATOM   5578  CB  ARG   717       8.627  86.140 159.737  1.00 50.00
ATOM   5579  CG  ARG   717       9.629  86.507 160.824  1.00 50.00
ATOM   5580  CD  ARG   717       9.252  85.782 162.113  1.00 50.00
ATOM   5581  NE  ARG   717      10.347  85.912 163.090  1.00 50.00
ATOM   5582  CZ  ARG   717      10.626  87.020 163.781  1.00 50.00
ATOM   5583  NH1 ARG   717       9.893  88.122 163.601  1.00 50.00
ATOM   5584  NH2 ARG   717      11.632  87.022 164.655  1.00 50.00
ATOM   5585  N   LEU   718       9.090  84.043 156.878  1.00 50.00
ATOM   5586  CA  LEU   718       8.395  83.114 155.989  1.00 50.00
ATOM   5587  C   LEU   718       7.426  82.242 156.793  1.00 50.00
ATOM   5588  O   LEU   718       7.590  82.037 157.986  1.00 50.00
ATOM   5589  CB  LEU   718       9.432  82.278 155.237  1.00 50.00
ATOM   5590  CG  LEU   718       8.784  81.391 154.177  1.00 50.00
ATOM   5591  CD1 LEU   718       9.781  81.061 153.090  1.00 50.00
ATOM   5592  CD2 LEU   718       8.351  80.103 154.831  1.00 50.00
ATOM   5593  N   THR   719       6.340  81.862 156.138  1.00 50.00
ATOM   5594  CA  THR   719       5.341  80.968 156.751  1.00 50.00
ATOM   5595  C   THR   719       5.047  79.770 155.847  1.00 50.00
ATOM   5596  O   THR   719       4.209  78.934 156.161  1.00 50.00
ATOM   5597  CB  THR   719       4.047  81.738 157.027  1.00 50.00
ATOM   5598  OG1 THR   719       3.524  82.252 155.797  1.00 50.00
ATOM   5599  CG2 THR   719       4.285  82.865 158.036  1.00 50.00
ATOM   5600  N   ALA   720       5.720  79.707 154.711  1.00 50.00
ATOM   5601  CA  ALA   720       5.556  78.624 153.738  1.00 50.00
ATOM   5602  C   ALA   720       6.886  78.136 153.153  1.00 50.00
ATOM   5603  O   ALA   720       7.598  78.886 152.483  1.00 50.00
ATOM   5604  CB  ALA   720       4.657  79.125 152.612  1.00 50.00
ATOM   5605  N   LEU   721       7.170  76.863 153.378  1.00 50.00
ATOM   5606  CA  LEU   721       8.358  76.207 152.810  1.00 50.00
ATOM   5607  C   LEU   721       7.943  75.496 151.521  1.00 50.00
ATOM   5608  O   LEU   721       6.825  74.982 151.436  1.00 50.00
ATOM   5609  CB  LEU   721       8.937  75.180 153.789  1.00 50.00
ATOM   5610  CG  LEU   721       9.759  75.825 154.908  1.00 50.00
ATOM   5611  CD1 LEU   721       8.914  76.790 155.743  1.00 50.00
ATOM   5612  CD2 LEU   721      10.365  74.740 155.800  1.00 50.00
ATOM   5613  N   PRO   722       8.869  75.401 150.570  1.00 50.00
ATOM   5614  CA  PRO   722      10.264  75.875 150.669  1.00 50.00
ATOM   5615  C   PRO   722      10.406  77.361 150.591  1.00 50.00
ATOM   5616  O   PRO   722       9.710  77.860 149.918  1.00 50.00
ATOM   5617  CB  PRO   722      10.957  75.207 149.491  1.00 50.00
ATOM   5618  CG  PRO   722       9.840  75.136 148.456  1.00 50.00
ATOM   5619  CD  PRO   722       8.600  74.799 149.256  1.00 50.00
ATOM   5620  N   VAL   723      11.417  77.953 151.134  1.00 50.00
ATOM   5621  CA  VAL   723      11.728  79.386 151.022  1.00 50.00
ATOM   5622  C   VAL   723      12.417  79.677 149.683  1.00 50.00
ATOM   5623  O   VAL   723      13.530  80.204 149.636  1.00 50.00
ATOM   5624  CB  VAL   723      12.615  79.810 152.189  1.00 50.00
ATOM   5625  CG1 VAL   723      13.894  79.104 152.173  1.00 50.00
ATOM   5626  CG2 VAL   723      12.870  81.275 152.178  1.00 50.00
ATOM   5627  N   LYS   724      11.784  79.230 148.609  1.00 50.00
ATOM   5628  CA  LYS   724      12.278  79.479 147.248  1.00 50.00
ATOM   5629  C   LYS   724      12.193  80.977 146.945  1.00 50.00
ATOM   5630  O   LYS   724      11.474  81.719 147.618  1.00 50.00
ATOM   5631  CB  LYS   724      11.463  78.674 146.234  1.00 99.99
ATOM   5632  CG  LYS   724      11.641  77.172 146.444  1.00 99.99
ATOM   5633  CD  LYS   724      10.872  76.391 145.399  1.00 99.99
ATOM   5634  CE  LYS   724      10.991  74.928 145.602  1.00 99.99
ATOM   5635  NZ  LYS   724      10.303  74.117 144.594  1.00 99.99
ATOM   5636  N   MET   725      12.925  81.396 145.918  1.00 50.00
ATOM   5637  CA  MET   725      13.012  82.819 145.546  1.00 50.00
ATOM   5638  C   MET   725      11.651  83.481 145.371  1.00 50.00
ATOM   5639  O   MET   725      11.476  84.645 145.719  1.00 50.00
ATOM   5640  CB  MET   725      13.792  82.974 144.235  1.00 50.00
ATOM   5641  CG  MET   725      15.226  82.532 144.300  1.00 50.00
ATOM   5642  SD  MET   725      15.773  83.465 145.367  1.00 50.00
ATOM   5643  CE  MET   725      15.858  82.437 146.925  1.00 50.00
ATOM   5644  N   GLU   726      10.695  82.734 144.823  1.00 50.00
ATOM   5645  CA  GLU   726       9.371  83.311 144.541  1.00 50.00
ATOM   5646  C   GLU   726       8.664  83.718 145.839  1.00 50.00
ATOM   5647  O   GLU   726       8.060  84.782 145.912  1.00 50.00
ATOM   5648  CB  GLU   726       8.507  82.336 143.741  1.00 50.00
ATOM   5649  CG  GLU   726       8.258  81.021 144.488  1.00 50.00
ATOM   5650  CD  GLU   726       7.376  80.090 143.661  1.00 50.00
ATOM   5651  OE1 GLU   726       7.811  79.747 142.541  1.00 50.00
ATOM   5652  OE2 GLU   726       6.289  79.744 144.167  1.00 50.00
ATOM   5653  N   GLU   727       8.820  82.887 146.868  1.00 50.00
ATOM   5654  CA  GLU   727       8.190  83.162 148.168  1.00 50.00
ATOM   5655  C   GLU   727       8.888  84.325 148.875  1.00 50.00
ATOM   5656  O   GLU   727       8.233  85.185 149.456  1.00 50.00
ATOM   5657  CB  GLU   727       8.222  81.930 149.069  1.00 50.00
ATOM   5658  CG  GLU   727       7.329  80.812 148.523  1.00 50.00
ATOM   5659  CD  GLU   727       7.254  79.653 149.471  1.00 50.00
ATOM   5660  OE1 GLU   727       8.227  79.241 149.647  1.00 50.00
ATOM   5661  OE2 GLU   727       6.219  79.311 150.011  1.00 50.00
ATOM   5662  N   LEU   728      10.215  84.347 148.776  1.00 50.00
ATOM   5663  CA  LEU   728      11.010  85.396 149.431  1.00 50.00
ATOM   5664  C   LEU   728      10.705  86.762 148.820  1.00 50.00
ATOM   5665  O   LEU   728      10.543  87.747 149.533  1.00 50.00
ATOM   5666  CB  LEU   728      12.503  85.101 149.290  1.00 50.00
ATOM   5667  CG  LEU   728      12.892  83.872 150.084  1.00 50.00
ATOM   5668  CD1 LEU   728      14.266  83.616 149.764  1.00 50.00
ATOM   5669  CD2 LEU   728      12.670  84.135 151.569  1.00 50.00
ATOM   5670  N   SER   729      10.573  86.776 147.495  1.00 50.00
ATOM   5671  CA  SER   729      10.345  88.033 146.767  1.00 50.00
ATOM   5672  C   SER   729       8.976  88.619 147.116  1.00 50.00
ATOM   5673  O   SER   729       8.822  89.835 147.213  1.00 50.00
ATOM   5674  CB  SER   729      10.446  87.810 145.259  1.00 50.00
ATOM   5675  OG  SER   729      10.291  89.063 144.590  1.00 50.00
ATOM   5676  N   LYS   730       7.994  87.740 147.312  1.00 50.00
ATOM   5677  CA  LYS   730       6.645  88.192 147.687  1.00 50.00
ATOM   5678  C   LYS   730       6.694  88.790 149.098  1.00 50.00
ATOM   5679  O   LYS   730       6.020  89.822 149.299  1.00 50.00
ATOM   5680  CB  LYS   730       5.645  87.038 147.651  1.00 50.00
ATOM   5681  CG  LYS   730       5.429  86.510 146.229  1.00 50.00
ATOM   5682  CD  LYS   730       4.389  85.387 146.208  1.00 50.00
ATOM   5683  CE  LYS   730       2.998  85.881 146.623  1.00 50.00
ATOM   5684  NZ  LYS   730       2.444  86.824 145.640  1.00 50.00
ATOM   5685  OXT LYS   730       7.454  88.232 149.920  1.00 99.99
TER    5686      LYS   730                                        
END         
